# Supplementary material for: Feature selection with the Fisher score followed by the Maximal Clique Centrality algorithm can accurately identify the hub genes of hepatocellular carcinoma
Source: Sci Rep. 2019 Nov 21;9:17283. doi: 10.1038/s41598-019-53471-0 (PMC6872594; doi:10.1038/s41598-019-53471-0)
Supplement: Supplementary file 2 — Dataset 1 [file 41598_2019_53471_MOESM2_ESM.xlsx]

## Sheet: dataaf
Title	Feature selection with the Fisher score followed by the Maximal Clique Centrality algorithm can accurately identify the hub genes of hepatocellular carcinoma
Authors	Li Chengzhang,Xu Jiucheng
As Scientific Reports require supplementary information should not exceed 10 MB, this table only include part of the probe IDs.
	GSE107170	GSE107170	GSE107170	GSE107170	GSE107170	GSE107170	GSE107170	GSE107170	GSE107170	GSE107170	GSE107170	GSE107170	GSE107170	GSE107170	GSE107170	GSE107170	GSE107170	GSE107170	GSE107170	GSE107170	GSE107170	GSE107170	GSE107170	GSE107170	GSE107170	GSE107170	GSE107170	GSE107170	GSE107170	GSE107170	GSE107170	GSE107170	GSE107170	GSE107170	GSE107170	GSE107170	GSE107170	GSE107170	GSE107170	GSE107170	GSE107170	GSE107170	GSE107170	GSE107170	GSE107170	GSE107170	GSE107170	GSE107170	GSE107170
ID_REF	GSM1329321	GSM1329322	GSM1329323	GSM1329324	GSM1329325	GSM1329326	GSM1329327	GSM1329328	GSM1329329	GSM1329330	GSM1329331	GSM1329332	GSM1329333	GSM1329334	GSM1329335	GSM1329336	GSM1329337	GSM1329338	GSM1329339	GSM1329340	GSM1329341	GSM1329342	GSM1329343	GSM1329344	GSM1329345	GSM1329346	GSM1329347	GSM1329348	GSM1329349	GSM1329350	GSM1329351	GSM1329352	GSM1329353	GSM1329354	GSM1329355	GSM1329356	GSM1329357	GSM1329358	GSM1329359	GSM1329360	GSM1329361	GSM1329362	GSM1329363	GSM1329364	GSM1329365	GSM1329366	GSM1329367	GSM1329368	GSM1329369
!Sample_source_name_ch1	cancer	cancer	cancer	cancer	cancer	cancer	cancer	cancer	cancer	cancer	cancer	cancer	cancer	cancer	cancer	cancer	cancer	cancer	cancer	cancer	cancer	cancer	cancer	cancer	cancer	cancer	cancer	cancer	cancer	cancer	cancer	cancer	cancer	cancer	cancer	cancer	cancer	cancer	cancer	non-cancer	non-cancer	non-cancer	non-cancer	non-cancer	non-cancer	non-cancer	non-cancer	non-cancer	non-cancer
1007_s_at	10.955	10.8009	10.4022	8.70692	8.80062	8.6104	7.94228	8.57142	9.52793	8.24581	8.74345	9.39643	9.19622	8.65514	8.38372	8.43683	8.58582	8.60713	8.71616	9.10214	8.81825	8.46103	8.01093	8.58803	7.96884	8.26851	8.08614	9.15821	9.47594	9.54855	7.89663	8.42117	8.42461	8.5347	8.8036	8.96996	8.98616	9.13087	9.27346	8.80953	8.51216	8.75779	8.94409	8.40842	8.70199	8.20062	8.69643	8.2921	8.34887
1053_at	7.03516	7.58423	7.90417	6.2969	6.07177	7.08742	7.0022	7.90291	8.35511	7.20197	7.42828	9.28748	7.55474	6.35157	5.89725	6.4272	6.39924	6.73447	6.57072	7.07337	7.12425	7.6808	7.12428	7.36775	6.98855	7.86028	7.70144	7.89913	7.66061	8.3795	6.85741	7.21528	7.11726	7.24878	7.4608	7.43127	7.67714	7.48202	7.89186	6.2252	6.1262	6.07897	6.3302	7.10847	6.81264	7.0588	7.37571	7.45138	7.23026
117_at	7.69555	7.01941	7.14563	5.71163	5.24453	6.40621	6.07742	6.15714	6.72845	6.16969	6.84416	5.30269	6.11076	5.49719	5.62805	6.02846	5.75704	5.52765	5.40502	5.83556	5.50399	6.0208	5.83042	6.15581	5.98852	6.90511	6.2976	5.8435	6.02796	7.00213	6.00264	6.11099	6.22155	5.9084	6.49104	6.49677	6.14303	6.26781	6.849	6.8696	5.91401	6.17612	5.91953	6.35224	6.2212	6.00492	6.11335	6.31367	6.39692
121_at	7.80479	7.44865	7.92532	7.96253	7.86938	7.71746	8.03837	8.23963	7.69647	8.26897	7.55607	7.96121	7.52228	8.04686	8.21588	8.28038	7.96382	7.87119	8.01043	8.15572	8.13747	8.00286	8.13776	8.29024	7.87142	8.2066	8.3069	7.61822	7.63273	7.97955	8.32192	8.48667	8.3061	8.36844	7.76352	8.03875	7.89431	7.43111	7.42632	7.53447	7.72879	7.93559	7.99396	7.81633	7.95167	7.69149	7.74626	7.71012	7.64979
1255_g_at	2.93926	3.21674	2.99607	3.1611	3.32359	3.14387	2.89975	3.1662	3.07017	2.92176	3.21554	4.29162	3.20407	2.97026	3.17418	3.31939	3.24901	3.24718	3.22006	3.20256	3.27927	2.96584	3.03935	3.06344	3.15518	3.02528	3.12254	3.13329	2.99334	3.0695	3.02197	3.26616	3.09067	3.08096	2.97581	3.20137	3.02235	3.09047	2.94932	3.37346	3.10041	3.2256	3.26229	2.93753	3.03897	3.04927	2.96921	3.01237	3.02583
1294_at	8.376	8.17203	7.98926	8.62229	8.60038	8.47899	7.75538	8.04009	7.76222	8.64216	8.72345	7.36257	8.35295	8.7295	8.64414	8.61019	8.30124	8.50121	8.7678	8.86436	8.64351	7.86402	7.80223	7.66532	7.58509	8.2316	8.09833	7.53988	7.52215	7.79759	8.41706	8.66289	8.7486	8.65451	8.73408	8.29666	8.40071	8.28253	8.53427	8.29313	8.46437	7.9192	8.3903	7.79965	7.89142	7.92334	7.68148	8.1766	8.03646
1316_at	5.90147	6.16402	5.99508	6.52182	6.95889	5.97742	5.91791	6.20192	5.89875	6.01471	5.77578	6.73356	6.56261	6.33862	6.64318	6.60836	6.72202	6.68587	6.49095	6.82682	6.13747	5.85504	6.09727	6.0301	6.11586	6.03792	6.31346	5.74225	5.91703	6.03352	6.0358	6.02815	5.75763	5.90218	5.67454	6.52527	6.49533	6.25124	6.17838	6.17616	6.05354	6.34506	6.18333	6.07355	6.38933	5.84494	6.21399	6.23472	6.14929
1320_at	5.6041	5.43918	5.54942	5.65751	5.42925	5.75343	5.28806	5.64768	5.44685	5.70869	5.59901	5.60244	5.65613	5.59096	5.42971	5.64848	5.1781	5.41469	5.5899	5.66883	5.42854	5.6141	5.75863	5.34909	5.51067	5.64145	5.46279	5.87928	5.91908	5.70336	5.62437	5.62365	5.69271	5.61676	5.32997	5.49449	5.73908	5.69931	5.45033	6.06493	5.68757	5.75201	5.82413	5.59659	5.53555	5.35797	5.57584	5.59137	5.76169
1405_i_at	7.14882	7.40311	7.04296	4.99531	5.66453	7.62913	6.22968	6.07884	7.78698	7.09249	7.3369	5.01809	6.29827	5.23444	5.53524	5.71184	5.64283	5.20123	5.91914	6.47314	5.07014	4.58628	5.40771	5.38375	5.45962	5.95723	5.99693	5.15182	5.16263	7.27762	5.01414	5.46794	7.73612	5.74789	7.37143	5.92141	6.92352	6.52039	7.76076	5.55296	5.13221	4.74856	5.04745	7.15431	7.05748	6.99032	7.67038	7.61873	7.52897
1431_at	3.10974	2.3351	3.10529	10.5826	11.3793	12.0297	11.5004	12.5993	3.35363	13.2207	11.7633	2.88755	8.53576	11.0149	10.6678	10.3421	10.9045	11.6793	11.564	11.3867	12.0207	12.4413	11.5127	12.3744	11.7492	12.522	12.1281	11.4597	11.8351	3.69188	13.2656	13.2607	13.308	13.2745	10.9748	3.16043	3.305	7.89898	9.06033	11.5441	10.9813	10.659	10.5406	12.5974	11.3041	12.6631	12.0907	13.0196	12.9247
1438_at	5.08909	4.68062	4.83255	5.25711	4.8943	5.36387	4.92964	4.95442	4.83012	4.85412	5.00912	5.38705	5.05418	4.81091	4.80177	5.25179	5.0622	4.87246	4.76308	5.08668	5.23648	5.10272	5.3065	5.03445	5.0124	4.82163	5.06662	4.84913	5.10069	5.22985	4.94169	4.94249	5.15298	4.96676	5.14439	5.15719	5.10709	4.94673	4.97811	5.33122	5.33527	5.46032	5.43142	5.37569	5.48269	5.1003	5.44562	5.14538	4.9646
1487_at	7.69562	7.65975	7.85927	7.82662	7.96599	8.49953	7.75408	8.86622	8.8117	7.99072	8.6953	7.98355	8.21175	8.11719	7.54353	7.7869	7.81974	7.90365	7.82641	7.76814	7.78484	8.08105	7.85141	8.04886	7.7308	9.2199	9.01191	8.21998	8.13225	8.91212	8.22212	8.24704	8.0922	8.10558	8.64384	8.16069	8.28259	8.25604	8.08922	8.19294	8.28524	8.20047	8.19007	8.07049	8.10701	8.43861	7.88038	8.36088	8.2012
1494_f_at	5.81389	5.80717	5.8791	8.02275	7.79253	8.55558	8.33377	6.04861	5.58229	6.32461	11.4917	8.98905	11.2243	7.36843	7.00357	7.70662	7.95738	7.09663	7.04298	7.8598	7.65542	9.07439	9.10154	8.55051	8.63645	5.73599	6.3325	6.22911	6.70228	5.41859	7.06053	6.33142	6.43513	6.07863	11.1383	11.8745	12.347	11.2897	11.4194	11.3231	11.5309	11.3404	11.4046	10.5965	10.1839	10.6511	10.219	11.7489	11.6482
1552256_a_at	9.18009	8.62484	8.76328	9.71803	10.1317	9.60222	10.1832	10.5579	10.8662	10.6221	10.5305	8.67898	9.8334	10.001	9.2648	9.62204	9.35011	10.1098	9.9339	10.351	10.1323	11.1158	10.2272	10.7295	10.3352	10.9866	9.9878	10.4068	9.98909	10.8694	10.6132	10.2945	10.2049	10.4158	10.2519	9.9375	9.89443	10.2119	10.2706	9.12862	9.31129	9.15925	9.20806	9.42971	9.14564	9.41487	9.20161	10.1527	9.92977
1552257_a_at	9.00317	9.17343	9.01788	7.54213	7.35553	8.27022	8.59031	7.72783	8.23943	7.59975	7.65638	9.38513	8.09406	8.30014	8.13508	8.20997	8.21133	7.45857	7.53198	7.95932	7.94531	8.28348	8.36209	8.3173	8.55271	7.96022	7.78753	8.30742	8.38089	8.29026	7.66156	7.90462	7.84577	7.7905	7.63049	8.17553	8.07831	7.63202	7.66156	7.05937	7.01834	7.19896	7.2344	7.91664	7.93839	8.02062	7.99597	7.46128	7.4137
1552258_at	6.49576	5.98948	6.98829	5.15608	5.75696	5.9953	6.07222	5.53504	5.83813	5.63934	5.79711	5.33401	6.08611	5.57597	5.96796	5.98879	5.52845	5.79458	6.03212	5.6897	5.6713	5.79668	6.12656	5.90926	5.80599	5.68884	5.7379	5.99774	5.89939	6.29161	5.7059	5.6836	5.72497	5.91424	5.89533	5.53479	6.03103	5.93953	6.11216	6.28885	7.30564	6.73809	6.29604	6.22378	5.62587	5.74297	5.86532	5.59785	5.8974
1552261_at	5.24539	4.80605	4.42168	3.89032	3.73479	4.10017	4.08745	4.04342	4.15092	3.9945	4.0969	3.96465	4.09517	4.27014	4.17164	4.16692	4.58679	3.92017	4.18184	4.10368	4.31656	4.27671	4.34733	4.43255	4.42069	4.19437	4.09346	4.13331	4.21632	4.27643	4.40728	4.26474	3.99606	4.34616	5.05825	4.32176	3.95619	4.15891	4.40396	4.50707	4.56375	3.75634	4.73131	4.46049	4.12423	4.10572	4.27476	4.07033	4.28389
1552263_at	6.71015	6.99942	7.00551	5.34408	5.97108	6.28488	5.92664	6.20368	7.03301	6.28638	6.06463	6.85796	6.28839	5.42995	5.34463	5.47679	5.53431	5.69742	5.95175	5.63519	5.5869	5.40056	5.73901	5.21995	5.468	6.10044	6.04419	5.97493	5.68719	6.85873	5.37662	6.25561	6.21403	6.36346	6.10769	5.81406	6.37004	6.30222	6.45918	5.77606	5.55966	4.55123	5.71409	5.49395	5.20989	5.71668	5.62588	5.97683	6.0373
1552264_a_at	6.6084	6.79301	7.58731	6.67688	6.17419	7.26794	6.62127	7.17104	7.56914	6.95222	7.12727	6.42007	7.02838	6.58251	6.5355	6.46743	6.37555	6.48571	6.20377	6.75594	6.58669	7.08993	6.55554	6.93646	6.54586	7.29228	7.19563	6.78004	7.00308	7.88421	6.78871	7.18793	7.343	7.32236	6.82042	7.02495	7.06476	6.69805	6.42386	6.3514	6.67148	6.40767	6.5701	6.82831	6.57224	6.54059	6.45968	7.06307	7.15924
1552266_at	3.29132	3.37976	3.40287	3.9003	3.62495	3.5294	3.23053	3.29948	3.6226	3.50855	3.25794	3.37529	3.38361	3.74681	3.7347	3.46819	3.56231	3.12035	3.35537	3.84157	3.70306	3.44924	3.54016	3.42843	3.53538	3.45159	3.33866	3.5691	3.66152	3.90645	3.31634	3.43082	3.13051	3.43613	3.54927	3.28603	3.24659	3.52964	3.59819	3.42185	3.37442	3.61092	3.24288	3.46946	3.48907	3.35452	3.67417	3.35903	3.16155
1552269_at	3.27832	3.34611	3.20891	3.65876	3.11211	3.36621	3.07326	4.57048	3.30875	3.67883	3.36669	3.55419	3.42345	3.59167	3.31735	3.32124	3.24179	3.0128	3.30878	3.20649	3.4166	3.40278	3.1851	3.62595	3.24041	3.9431	3.55384	3.28183	3.18163	3.21912	3.56519	3.92914	3.70064	3.93303	3.03946	3.2506	3.30286	3.77992	3.38608	3.27159	3.61671	3.40777	3.20567	3.26225	3.16223	3.25996	3.32256	3.27965	3.20225
1552271_at	5.31722	5.14791	5.2124	5.40886	5.60194	5.42042	5.1918	5.57347	5.13549	5.37334	5.51474	4.74915	5.58151	5.44046	5.44522	6.2794	5.47689	5.26753	5.6082	6.01345	5.35757	4.97587	4.94233	5.38701	5.24107	5.49725	5.95277	5.6249	5.22375	5.34384	5.06534	5.46326	5.20516	5.38855	5.68708	5.64252	5.42803	5.3003	5.34404	5.57977	4.8553	5.49273	5.77331	5.59067	5.34184	5.34206	5.44067	5.65419	5.60329
1552272_a_at	5.23028	4.84174	5.08828	5.29694	5.46351	5.1492	4.86548	5.31927	4.92486	5.21765	5.24929	4.6427	5.11841	5.36088	5.07401	5.34118	5.34067	5.51439	5.47962	5.56799	5.4777	5.03907	5.35057	5.19123	4.91908	5.10055	5.34854	5.12906	5.08296	5.1655	4.92187	5.11807	4.89454	5.11838	5.04512	5.01652	5.01521	5.05234	4.99312	5.71461	5.78792	5.62237	5.22438	5.51634	5.80628	5.40574	5.42766	5.25737	5.24124
1552274_at	6.44536	5.95528	6.41318	6.40096	6.93872	6.19114	6.62175	7.04573	7.77616	6.00281	6.63247	6.63259	7.10881	6.75091	6.48482	6.21791	6.159	6.81793	7.25782	6.82187	6.58812	6.51659	7.16869	6.38922	6.92557	6.91137	6.41916	7.17775	7.11682	7.55872	6.08856	6.10315	5.93166	5.36737	7.02715	6.38284	6.15842	6.77205	6.82547	6.06388	5.98836	5.62127	6.00326	5.88172	6.23091	5.88908	6.27246	6.16118	6.49373
1552275_s_at	6.02235	6.39623	6.26197	6.53642	6.33151	6.55281	7.37786	7.49073	7.49913	6.31569	6.95542	6.18716	7.20333	5.818	5.8917	6.00121	5.73659	5.85395	6.11866	5.80258	6.0412	7.34985	7.14198	6.98618	7.43153	7.87033	6.56854	6.66139	6.67572	7.24142	5.98923	6.21545	6.00867	5.90374	6.8524	5.90154	6.04089	7.21796	7.265	5.36739	5.9963	5.93255	5.60907	6.03546	6.33661	6.50505	6.26465	5.96833	6.16014
1552276_a_at	5.47829	5.63196	5.47364	5.09394	5.7363	5.23791	5.03805	5.0994	5.50731	5.35751	5.07439	4.94462	5.24626	5.73796	5.35365	5.35267	5.86535	5.3189	5.19169	5.49369	5.85856	5.2172	5.01573	5.25418	4.63869	5.67913	5.3544	5.56971	5.01004	5.4154	5.58156	5.12111	5.17515	5.33938	5.44912	5.11298	5.43954	5.28641	5.33654	5.29729	5.42668	6.72143	5.72205	5.45004	5.18629	5.18825	5.19435	5.39107	5.06976
1552277_a_at	8.89555	9.15834	8.68323	7.6395	7.71849	7.89353	7.79684	8.55878	9.95468	7.43731	7.58172	8.51091	8.02413	7.04359	7.04418	7.51311	7.39399	7.3595	7.57296	7.40518	7.6692	8.0033	8.07919	8.24944	8.30641	8.7081	8.26507	8.33829	7.8506	9.94873	7.14855	7.28682	7.36333	7.4125	7.15335	7.62876	8.08066	7.28643	7.44858	7.34732	7.89135	7.41859	7.47096	7.2104	7.31188	7.44981	7.52231	7.15165	7.44708
1552278_a_at	5.79929	5.78474	6.10018	6.04724	6.03803	6.06571	6.3236	6.81985	5.82209	6.06854	7.14044	5.11654	8.06032	6.09017	6.1186	6.13364	5.67675	6.19361	5.66183	5.65115	6.16533	6.207	6.40277	6.24318	5.46768	6.68109	6.71935	7.04445	7.01538	6.13608	6.19433	6.34051	6.41819	6.57426	7.46056	5.90706	5.8445	7.4526	8.02092	6.2476	6.17895	6.18815	6.31898	6.26282	6.17821	6.29493	6.21599	6.29267	6.3085
1552279_a_at	6.74211	6.98156	6.87958	7.29965	7.67334	7.03489	7.373	7.26361	6.87941	7.07777	7.25281	6.49209	7.23772	7.50836	7.12096	7.44537	7.15062	7.34053	7.47671	7.37287	7.46492	7.30973	7.6214	7.38787	7.26598	7.38698	7.35763	7.19028	7.07811	7.08469	7.56999	7.12202	6.89845	7.02429	7.58749	7.18768	7.1398	7.3166	6.94013	7.21366	7.03946	7.27686	7.21887	7.38102	7.47425	7.23029	7.25763	7.552	7.27944
1552280_at	4.38909	4.43779	4.32149	3.69712	4.18423	5.35178	3.56599	3.5495	3.76286	4.14994	3.74863	3.97989	3.91753	3.86966	4.23438	5.09055	4.7658	4.18199	4.2233	4.2083	3.82423	4.1712	4.05735	3.49706	3.64708	3.82305	4.06138	3.73019	3.94425	3.85179	3.99835	4.14135	4.9637	3.91098	4.36536	4.45411	4.64042	3.88817	3.89738	4.36663	3.68214	3.75959	3.80395	4.84529	3.9407	3.97477	6.05389	5.58036	5.86105
1552281_at	6.16155	5.63151	5.69296	7.00689	7.48556	7.99808	7.05366	8.13394	5.94231	6.83815	8.11787	7.60298	8.04287	7.70236	6.97155	7.20361	6.99763	7.89338	7.69127	7.95701	7.91723	6.89094	6.52235	7.27444	7.0098	8.75019	8.24528	6.34212	6.66824	6.04579	7.2627	7.02367	7.43739	7.262	7.98186	8.59372	8.30823	6.73171	8.13043	7.87634	7.6437	7.94673	7.85452	8.44904	7.74893	8.55763	8.12821	9.01671	8.57324
1552283_s_at	5.67598	5.89757	5.64385	6.78191	6.51641	6.38801	5.06071	6.48726	7.11968	5.44303	7.98953	7.21607	7.06856	4.94388	5.40909	4.87918	6.19607	5.56112	5.04267	6.12529	5.44303	4.84338	5.23284	4.88463	6.42493	7.10532	6.37051	7.63864	7.47513	6.85882	5.39718	5.68901	5.89077	5.32069	7.97508	6.41605	5.8794	7.53044	7.4748	7.53336	7.6578	7.18126	7.67048	6.89767	8.13419	7.07667	7.40842	6.6675	6.37917
1552286_at	6.13945	6.06213	6.37476	6.46945	6.08978	5.88492	6.71497	6.93223	6.64685	6.20577	6.06149	6.32622	6.44839	6.37575	6.35722	6.54778	6.19625	5.92809	6.71288	6.10555	5.99869	6.38121	6.39917	6.55762	7.13948	7.08803	6.29596	6.50677	5.93066	6.73541	5.6656	7.40574	6.09731	7.67306	6.16369	5.6911	6.17732	5.86588	6.86666	5.45038	5.3164	4.62561	5.65174	4.96281	5.47889	5.63859	5.5142	5.59783	5.73737
1552287_s_at	8.49522	8.40468	7.97613	9.13306	9.23523	7.86371	7.66998	6.33894	7.45267	6.55172	7.94481	9.37255	8.084	9.10033	9.47896	8.66909	8.67796	8.985	9.15639	8.79143	8.32553	7.10783	7.85634	7.1177	7.50094	6.63037	7.11761	6.66318	7.05197	7.22845	5.70219	6.21689	6.72204	6.27346	8.16834	8.62508	8.30574	7.60515	8.03221	9.22523	9.45633	8.83496	9.06476	7.64901	8.22909	7.48494	7.83622	6.61147	7.20003
1552288_at	4.07715	4.08988	4.46516	4.25437	4.41668	4.12729	4.1336	4.20858	4.04374	4.17878	3.93999	4.06521	4.35883	4.50114	4.1537	4.47661	4.31213	4.07872	4.33769	3.97432	4.40007	4.16482	3.8124	3.99501	4.19974	4.02735	4.04526	4.01326	4.5209	4.31414	4.05659	4.22083	4.06182	4.18167	4.22129	4.01596	3.83941	4.17072	3.93252	4.31919	4.45127	4.10511	4.50744	4.24837	4.27337	3.9325	4.22066	4.01712	3.77165
1552289_a_at	4.26434	4.06783	4.10417	4.29079	4.50986	4.92398	4.40688	4.38651	3.99694	4.44319	4.09999	4.33901	4.00668	4.24774	4.3336	5.16833	4.23865	4.18434	4.02668	4.63376	4.61406	4.54501	4.02889	4.68097	4.434	4.36217	4.38629	4.13636	4.46385	3.9505	4.30437	4.52858	4.55982	4.43513	4.41843	4.55958	4.40156	4.41848	4.21143	4.49132	4.42888	4.36189	4.91095	4.36432	4.36384	4.57681	4.71958	4.27813	4.05182
1552291_at	6.51694	6.90758	6.6272	5.86164	5.82436	6.529	6.83716	6.94349	8.0264	6.45662	6.30206	7.42056	5.86857	5.86188	6.32393	5.80618	6.5119	6.12475	5.95179	6.04538	5.64788	6.9138	7.05592	6.90523	6.99615	6.9355	6.33801	6.57113	6.58565	7.8044	6.45801	6.21348	6.36254	6.3026	6.06187	6.49529	7.0188	6.56695	6.31874	5.60295	5.60046	5.39228	5.62271	6.16475	6.05473	6.2492	6.14018	5.3861	5.3206
1552293_at	4.88991	5.25476	5.09428	4.79365	5.15059	4.86036	5.12501	5.22127	5.12062	4.95843	5.07536	4.61997	5.05515	5.26454	4.86534	5.12042	5.25707	4.81592	5.17754	5.17694	5.40743	5.14337	4.82967	5.20964	4.85384	5.27234	5.50146	5.3066	5.04078	5.44179	5.00384	5.19742	5.23208	5.13788	5.22028	5.20693	5.35414	4.86909	4.97925	5.36603	5.51874	5.60415	5.02741	5.10806	4.95797	5.1948	5.27365	5.3912	5.27395
1552295_a_at	7.53352	7.10538	7.13505	6.47531	6.26894	6.84646	6.57919	7.01984	6.97248	6.57249	6.34795	6.66832	6.66165	6.16269	6.63407	6.30927	6.17093	6.47374	6.39121	6.48619	6.68456	6.64882	6.96768	6.91719	6.51452	7.1063	7.00825	6.39814	6.50878	6.90838	6.50822	6.62287	6.86217	6.58883	6.73648	6.77984	6.687	6.70195	6.4432	6.0659	5.95394	6.16512	5.88	6.13857	6.27909	6.17195	6.52121	6.26683	6.06744
1552296_at	4.45885	4.47592	4.17645	4.46065	4.09844	3.69694	3.77468	4.31532	3.89794	4.00137	3.95212	4.20619	4.03264	4.44381	4.30374	4.46745	4.80169	4.3115	4.12515	4.45154	4.22398	3.92466	3.6839	4.21688	4.19859	4.33955	4.01292	4.21983	4.24968	3.95574	3.92193	4.48865	4.14299	4.24245	4.33637	4.27641	3.98744	3.79571	3.65106	4.48165	4.37602	4.45981	4.29799	4.1194	3.85823	4.00054	3.7021	4.08632	4.08912
1552299_at	5.68405	4.50488	5.07245	6.27815	5.85854	5.90329	5.88284	6.42081	5.32654	5.39623	5.9895	6.4045	5.52083	5.74262	5.95374	6.39353	5.86601	5.86888	6.17274	5.82883	6.59154	6.64238	6.01469	6.07653	6.77501	6.57862	6.6284	5.22141	5.31232	5.57798	5.74402	6.1101	5.33442	5.48441	6.22257	6.45446	6.26706	5.51818	5.6974	5.62555	4.86569	6.14693	5.58304	6.17905	5.34521	5.27986	5.51381	5.5044	5.48978
1552301_a_at	4.49617	4.4477	4.3951	4.87985	4.59381	4.28636	4.02807	4.26611	4.93897	4.31839	4.48047	4.6948	4.20295	4.66616	4.55165	4.58411	4.90281	4.29901	4.73674	5.10547	4.49511	3.95994	4.12588	4.14307	4.13162	4.43041	4.34738	4.74832	4.29555	4.90167	4.30374	4.13745	4.20243	4.15871	4.44281	4.37531	4.43116	4.25143	4.09015	4.61627	4.34456	4.57872	4.51039	4.3043	4.77109	4.24825	4.46025	4.28905	4.25331
1552302_at	6.5253	7.26362	7.01344	5.03655	5.3304	5.97032	5.42394	4.73581	6.90026	5.08092	6.15163	5.05078	5.54783	5.27131	5.40844	5.62584	4.92476	4.92207	4.66143	5.15786	3.94475	4.7176	4.68048	5.30245	4.68207	4.48914	5.32095	4.83676	5.27606	6.01933	4.11548	4.95464	5.05759	4.34947	6.22142	4.7996	4.79105	5.61688	5.9453	5.73185	5.71259	5.63398	6.12769	5.82812	5.39956	5.9749	5.65491	6.92075	6.80039
1552303_a_at	6.38018	6.63415	6.71525	5.43136	5.61032	6.14854	5.56666	5.56738	6.05027	5.78507	5.71307	5.39579	5.88998	5.76723	5.41882	5.57342	5.31414	5.20415	5.19584	5.33982	5.15959	4.7953	4.86899	5.68989	4.89377	5.44075	5.97572	5.13896	5.3922	5.88928	5.29229	5.64873	5.86243	5.13681	6.23839	5.20427	5.41577	5.55931	5.56458	5.97437	5.14043	5.4541	5.89993	5.9608	5.52673	6.06432	5.65131	6.59307	6.60706
1552304_at	4.94216	5.01089	4.64043	4.31941	4.02152	4.86411	5.34299	4.48721	4.62008	4.58566	4.62438	5.33846	5.24746	4.07849	4.55271	4.06955	4.77987	3.85468	4.18485	4.4815	3.93484	5.6771	4.75622	5.14136	5.70992	4.53373	4.34956	4.48903	4.94985	4.38759	4.70803	5.02886	4.62876	5.37417	4.17712	4.32709	4.75722	5.01461	4.76221	4.29485	4.56836	4.7321	4.5568	4.98942	4.65389	5.16242	5.19621	4.60915	4.59747
1552306_at	4.83383	5.86892	5.90319	4.57145	4.39746	5.4285	5.53569	5.91784	5.16497	5.34731	4.98539	5.71658	5.23628	4.34881	4.79706	4.88242	4.78853	4.8412	4.64922	4.64997	4.85322	6.4146	5.58381	5.41536	6.08452	5.52939	5.03053	5.35279	5.34998	5.31405	5.63667	5.69985	5.59431	5.86752	4.8998	5.03849	5.94779	5.49998	4.86812	3.97649	4.99593	4.55008	4.63179	5.92832	5.10231	5.41912	5.60842	5.30102	5.33866
1552307_a_at	7.42342	7.95033	8.00251	6.54663	6.13264	9.54116	10.115	9.15344	10.0801	10.2827	9.79984	9.0946	10.0347	6.46354	6.69103	6.25857	6.93257	6.40397	6.66702	6.50458	6.5306	10.4973	10.8557	10.2491	10.4895	9.17324	9.59086	9.55622	8.89102	10.0869	11.0619	10.2727	10.346	10.1023	9.88288	10.5455	11.6681	10.4253	10.3233	10.1292	10.2688	9.88606	9.70994	10.133	9.87371	10.2326	10.1186	9.972	9.80605
1552309_a_at	7.84697	7.94355	7.64823	5.50551	4.90079	7.72219	7.80259	4.18009	7.74265	7.2279	6.71059	4.45478	6.72199	4.06488	5.24	4.94604	4.82787	4.61071	4.73298	4.61579	4.45534	7.80492	7.9388	7.83658	7.38154	4.40776	4.13509	5.17807	5.20494	7.65626	5.5905	5.83406	7.63583	5.86183	6.70945	5.74204	5.55971	7.45427	7.55097	6.25227	5.59558	5.83539	5.73593	6.49423	7.13432	6.74705	7.08053	5.84212	6.91876
1552310_at	7.86841	7.67373	7.47212	7.58127	7.50993	7.29466	7.51904	8.23386	8.25587	7.67938	7.33801	8.51957	7.67483	7.56912	7.29974	7.63242	8.144	7.73463	7.61632	7.57273	7.89994	7.38103	7.69042	7.29341	7.79083	8.2588	8.19019	7.78942	7.67501	8.15336	7.84201	7.70534	7.5302	7.65628	7.41597	7.34197	7.69811	7.42488	7.62885	6.43294	6.73252	6.27516	6.80929	7.14152	6.74965	7.51214	7.5006	7.0951	7.32383
1552311_a_at	6.45289	6.35849	6.44004	6.69033	6.9857	6.76815	6.33657	6.79381	6.70385	6.74934	6.85214	6.51781	6.68171	7.38296	7.09208	7.02821	6.78208	6.82981	6.96497	6.69422	7.24687	6.59469	6.53072	6.92957	6.62861	6.74755	7.12551	6.75434	6.86253	6.61508	6.92285	6.78715	6.64879	6.71494	7.04357	6.74304	6.78373	6.81303	6.74034	6.70298	7.22823	6.93673	6.48909	6.64795	6.91963	6.5959	6.67702	6.93526	6.8822
1552312_a_at	6.21495	6.63961	6.43342	5.35447	4.897	6.0324	6.36874	6.4513	5.31113	5.56523	5.84242	6.20162	6.11466	5.05482	5.20393	5.13397	5.43102	5.14229	4.96552	4.81392	5.21489	6.62508	6.13036	6.59809	6.63626	6.07242	5.95687	5.84161	5.59144	5.14974	5.51463	5.4596	5.4984	6.21823	5.63068	5.15781	5.52977	6.2576	5.75069	5.01393	4.60182	5.42702	4.83032	5.86592	4.72892	5.40449	5.4742	5.29127	5.19228
1552314_a_at	5.37774	5.1571	5.14551	5.21208	5.45114	5.0001	5.36325	5.62591	5.4567	4.98281	5.02172	5.47856	5.19619	5.26226	5.06612	5.19302	5.76816	5.28968	5.25427	5.14215	5.05979	5.34375	5.19931	5.30367	5.03011	5.27188	5.54317	5.15803	5.55247	5.60764	5.14373	5.27157	5.20721	5.20254	5.34116	5.2954	5.34046	5.03741	5.5187	5.55924	5.77727	5.51576	5.69722	5.28463	5.13908	5.28706	5.28516	5.14839	5.14391
1552315_at	5.16606	5.53397	5.86031	4.93007	4.75318	6.58011	4.76748	5.11616	5.90759	6.55327	5.96735	4.48523	5.74954	4.72132	4.82291	4.5215	4.65852	4.87714	5.0617	5.12671	5.2753	4.77197	4.65641	5.54427	5.43549	5.34047	5.76435	4.84776	4.93589	5.61912	5.87883	5.82209	6.99489	6.11354	6.0324	5.15665	5.07185	5.59984	5.38497	4.55054	4.87738	4.96413	4.64242	5.4447	4.76849	5.27482	5.35854	6.50498	6.07949
1552316_a_at	7.37954	8.01659	8.06875	5.95714	5.20174	7.90949	6.41313	5.79275	7.80306	7.54496	7.45237	4.43574	6.90062	5.47296	6.25709	5.73011	5.01197	5.69484	6.29126	6.23312	5.02743	5.95517	5.53865	6.49891	5.75806	5.72943	5.9587	5.24653	5.65621	7.05434	6.38176	6.77617	8.20095	6.90612	7.3704	5.83177	6.32533	6.95776	7.0454	4.90464	4.40764	5.37646	4.2358	7.06088	6.3127	6.86736	7.07825	7.65825	7.33975
1552318_at	6.21305	6.72095	6.72007	5.28314	5.17539	7.96075	6.19287	4.571	6.32796	6.11867	6.09425	4.32043	6.54352	5.28418	5.8153	5.69117	5.65511	5.60664	5.89515	5.7114	5.74075	5.55013	5.71369	6.15886	5.86688	4.30327	4.76186	4.38352	4.49147	5.44313	5.54362	5.95656	6.71735	5.98233	6.05615	4.85046	5.63687	6.19847	6.33103	5.51264	5.20475	5.08534	4.65754	7.23435	6.27808	7.04388	6.93157	6.32829	6.52141
1552319_a_at	4.66553	4.57891	4.59829	5.02599	5.14893	4.76742	4.87764	4.91586	4.71537	4.39991	4.95909	4.68889	4.5727	5.12499	4.64277	4.90671	4.79518	4.80795	5.19191	4.7212	4.6859	4.89307	4.60056	4.91114	4.63253	4.90471	5.01792	4.97269	4.82234	4.95103	5.01456	4.91618	4.75054	4.84483	5.09927	4.93327	4.93211	4.81489	4.75515	4.23287	4.7875	4.54151	4.81338	4.80903	4.73604	4.86922	5.19175	5.0687	5.01756
1552320_a_at	3.46906	3.68825	3.58536	3.71081	3.81674	3.88179	3.9903	3.77133	3.59606	3.8805	3.82407	3.57139	3.61712	3.72084	4.02474	3.92823	3.83315	3.59065	4.02611	3.98594	3.65996	3.96127	3.77225	3.99959	3.79856	3.7102	4.01814	3.55941	3.71852	3.79491	3.87673	3.72458	3.74927	3.87759	3.47205	3.87032	3.81122	3.63038	3.62138	3.62469	3.75793	3.8276	3.97918	3.74094	3.77824	3.65712	3.60293	3.83878	3.8051
1552321_a_at	3.69973	3.99913	3.47845	3.22894	3.74754	3.76964	3.89643	3.65385	3.61423	3.68345	3.90669	3.64365	3.84576	3.65064	3.95776	3.96187	4.17923	3.8024	3.75028	3.66211	3.73923	3.59093	3.75272	3.69962	3.83572	3.83973	3.79137	3.64458	3.90894	3.60894	3.64711	3.7045	3.68449	3.74281	3.87859	3.5506	3.62725	3.42531	3.7942	3.54177	3.60548	3.89173	3.49618	3.70325	3.60471	3.55916	3.72438	3.74141	3.73994
1552322_at	3.62098	3.35728	3.40533	3.5476	3.52842	3.52263	3.50229	3.45021	3.36057	3.51599	3.42977	3.45467	3.54772	3.69793	3.77564	4.17495	3.6426	3.35983	3.72274	3.94223	3.60426	3.43286	3.55542	3.85843	3.77543	3.49147	3.35608	3.43039	3.2871	3.45878	3.32098	3.48857	3.72051	3.60731	3.45962	3.35051	3.42368	3.3101	3.36164	3.79906	3.76153	3.59484	3.4316	3.36817	3.74624	3.47271	3.5806	3.4325	3.3071
1552323_s_at	5.07855	5.11255	4.83609	6.04804	6.56921	4.99584	5.31022	5.48288	4.77598	5.52335	4.74813	4.63154	4.61776	6.03267	5.86431	6.25245	6.02567	6.29242	6.78213	6.3687	6.43225	5.42984	5.15729	4.72154	4.94638	5.72888	4.79313	4.48989	4.70411	4.78008	5.00963	5.57041	5.291	5.29866	4.47112	5.26042	5.31442	4.97091	5.04858	5.15842	5.16728	4.98651	5.43033	4.68405	5.35496	5.35266	5.12736	4.53347	5.17809
1552325_at	3.26945	3.44656	3.4577	3.65808	3.35571	3.32047	3.27126	3.69836	3.49145	3.53222	3.32525	3.44077	3.5705	3.38168	3.32845	3.46213	3.41659	3.32644	3.32552	3.42814	3.25942	3.51967	3.49206	3.4295	3.34291	3.43161	3.56152	3.49968	3.60538	3.35429	3.33472	3.53326	3.63106	3.41715	3.47052	3.30897	3.47774	3.44906	3.29937	3.45379	3.28322	3.58109	3.356	3.26972	3.10572	3.31195	3.35478	3.44242	3.61225
1552326_a_at	5.16477	4.84664	4.98831	5.62594	5.5774	4.78002	5.52316	4.73511	5.35758	4.85567	4.89566	5.73113	4.83292	5.52559	5.59916	5.52984	5.5339	5.34047	5.53066	5.51308	5.31256	4.73983	5.25752	4.90307	4.77249	4.87648	4.88893	5.73942	5.68031	5.55329	5.13451	5.11821	5.05503	5.43688	4.89704	5.63003	5.24238	4.79085	4.49278	5.09093	4.87051	5.31256	4.92167	5.05213	5.11417	4.80496	4.90735	5.15979	4.75356
1552327_at	5.29202	4.90102	4.55268	5.04635	5.59434	4.68572	4.6058	5.22537	3.65458	4.75521	4.46025	4.36131	4.76172	5.30338	5.09228	4.59451	5.16216	5.17458	5.4623	4.79823	4.80712	4.48118	4.46408	4.33766	4.7874	4.70286	4.49719	4.11025	4.57836	3.96722	4.60289	4.89839	4.59387	4.43827	4.33227	5.19427	5.26115	4.37571	4.60692	4.77613	4.35222	5.27925	5.20366	4.67633	5.38717	5.1509	4.99796	4.57379	5.29941
1552329_at	7.6738	7.5937	7.91619	6.44189	6.52725	6.32717	7.87617	7.19426	5.49388	6.36419	6.31819	8.1408	6.14393	6.58877	5.97335	6.04242	6.84572	6.52163	6.199	6.26941	6.19285	7.83754	7.856	7.545	7.97824	6.85215	6.08763	5.47209	5.58218	5.50189	6.3765	6.6259	6.60259	6.81844	6.22661	6.95507	7.30225	6.63887	6.78855	7.90419	7.18618	7.40105	7.37998	7.40569	6.84083	7.17024	6.89794	5.71803	6.2249
1552330_at	5.99018	5.45238	5.75523	5.41388	5.38528	5.92983	6.24158	7.26496	6.61054	5.15085	6.71602	6.87106	6.9463	6.06071	5.71127	5.56465	5.38779	5.72349	6.00744	5.81433	6.19426	6.85704	6.62653	6.69811	6.27049	7.38502	6.97355	6.28699	5.8896	6.32372	5.36108	5.37889	5.56841	5.57613	6.68569	6.4503	6.69457	5.85459	6.73658	4.82442	5.59649	4.66529	5.16869	5.5782	5.74654	6.23522	5.45911	6.26352	5.98832
1552332_at	6.81954	6.88275	7.14687	7.79821	7.50525	6.8172	7.3249	6.54106	7.16297	6.9958	7.16227	6.35775	7.01912	7.53756	7.38077	7.94911	7.22452	7.30501	7.22082	7.81006	7.79692	6.89299	6.78611	6.89359	6.8628	6.51277	6.81228	6.78054	6.80833	7.45954	6.82428	6.88094	6.69599	6.77505	6.98628	6.93473	6.77789	6.90173	6.72758	7.20593	7.35358	7.65286	7.62083	6.96857	7.39687	6.4882	7.15881	6.56844	6.33652
1552334_at	7.38195	6.59915	6.94711	7.12045	6.77712	7.15268	6.73487	4.99441	6.50615	5.94873	6.2493	5.98947	6.69452	7.30341	7.32165	6.70604	6.82508	7.27656	6.60371	6.63127	6.51428	6.84305	6.73127	6.90992	6.77367	4.97236	4.72304	5.94604	6.83546	6.62849	5.93689	6.04713	5.56968	5.51549	6.26388	6.18775	5.69566	6.55471	6.21875	6.39795	5.62084	6.65731	6.35815	6.99672	5.86225	7.10178	6.17036	5.43092	5.83792
1552335_at	4.4837	4.7182	4.5629	4.75026	4.3129	4.47395	4.33606	4.48807	4.43473	4.33569	4.23034	4.30216	4.30685	4.375	4.23751	5.54096	4.60238	4.67235	4.24116	4.77939	4.39966	4.30755	4.44482	4.68606	4.46021	4.61063	4.37087	4.47978	4.58617	4.51521	4.55366	4.46481	4.29616	4.48472	4.61682	4.59963	4.80698	4.25498	4.19037	5.1222	4.808	5.22672	4.90632	4.47414	4.52156	4.69611	4.24446	4.68293	4.1343
1552337_s_at	3.72205	4.13806	3.70415	4.27817	4.69627	3.88005	3.80552	3.92527	3.85786	3.85542	3.89195	3.738	3.71845	4.17554	4.57855	4.423	4.19548	4.40013	4.75276	4.7819	3.87133	3.55056	4.12936	3.85224	3.81508	4.16233	4.16926	3.64254	3.88595	3.78306	4.24723	3.75387	3.78691	4.17585	3.79939	3.63632	3.65394	3.56505	3.69741	3.57183	3.96652	3.86451	3.58558	3.65851	3.79128	3.51228	3.87356	3.85792	3.58518
1552338_at	3.82897	3.29256	3.55464	3.78372	3.64351	3.95886	4.08174	3.91867	3.43314	3.56199	3.87449	3.78684	3.64336	3.87758	4.06088	4.50111	4.05247	3.80746	3.84132	3.88037	4.4778	3.50561	3.70126	3.57792	3.79027	3.89034	4.26617	3.67867	3.62853	3.82566	4.16299	3.69023	3.62609	3.78999	3.60928	3.80009	3.60788	3.78346	3.63811	3.9039	3.73712	3.97393	4.07456	3.68681	3.95047	3.68596	3.79972	3.90182	3.82582
1552340_at	4.24193	3.84012	4.10255	4.05342	4.5697	4.5752	4.07389	4.45073	3.86629	4.42461	3.94325	4.00018	4.06213	4.40486	4.27218	4.91355	4.70914	4.27921	4.56868	4.64892	4.556	4.00998	4.16366	4.18395	3.99247	4.06338	4.24845	4.34662	4.43553	4.21988	4.20766	4.37895	4.19258	4.00699	3.9803	4.40669	3.84085	3.92389	4.05295	4.36106	4.11911	4.24399	4.5028	4.1634	4.3302	4.28541	4.17408	4.33204	4.16082
1552343_s_at	7.559	6.2953	7.47001	5.86869	6.0455	7.3773	5.33593	6.0669	6.19519	6.33683	6.30868	6.67866	6.29099	6.45114	5.23145	6.30158	5.63149	5.73215	5.31489	6.06875	5.83754	6.15416	5.47165	6.06615	5.81901	6.37888	6.26146	6.50494	6.57408	6.13624	5.6324	6.25159	6.61485	6.21643	6.24562	6.31614	6.30663	6.31896	6.25945	6.04691	5.28091	5.85574	5.82271	6.67529	6.13838	6.84152	6.51585	6.41277	6.32109
1552344_s_at	5.72316	5.87998	6.1673	4.94214	5.00273	5.14953	6.75789	5.65927	6.83742	5.49398	5.85978	6.3808	5.19786	5.23721	5.01229	4.92698	5.00156	5.69235	5.18024	4.64358	5.08543	6.90664	6.9619	6.52633	6.52284	5.44266	5.14843	7.15162	7.34945	6.85495	5.57436	5.46675	5.3764	5.46239	6.40289	5.44608	5.50593	5.57033	5.47575	4.91158	5.18793	4.83718	5.17215	5.74555	4.97337	5.68417	5.80207	5.6607	5.70348
1552347_at	7.39078	7.00147	6.73258	8.7975	8.30673	6.80928	6.46312	5.93397	7.11557	7.09072	6.63056	7.07221	6.78186	8.31213	8.48508	7.94852	8.25203	7.89143	7.80842	7.66571	7.53663	6.5289	6.44739	6.33795	6.68227	5.69291	5.67753	6.21946	5.84201	7.01414	6.62687	7.05812	7.16093	7.12236	6.28703	7.00425	7.04138	6.98268	6.64631	8.08157	7.42351	7.4008	7.24691	6.85748	7.33392	7.27293	7.24733	6.39769	6.39321
1552348_at	4.84786	4.47992	4.8096	5.07802	4.89293	4.83199	4.4576	5.05405	4.51325	4.69602	4.48747	4.1109	4.88366	5.37237	4.87965	4.94415	4.9632	4.94134	5.12256	5.2313	5.47718	4.48142	4.46211	4.73747	4.92699	4.88635	5.40234	4.88311	4.73065	4.89342	4.90484	5.03887	4.74823	4.97914	5.01529	5.09171	4.78925	4.53212	4.74987	4.8499	5.06182	4.77751	4.69109	4.51477	4.97327	4.65027	4.71018	4.505	4.56398
1552349_a_at	4.50543	4.25356	4.32648	5.19872	4.87867	4.19104	4.36795	4.69455	4.70748	4.62813	4.75789	4.29165	4.88546	4.93425	4.38854	4.66607	4.85222	4.7533	4.64279	4.79913	4.65249	4.69406	4.53337	4.56028	4.51625	4.81267	4.89576	4.80411	4.90404	4.57876	4.72167	4.91052	4.59061	4.51328	4.84797	4.85164	5.06055	5.00247	4.49695	4.79825	4.41892	4.76029	4.51664	4.47041	4.40998	4.63316	4.71826	4.77788	4.9632
1552354_at	3.72364	4.05712	3.37504	4.22322	4.61472	3.78234	3.82743	3.96921	3.85012	3.82039	3.99542	3.8842	4.46952	4.28385	4.24408	4.59443	3.82451	3.89446	3.67791	4.44582	4.72609	3.65835	4.19538	3.65631	4.31621	4.33599	4.20251	4.00971	4.16486	4.08292	3.83013	3.97514	3.89091	3.82966	4.02368	4.00489	3.85865	4.0383	3.82479	3.99246	4.50841	4.48557	4.44508	3.82625	4.06973	3.72019	4.53456	3.90518	4.01515
1552355_s_at	4.84971	5.00371	4.71547	5.55588	5.43453	4.7613	4.86973	4.94278	5.33903	4.93633	5.05813	4.65256	4.98676	5.57888	5.66357	5.84678	5.43053	5.23208	5.46778	5.33038	5.48969	4.88531	5.07947	4.95261	5.00902	4.90194	5.29455	5.06305	5.28661	5.1735	5.36065	5.13783	5.02021	5.16116	5.06715	5.02993	5.17281	4.97589	4.96844	5.30277	5.39056	5.65059	5.38612	5.23948	5.33098	5.07963	5.13289	5.06831	5.04681
1552359_at	3.8286	3.67481	3.59358	3.76384	3.86198	3.64572	3.73926	4.3645	3.57392	3.43758	3.80366	3.58175	3.92852	3.81604	4.37734	3.76447	4.22487	3.93554	3.6442	3.49839	3.99752	4.82276	4.64418	4.42934	4.06164	4.75234	4.24393	3.71351	3.56842	3.50114	3.66004	3.80866	3.63979	3.76106	3.79372	3.573	3.94284	3.67873	3.4354	3.40209	3.3663	4.0953	3.47216	3.94019	3.8115	3.39161	3.49836	3.61935	3.56754
1552360_a_at	6.46575	6.55455	6.90665	7.72926	7.47321	6.56669	7.39352	6.57529	7.28785	6.9058	6.47939	6.38934	6.90697	7.53529	7.44021	7.11597	8.35406	7.62078	7.38338	7.37351	7.64253	6.79551	7.48127	6.62632	7.57547	6.72928	6.53695	6.67634	6.66545	6.98513	7.08757	7.10327	6.82712	6.8788	6.59025	7.32516	7.3821	6.72718	6.72356	7.22137	6.83655	6.86969	7.20838	7.10719	7.17467	7.01339	7.02795	6.75395	7.01224
1552362_a_at	7.32946	7.06216	6.75177	11.4993	11.7268	11.5674	11.6546	10.7851	7.19264	11.4447	12.8877	8.77281	11.9966	11.6413	11.5611	11.3174	11.0017	11.7956	11.879	11.6203	11.0906	12.3805	12.4761	12.1985	11.7065	10.9014	10.8286	11.8282	11.4144	7.19365	11.7446	11.5327	11.2706	11.6836	12.8943	11.0831	10.5765	11.1857	11.2362	12.4921	12.245	12.1222	12.0592	11.9516	11.8962	11.8904	11.6914	12.0851	11.7022
1552364_s_at	6.09123	6.0713	5.75529	4.99273	5.59291	5.87275	5.75205	7.98997	6.67656	5.61664	5.17868	7.1146	5.88235	5.69831	5.2985	5.41432	6.08871	5.69231	5.01887	5.66446	5.79867	5.90056	5.97415	5.76701	5.80215	8.00847	6.52147	6.13122	6.07322	6.23305	5.73953	5.97292	5.77349	6.33118	5.55109	5.90498	6.04152	5.96469	5.97805	4.59818	5.55076	4.93742	5.38846	5.59103	4.69129	5.06344	5.4337	5.38826	5.28979
1552365_at	4.55448	4.4525	5.36426	3.34027	3.43868	3.72603	3.75984	3.38133	4.37655	3.26168	3.13069	6.81723	3.47152	3.26036	3.13878	3.181	3.40754	3.23379	3.21863	3.5935	3.12223	3.21415	3.56557	3.44847	3.98865	3.96415	3.888	3.35767	3.84135	3.95941	3.48458	3.31917	3.4413	3.31154	3.37391	4.49821	3.90426	3.41863	3.38422	3.41788	3.24747	3.34855	3.79439	3.25802	3.12743	3.18822	3.19095	3.22791	3.50897
1552367_a_at	3.10483	3.90572	3.39564	3.28331	3.42767	3.15053	3.23323	3.31073	3.36462	3.21359	3.25574	3.91618	3.46509	3.04313	3.15927	2.92647	3.14883	3.053	3.35492	3.05725	3.38611	3.10969	3.03485	3.20278	3.16322	3.16226	3.42072	3.79862	3.63632	3.47119	3.25943	3.36225	3.25682	3.16933	3.32591	3.63258	3.39362	3.46847	3.41862	3.82611	3.17734	3.17648	3.14759	3.01582	3.06532	3.07132	3.03714	3.12729	3.10909
1552368_at	3.1772	3.03559	3.34182	3.17725	2.9726	3.22957	3.56264	3.10542	3.19158	3.20605	3.12652	3.54565	3.33296	3.22557	3.12129	3.36348	3.48771	3.11038	3.2131	3.30377	3.38323	3.08382	3.36018	3.06654	3.18365	3.22505	3.21429	3.11109	3.20844	3.04588	3.08366	3.11765	3.07652	3.17207	3.28766	3.09967	3.10123	3.12	3.01258	3.57825	3.12638	3.44768	3.05559	3.34187	3.147	3.21902	3.43721	3.34587	3.20182
1552370_at	6.01197	5.92102	6.02412	4.78808	4.08225	5.86359	6.28875	5.25716	5.61764	5.80948	6.32533	5.3865	4.86682	5.11229	5.09023	4.83012	5.0514	5.10273	5.28138	4.61946	5.37238	6.30664	5.88573	6.01876	5.54315	5.49442	4.78477	5.1461	5.17719	5.42156	6.00963	6.51941	6.44909	6.43136	5.88165	6.11777	6.81269	5.2927	4.88654	5.13083	5.11912	5.29373	5.2433	6.08605	6.09271	6.25569	6.24932	5.417	5.67331
1552372_at	2.89755	3.16806	2.80462	2.99792	2.65849	2.89187	2.8189	2.86841	2.88262	2.90039	2.90429	2.82018	3.00256	2.80961	2.91384	2.72028	3.02573	2.9753	2.93721	3.08109	2.97733	2.84734	2.95527	2.77078	3.04326	2.78144	2.88327	2.68123	2.80412	2.98933	2.92416	2.78573	2.79099	2.80809	2.96209	2.96758	2.64558	2.98854	2.76917	2.86958	2.81335	2.81606	2.71532	2.85847	2.77571	2.84862	2.76034	2.86486	2.99057
1552373_s_at	3.20503	3.3075	3.24188	3.28896	3.09194	3.12358	3.10408	3.12998	3.12653	3.27741	3.33781	3.13136	3.47599	3.16246	3.04149	3.28503	3.33863	3.07138	3.15331	2.98595	3.25138	3.10588	3.20556	3.2797	3.51926	3.22298	3.30492	3.21494	3.19108	3.10887	3.09299	3.13233	3.19117	3.28248	3.22562	3.17493	3.03287	3.46211	3.10928	3.16088	3.20641	3.20477	3.22562	3.17077	3.54027	3.20234	3.37437	3.29442	3.28997
1552375_at	5.60942	5.49668	5.57469	5.35419	5.8936	5.13877	5.56919	5.39838	5.10421	5.36257	4.91591	5.56491	5.36839	5.50595	5.51805	5.29501	5.44837	5.58694	5.50985	5.48525	5.1213	5.08989	5.69526	5.24011	5.95249	5.66294	5.39289	4.91137	5.13972	5.18759	5.28644	5.46295	5.52302	5.44137	5.34181	5.56738	5.42563	5.36484	5.02878	5.39666	5.0194	5.40554	5.38554	5.25232	5.48074	5.51451	5.62055	5.0006	5.02138
1552377_s_at	6.80996	6.68218	6.68966	6.32288	6.59957	6.53601	6.72608	6.63695	6.71409	6.52555	6.5616	6.58865	6.68381	6.45079	6.57988	7.06618	6.56021	6.44719	6.44801	6.7467	6.62711	6.56198	6.61219	6.7968	6.36657	6.56692	6.46177	6.73899	6.84638	6.5911	6.63669	6.40217	6.54197	6.50855	6.79078	6.67188	6.64543	6.46007	6.79377	7.0071	7.30091	6.85306	6.76993	6.5246	6.90359	6.83502	6.70229	7.07207	6.63026
1552378_s_at	8.39022	10.1689	9.37146	7.7845	7.53328	8.38441	7.72157	7.9128	8.77595	8.25346	7.82507	8.72285	9.89406	7.85858	7.71039	8.36547	7.86229	7.94087	7.62361	7.47088	7.17374	7.59776	7.79995	7.91011	7.62504	8.28004	7.75057	8.21538	8.49227	8.85173	8.31212	8.14014	8.17547	8.15779	7.93466	8.65021	8.52652	10.0106	8.99391	7.52644	7.52805	6.96662	7.33293	7.818	7.3835	7.96384	7.95543	7.80801	7.954
1552379_at	2.98782	2.82132	2.65059	2.81655	2.87316	2.77056	2.81056	2.74629	2.77128	2.8068	2.87072	2.74008	2.80799	2.7554	2.72298	2.74267	2.77292	2.83	2.76057	2.61744	2.79249	2.62107	2.90243	2.783	2.96357	2.82361	3.11532	2.82362	2.81248	2.81846	2.76741	2.71635	2.91267	2.84588	2.69876	2.83527	2.74985	2.82006	2.6599	2.84207	2.90849	2.92368	2.75698	2.68201	2.81268	2.77952	2.88499	2.84505	2.80093
1552381_at	3.89996	4.44476	4.17748	4.18393	4.13348	3.99303	4.09659	4.15726	3.93434	4.23724	4.0376	4.50159	4.61864	4.18158	4.07741	3.86038	4.22242	4.29557	4.28982	3.92648	4.32577	4.17555	4.35163	3.98085	4.04575	4.14917	4.30236	4.20136	3.9915	4.16458	4.07926	4.2024	4.0854	4.34638	4.20309	4.18559	4.01886	4.33866	4.24379	4.24119	4.22334	3.97509	4.19651	3.92371	4.09849	4.04561	4.10791	4.17468	4.04268
1552383_at	6.013	6.18139	5.77745	6.46129	6.23191	5.90804	5.98576	6.10316	6.08379	6.07054	6.15536	5.95414	5.97292	6.57247	6.63678	6.93949	6.31468	6.32836	6.2475	6.3443	6.69097	6.0957	5.76763	5.95016	6.0412	6.29526	6.6523	6.51373	6.22761	6.19568	6.29509	6.25359	6.17372	6.0536	6.51342	6.33909	5.93815	6.33095	5.83989	6.48055	6.21408	6.50574	6.31447	6.11704	6.59924	5.94753	6.06382	6.41885	6.37388
1552384_a_at	5.10406	5.16759	4.98774	5.22525	5.14189	5.21809	5.32592	5.1229	4.97816	4.72598	5.27251	5.06396	5.29755	5.59018	5.47284	6.01398	5.67228	5.29969	5.20322	5.36849	5.5867	5.14975	5.09897	5.24942	5.09568	5.12186	5.30216	5.48865	5.27988	5.00388	5.09728	5.0599	5.06459	4.9474	5.36597	5.1489	5.14038	5.10609	5.16253	5.19443	5.46002	5.63518	5.28381	5.18519	5.13242	5.16084	5.28507	5.39787	5.18552
1552386_at	4.58763	4.15752	4.38748	3.24854	3.46752	3.97424	3.85824	3.60615	5.87413	4.02267	4.07413	3.32847	3.79964	3.27875	3.87694	3.75592	4.0179	3.46789	3.58646	3.57405	3.752	3.84814	3.35547	3.63142	3.48929	3.59433	3.66243	3.41876	3.42026	5.06467	3.52136	3.77688	4.16646	3.5585	4.0323	3.14953	3.37206	3.81961	3.78307	3.55491	3.72742	3.58327	3.3049	4.20515	3.91428	3.93819	3.86894	3.98287	3.93777
1552388_at	5.72064	5.353	5.37336	5.98132	5.69719	6.12479	6.13974	5.94152	5.59936	5.89248	6.03324	5.79783	5.74691	5.90525	5.80777	5.78492	5.86082	5.32202	5.47883	5.85536	5.608	6.51525	6.2627	6.3296	6.64596	6.07299	6.21974	8.21036	8.14208	5.46041	6.17406	5.82863	5.75058	5.69594	5.84226	6.45231	6.33698	6.86914	5.70478	5.88468	5.92779	5.51295	5.75934	5.44438	5.47895	5.58077	5.84937	5.95056	5.81657
1552389_at	4.88226	5.39117	5.51934	4.76229	4.53407	5.61846	4.36214	5.52835	6.32598	4.63905	7.48269	5.83159	9.1275	4.78596	4.31534	4.91393	4.57469	4.39357	4.95589	4.59391	4.13338	4.52303	4.32814	4.8752	4.74716	5.65707	5.41608	6.83528	6.68848	6.88357	4.438	4.83369	5.23444	4.76846	7.53997	6.6605	6.95023	8.51812	8.51459	4.24472	5.6438	5.46064	4.87287	5.54863	5.5767	5.28978	4.89913	5.4908	5.76292
1552390_a_at	9.01706	8.57414	8.93905	4.08764	4.27194	8.58728	3.96613	6.66573	9.2233	4.37964	9.9841	8.86278	11.8897	3.92595	4.39124	4.1019	4.12983	3.99675	4.29936	4.43399	3.98963	4.67831	4.44185	4.19224	4.72966	6.61111	6.01676	9.47215	9.36073	9.47851	4.11051	4.53765	5.30981	4.28061	10.0874	9.65347	10.0061	11.3848	11.612	8.47659	8.83723	8.34522	8.32114	9.07688	9.74068	9.1919	9.26531	7.45938	7.94433
1552391_at	4.34994	4.27211	4.27199	4.81576	4.70384	4.3865	4.42737	5.04737	4.63768	4.9946	5.38174	4.46791	4.17981	4.4573	4.40106	4.83397	4.24149	4.63482	4.49732	4.40926	4.3545	4.4794	4.45618	4.43761	4.37664	5.18134	5.68975	5.14573	4.85761	4.85708	5.28452	5.06774	5.14723	4.99934	4.74861	4.5392	4.82342	4.77504	4.73819	4.80279	4.11527	4.86994	4.4845	4.38078	4.26929	4.57086	4.35223	5.29284	5.01529
1552393_at	2.70543	3.28011	2.96126	3.14974	3.0976	2.7641	3.2033	3.01285	3.02618	2.93629	3.2151	3.00268	3.21959	2.94729	2.98807	2.6704	2.70642	2.89916	2.94776	2.70545	3.04927	2.80371	3.24864	2.651	3.09921	2.9681	3.02161	3.14039	3.04685	2.90773	3.14267	3.28798	3.20595	2.81265	3.0926	2.80968	2.76453	3.1285	2.88654	3.14039	2.95004	2.93448	2.9968	2.90024	2.98531	2.68456	2.88532	2.76628	2.93859
1552394_a_at	3.43505	3.21823	3.01354	3.36481	3.24397	3.41754	3.32952	3.39112	3.4024	3.12064	2.91294	3.26825	3.15237	3.1921	2.92018	3.11248	3.0682	3.2489	2.99994	3.22423	3.12465	2.82614	3.09112	3.26462	3.40626	3.42204	3.19326	3.1561	3.21845	3.40108	3.03306	3.32425	3.29864	3.1689	3.20308	3.12031	3.02337	3.34195	3.2125	3.11549	3.20615	3.31152	3.0809	2.9972	2.91568	3.00695	3.11697	3.1768	3.26485
1552395_at	6.71467	6.27367	6.67288	7.65924	7.00006	6.75461	6.93178	7.30326	6.52765	6.61015	6.61514	6.84896	7.13891	7.02568	6.83443	7.7698	7.68333	7.05811	7.28033	7.41509	7.6949	6.87128	6.98982	7.12205	6.86072	7.0212	7.16213	6.88332	7.06067	6.9682	7.34711	7.2307	6.89044	7.2255	6.98143	7.27486	6.94566	6.86627	6.82955	7.26046	7.07226	7.13217	7.21458	7.16797	7.29998	7.10946	7.34032	7.18261	7.01637
1552396_at	4.47501	3.97009	4.04283	4.04841	4.19622	4.1511	4.06195	4.15893	3.95914	4.18123	4.13454	4.34621	3.88313	4.11826	4.14071	4.12726	4.4752	4.31321	3.78302	4.17546	4.00512	4.32008	4.19318	4.25595	4.35968	4.19423	4.14867	4.20047	4.57982	4.03679	4.31585	4.43843	4.1369	4.40275	4.24913	4.08068	4.34836	4.13804	4.02581	4.09637	4.30652	4.50502	4.2633	4.06218	4.08482	4.24756	4.22937	4.32524	4.36195
1552398_a_at	5.93394	6.64161	6.32868	4.91876	5.16739	6.41227	5.1731	4.85977	5.42695	4.79761	5.33106	4.70563	5.4151	4.8549	4.93692	4.5721	4.92282	4.89086	4.84924	5.16596	4.62493	4.91517	4.83401	5.00188	4.84275	5.11548	4.84647	4.81482	4.96862	5.29621	4.82776	4.77513	5.30405	4.61198	4.90439	4.49633	5.08166	4.93678	4.95786	4.90808	4.44095	4.91052	4.66717	5.9462	5.39264	5.78281	5.98707	5.49911	5.8058
1552399_a_at	4.20953	4.27228	4.51531	4.37861	4.07846	4.54135	4.1695	4.44879	4.57748	4.74815	4.53102	4.08963	4.38748	4.1174	4.17545	4.53562	4.475	4.13558	4.23397	4.29339	4.36774	4.14527	4.11261	4.53132	4.39075	4.29761	4.48699	4.45702	4.20778	4.23356	4.47181	4.5941	4.51902	4.46976	4.36628	4.3261	4.31018	4.31211	4.25525	4.28201	4.42844	4.6714	4.37956	4.4571	3.98297	4.34954	4.09102	4.48909	4.37004
1552400_a_at	5.44429	5.59167	5.02126	5.40939	5.36604	5.08472	4.77859	4.95145	5.72144	5.01904	5.06925	6.19589	5.1702	5.43292	5.52991	5.2205	5.52821	5.12489	5.29485	5.48676	5.43546	5.31272	5.23598	5.09311	5.06652	5.01223	5.32264	5.47848	5.59038	5.54297	5.0514	4.84192	5.17021	5.1147	5.22401	5.36371	5.20337	4.94372	5.32632	4.86927	5.36961	5.52974	5.55619	4.8173	5.07309	5.0651	5.26001	5.22676	5.094
1552401_a_at	4.14794	4.05604	4.41704	4.24803	4.21149	4.62862	3.95772	4.30637	4.20906	4.51375	3.96072	4.80936	4.05583	3.99059	3.98132	4.20513	4.20318	4.07076	3.90071	3.87908	4.28824	4.06024	3.85114	3.85629	3.94015	4.45931	4.18645	4.09115	3.99658	4.19436	4.66471	4.54942	4.44479	4.52519	4.00715	4.37455	4.67888	3.97803	3.86668	4.07294	4.02652	4.13953	3.65396	3.87801	3.79618	3.77667	3.93382	4.06942	3.93698
1552402_at	3.84384	3.61555	3.95242	3.96256	3.76102	3.85973	3.71309	3.86459	3.87003	4.04436	3.89604	4.20305	3.78259	3.84078	3.61168	3.96649	3.64406	3.94947	3.98238	4.16463	3.93711	3.58157	3.98922	3.87112	3.66012	3.81636	4.04996	3.95103	3.86804	3.72446	3.90564	3.83985	3.93029	3.83339	3.8111	3.87616	3.92202	3.87702	3.93744	3.74275	3.80892	3.8059	3.96992	3.85919	4.32218	4.09789	4.09966	3.9452	4.20637
1552405_at	4.01235	3.55793	4.23803	4.79925	4.27893	4.05893	3.86776	4.03013	4.03388	3.8866	3.96619	4.3856	3.98661	4.22434	4.09933	5.13915	4.14474	4.20456	4.03418	4.2191	4.60555	3.81411	4.05777	4.28817	3.6221	3.97398	3.96543	4.01537	4.35007	4.16194	4.32173	4.0063	3.78313	4.17417	3.85556	4.43424	4.23657	3.83123	4.02419	3.85445	4.2468	4.35746	4.28953	4.10831	4.02579	4.25027	4.00278	4.07995	4.02282
1552408_at	3.19779	2.90865	3.0166	3.50967	3.19993	3.42135	3.22783	3.65548	3.17138	3.20536	3.04585	3.02289	3.44697	3.61417	3.47552	3.50508	3.34626	3.44804	3.16231	3.36271	3.51678	3.30083	3.35636	3.08841	3.30555	3.28776	3.46328	3.53269	3.34604	3.23007	3.10495	3.13018	3.19101	3.23058	3.2502	3.46155	3.17761	2.91434	3.1908	3.69419	3.41196	3.54303	3.39899	3.28595	3.37278	3.35145	3.2073	3.3351	3.27256
1552409_a_at	5.50747	5.43226	5.56787	5.94369	6.19507	5.87417	5.84127	5.71214	5.40088	5.46947	5.54505	5.845	5.74215	5.70228	6.10234	5.55557	5.76527	5.3149	5.53791	5.95669	5.53606	5.75383	5.82738	5.52483	5.75808	5.94024	5.97406	5.47713	6.00932	5.51144	5.4591	5.44603	5.45894	5.59365	5.71842	5.88305	5.59663	5.01261	5.65709	5.83854	5.75585	6.26276	6.1275	5.72396	5.89042	6.02924	6.15614	5.77361	6.01601
1552410_at	4.56202	4.18756	4.42936	6.17634	5.2778	5.13171	4.84515	4.83358	4.1559	4.12361	4.46989	4.89417	4.63556	5.97753	5.37401	5.90694	5.82214	5.43435	5.13298	5.53276	5.41321	5.07802	4.78075	4.93405	4.42043	4.70595	4.86447	4.55313	4.58723	4.63286	4.6464	4.72185	4.65291	4.8472	4.81094	5.01836	4.26799	4.44738	4.84024	5.15631	4.67684	4.82789	5.19351	5.10322	5.15526	5.36826	5.24856	5.52268	5.71219
1552411_at	6.05402	5.08081	6.10978	6.3836	5.83984	6.00249	6.03459	5.87894	5.4516	5.60359	5.28314	5.03181	5.52834	6.01998	6.3089	6.55401	6.32969	5.57988	5.68868	6.14281	6.20982	6.41454	5.75923	6.1357	5.64113	5.78479	5.72047	5.78188	5.90139	5.78417	6.0977	5.54405	5.37942	5.98282	5.84871	6.22835	6.25476	5.05589	5.53577	6.41937	6.12852	6.54512	6.22508	6.25971	6.25817	6.10131	6.14562	5.87847	5.71584
1552412_a_at	3.32314	3.21124	3.29936	3.22645	3.07144	3.11841	3.22761	3.2659	2.77472	3.14007	3.22076	3.18496	3.05687	3.21978	3.30277	3.14645	3.17968	3.27723	3.32812	3.22581	3.19284	3.18146	3.2752	3.33728	3.31749	3.42173	3.17583	3.13992	3.27553	3.35431	3.37704	3.13003	3.24926	3.33312	3.22945	3.37609	3.78526	3.19376	3.13089	3.41021	3.14299	3.4311	2.99256	3.34452	3.52326	3.16727	3.30338	3.28445	3.20735
1552414_at	3.78128	3.67409	3.91891	4.11908	4.11556	3.83031	4.02319	3.86551	3.73962	3.88619	3.92169	3.84672	4.11879	4.46733	4.12625	4.38325	4.06739	4.30865	3.96266	4.49215	4.07446	3.72503	3.96276	3.85773	4.05696	3.78082	3.99114	3.90535	4.01902	3.8945	4.1868	3.99974	3.66119	4.14881	3.82672	4.18004	3.86243	3.89613	3.74712	4.29256	4.08018	4.27273	3.88913	3.90038	4.41859	4.14147	4.00728	3.93522	3.68621
1552415_a_at	4.84977	4.31826	4.57031	4.20326	4.81228	4.78144	4.64641	4.5782	4.2987	4.28646	4.97766	4.30517	4.68454	4.62619	4.44617	4.9432	4.82285	4.66657	4.39996	4.74429	4.49906	4.6681	4.77687	5.05714	5.30606	4.67659	4.52692	4.5976	4.66885	4.5891	4.61232	4.16253	4.56542	4.69295	5.1435	5.03995	4.62356	4.27359	4.51689	4.79258	4.94391	4.89231	4.96245	4.9271	4.89546	4.95937	4.99013	5.01162	4.71112
1552417_a_at	4.71016	5.64442	5.89624	4.84763	4.98679	5.05929	4.59879	5.10154	6.62527	4.69341	5.19395	6.1492	5.14494	4.73461	5.02497	4.98498	5.41881	4.70859	4.46357	5.07026	4.64519	5.44573	4.91128	5.0595	4.37627	5.19977	5.00478	6.6508	6.38153	6.57239	4.97343	4.8225	4.68152	4.61605	4.96586	5.38048	5.05102	5.06462	5.18773	4.95476	4.59872	4.94772	4.55397	4.6781	4.26499	4.61625	4.52945	4.39034	4.9145
1552418_at	4.20889	4.5521	4.44839	4.95889	4.7091	4.50438	4.89501	4.51135	4.08017	4.16719	4.32327	4.34484	4.64717	4.29001	4.67583	5.1844	5.07997	4.09492	4.60232	4.57699	4.90404	4.64663	4.78264	4.56552	4.34553	4.94778	4.65091	4.28462	4.5112	4.50763	4.41767	4.44518	4.17028	4.85651	4.51951	4.37232	4.25077	4.34069	4.10302	4.74944	4.90363	4.78814	5.0055	4.6176	4.85968	4.47154	4.73147	4.43024	4.58203
1552419_s_at	5.44578	5.52222	5.76203	6.02502	5.96844	5.50241	5.68681	5.71981	5.40938	5.34343	5.34546	5.22713	5.32636	6.0874	5.74253	6.76326	6.09096	5.51707	5.96306	5.97503	6.09838	5.71005	5.78696	5.44844	6.82703	5.35425	5.68153	5.55547	5.58254	5.67691	6.03889	5.47037	5.22164	5.69273	5.38333	5.73868	5.59173	5.13419	5.07224	5.68905	6.07516	6.64288	5.93289	5.8861	6.18671	5.89439	5.51947	5.42124	5.39503
1552421_a_at	3.29286	3.73825	3.67672	3.59413	3.42688	3.42839	3.74702	3.67921	3.66323	3.4852	3.61242	3.33041	3.48981	3.77314	3.47029	3.79716	3.71954	3.87773	3.60309	3.8241	3.70449	3.64294	3.68501	3.80994	3.46004	3.73994	3.60861	3.34845	3.43378	3.56743	3.52638	3.63375	3.5598	3.95514	3.76946	3.59323	3.92343	3.61866	3.3754	3.65249	3.8381	3.44823	3.78791	3.92298	3.63289	3.55219	3.83953	3.74676	3.88634
1552422_at	5.78926	5.79498	6.01509	7.0902	6.59549	6.1354	6.61383	5.79623	6.45003	5.90028	6.65829	6.52442	6.18734	7.27987	7.07569	7.14029	7.26823	6.35949	6.49202	6.96089	6.92223	6.25913	5.9751	6.14925	6.80918	5.47741	5.41792	6.85652	7.05964	6.43318	6.56528	5.82825	5.76734	6.21729	6.84808	5.78118	6.22946	6.02543	6.52131	7.06958	6.93574	6.73818	6.89416	6.56762	6.70742	6.63232	6.60698	6.78176	5.83771
1552423_at	5.17255	5.30329	5.33857	5.74514	5.8089	5.45636	6.06447	5.57905	5.67115	5.36942	5.13042	5.02951	5.27398	6.08231	5.1653	5.66303	5.66494	5.71073	5.64601	5.90034	5.97591	5.4788	5.62267	5.50392	5.62885	5.50462	5.55589	5.37606	5.36909	5.70863	5.93528	5.45105	5.32301	5.71999	5.35924	5.61153	5.17719	5.18384	5.0616	5.50177	5.72861	5.98802	5.74047	5.73269	5.98197	5.12856	5.74356	5.08559	5.01867
1552424_at	3.38641	3.70377	3.228	3.7487	3.39682	3.48621	3.50828	3.63081	3.57387	3.5711	3.57117	3.18	3.44183	3.46836	3.72545	3.78288	3.42941	3.52865	3.63849	3.86063	3.66406	3.23699	3.71476	3.3765	3.83794	3.48736	3.86285	3.43326	3.27417	3.21582	3.76072	3.62274	3.47682	3.38866	3.43326	3.28237	3.3712	3.2923	3.42978	3.40901	3.62942	3.82109	3.82364	3.37416	3.44897	3.57913	3.40906	3.49165	3.38179
1552425_a_at	3.93449	3.63061	4.09516	4.14511	5.19676	4.27859	3.90637	4.54169	4.27373	4.33884	4.48189	3.86757	4.29854	4.31936	4.3552	4.55016	4.38294	4.29271	4.51302	4.31119	4.83865	4.24773	3.9367	4.21676	3.89739	4.7703	4.78647	3.94426	4.33495	4.24432	4.29756	4.29069	4.38357	4.42351	4.34867	4.45493	4.17056	4.16633	4.0319	4.78088	4.67989	4.87074	4.86384	4.2654	4.22384	4.22377	4.39278	4.37421	4.55298
1552426_a_at	10.5443	10.5538	10.9291	9.95848	10.2356	11.1742	10.5782	10.8256	11.2808	10.8296	10.6921	10.9897	10.5841	10.0978	10.3643	10.1799	10.4328	10.6355	10.5046	10.328	10.1571	10.7144	10.6082	11.0594	10.8547	10.7967	10.5695	11.0722	10.8008	10.9572	10.8386	11.0563	10.7426	11.1298	10.5479	10.7764	11.639	11.0342	10.5971	10.721	10.7896	10.6751	10.4385	11.2297	10.8922	11.2404	11.1122	10.5221	10.8005
1552427_at	4.36397	4.77292	4.49747	4.31035	4.46855	4.52357	4.36206	5.73156	4.7705	4.61789	4.72726	7.92991	4.81598	4.54105	4.55291	4.37638	4.14811	4.35067	4.67735	5.02638	4.33148	4.10591	4.55263	4.40647	4.42391	6.09637	5.37088	4.86987	5.04062	4.73229	4.62476	4.53202	4.48408	4.57514	4.73117	5.65617	4.72036	4.53538	4.86688	3.92013	4.20047	3.99118	3.88229	4.48582	4.30424	4.20173	4.26249	4.51856	4.55757
1552430_at	2.90875	3.26723	2.91506	3.27253	2.99609	3.13051	3.17449	3.1119	3.09457	3.2987	3.16442	3.22045	3.47011	3.28929	3.581	3.01738	3.2414	3.10519	3.10721	3.19555	3.42048	3.09395	3.20766	3.19419	3.31836	3.15629	3.16066	3.14506	3.06425	3.11645	3.21706	3.20751	3.20627	3.27968	3.19356	3.14765	3.09881	3.08005	3.20609	3.28173	3.37463	3.35447	3.01175	3.23255	3.26646	3.19953	3.47357	3.19723	3.10845
1552432_at	6.09289	6.13521	6.25653	6.02194	5.82946	5.92704	5.63012	5.74328	5.65523	5.49381	5.48464	5.36615	5.78288	6.69479	6.28986	6.34783	6.214	6.03469	5.8617	6.13214	5.87635	6.10594	5.66665	5.92451	5.70186	5.77768	5.68058	5.69113	5.74906	5.7769	5.55296	5.73565	5.49754	5.66806	5.67828	5.93455	5.72988	5.79435	5.58788	6.29433	5.5494	6.08195	5.87977	5.75876	6.02641	6.10564	5.91192	5.98447	5.65263
1552436_a_at	5.44548	5.75495	5.68968	6.47078	6.36603	5.34355	5.40409	6.29661	6.48812	6.12374	6.05525	5.89106	5.86446	6.40456	6.25103	6.01003	6.20134	6.45867	6.44175	6.4763	6.22272	5.74237	6.00534	5.57231	5.34296	5.96552	6.42801	5.82485	5.91566	5.95188	6.2392	5.94225	6.02233	6.11364	6.14935	6.06654	6.15985	5.81124	5.78223	5.53138	6.03866	5.95429	5.87313	5.933	5.68556	5.68155	6.00512	6.20864	6.19759
1552438_a_at	3.43045	3.3065	3.52684	3.96746	3.69249	3.83547	3.66682	3.25078	3.65627	3.56424	3.17578	3.21498	3.49887	3.72302	3.58589	4.14921	3.80178	3.42542	3.52813	3.66623	3.65169	3.8625	3.69788	4.01486	4.11101	3.64173	3.55903	3.67936	3.46475	3.55535	3.52393	3.62084	3.40424	3.50977	3.50362	3.77413	3.39806	3.36115	3.33568	3.78596	3.49773	3.60134	3.87535	3.34667	3.61097	3.59815	3.73716	3.15058	3.37072
1552439_s_at	2.91807	2.93024	2.85045	2.98445	2.92279	2.96295	3.16319	2.99467	3.04574	3.30176	3.05963	3.08731	3.08842	3.17413	3.13539	3.16437	3.07616	3.07513	3.02978	2.92192	2.98252	2.77696	2.94171	2.93688	2.85581	2.85921	2.92546	2.94874	3.14828	3.04498	3.252	3.23293	3.05407	3.07521	2.93394	2.98979	2.9221	2.84857	2.85564	2.88409	3.01796	2.83961	3.21725	2.99629	3.19547	3.07148	2.94352	2.97932	2.99633
1552440_at	4.99319	4.73395	5.16747	4.97209	4.94064	6.10215	4.74443	5.00704	5.38716	5.20511	6.61581	4.67074	5.83794	5.65122	5.32861	5.13285	5.0039	5.18769	4.80648	5.61813	5.06612	5.0971	4.51746	5.31689	4.60217	4.7371	4.76519	5.01212	4.89064	5.24495	5.03272	4.53285	5.35165	5.11725	6.75603	5.17846	5.49575	5.73374	5.78097	6.54872	5.44852	5.88215	6.04747	7.02	6.13253	6.57116	7.07345	6.97201	6.24535
1552445_a_at	3.2398	3.07445	3.22937	3.18596	3.33215	3.34394	3.03604	3.18394	3.11214	2.99825	2.87452	4.31334	3.26877	3.26124	3.38616	3.45266	3.49236	3.24898	3.1194	3.32532	3.3078	3.17564	3.23647	3.14711	3.22209	3.19385	3.10738	3.12607	3.19974	3.23121	3.14935	3.15369	3.22727	3.30488	3.16207	3.12778	3.24733	3.01641	2.86735	3.30193	2.92819	3.42478	3.24896	3.26341	3.17764	3.16074	3.31998	3.10655	3.14162
1552448_a_at	2.70526	2.61781	2.95907	3.43	2.98081	2.813	3.27317	3.05617	3.02864	3.21622	2.90085	2.85389	3.33203	3.39889	3.40327	3.46163	3.38349	3.09814	3.54636	2.97285	3.19384	3.16694	3.29817	3.24148	3.40167	3.03947	3.16166	3.1656	3.16475	3.32632	3.08504	3.16817	3.07555	3.13313	3.30654	3.48744	3.37297	3.10007	2.95845	3.42658	3.10881	3.64237	3.12268	3.14904	3.39263	3.08023	3.34629	3.32058	3.09317
1552449_a_at	3.41305	3.13709	3.1254	3.56925	3.18895	3.26549	3.48343	3.57361	3.46633	3.4054	3.33095	3.45238	3.58357	3.63322	3.17823	3.53056	3.58035	3.40867	3.32597	3.37351	3.6883	3.43966	3.34557	3.44441	3.54577	3.47919	3.41531	3.43418	3.26145	3.32119	3.86173	3.42437	3.15882	3.54702	3.49625	3.44917	3.64563	3.46254	3.24297	3.65004	3.99706	3.45305	3.35519	3.63016	3.92144	3.42985	3.67265	3.48169	3.59203
1552450_a_at	4.08905	4.00892	4.24425	4.672	4.22586	4.28447	3.91702	4.23675	4.20115	4.12947	3.93985	3.91654	3.79095	4.44606	4.69967	4.66172	4.80003	4.25605	4.2575	4.58978	4.88866	4.04562	4.16619	4.16053	3.98531	4.23735	4.05876	4.09472	4.25864	4.4083	4.24189	3.9663	3.91106	4.31702	4.11073	4.22083	4.02571	3.87357	4.24305	4.24282	4.37887	4.26849	4.53008	4.26565	4.55568	4.37333	4.43004	4.10186	3.83261
1552452_at	3.62077	3.81589	3.82036	4.24375	3.99593	3.83888	3.81753	3.79296	3.82426	3.71281	3.86408	3.59669	3.8755	4.06411	4.16285	4.2526	3.9666	4.00156	4.11436	3.69627	3.82919	4.14965	3.83422	3.994	3.8187	3.79659	3.80033	3.65182	3.94194	3.71122	4.02276	3.56656	3.90175	3.60324	4.12966	3.77299	3.83552	3.78297	3.86943	3.78449	3.95203	3.7876	3.89602	3.931	3.95207	3.96546	4.01238	4.09818	3.73706
1552453_a_at	3.31458	3.07594	3.11108	3.82895	3.48231	3.61399	3.51465	3.53056	3.29798	3.29447	3.44234	3.63933	3.69664	3.71918	4.12483	3.2606	3.60081	3.393	3.14918	3.63622	3.70581	3.45232	3.46406	3.43833	3.57828	3.46063	3.48857	3.30543	3.33597	3.61567	3.54524	3.49743	3.3388	3.66968	3.39757	3.59794	3.39943	3.57135	3.24109	3.44905	3.72001	3.6505	3.9048	3.46356	3.35471	3.41591	3.56022	3.47604	3.4379
1552455_at	3.6084	3.44709	3.23686	3.39223	3.40829	3.46798	3.47702	3.40277	3.38207	3.2612	3.21981	3.76765	3.14576	3.45212	3.79308	3.57352	3.60731	3.35303	3.45729	3.52693	3.574	3.46673	3.31828	3.20806	3.42015	3.48926	3.33504	3.32298	3.30445	3.20525	3.45684	3.22585	3.33417	3.29232	3.05169	3.53792	3.533	3.44003	3.53153	3.69658	3.53489	4.14769	3.80623	3.44857	3.21968	3.56264	3.65997	3.22739	3.43189
1552456_a_at	4.12514	3.42742	3.75982	4.45646	5.05216	3.7103	3.55808	4.26455	4.00877	4.14328	3.99092	3.77486	3.5509	4.63143	4.4788	4.70902	4.20898	4.7328	3.77466	3.77403	4.0969	3.66483	3.7263	3.83195	3.73843	3.86378	4.07036	4.02456	4.19536	3.91578	4.47534	4.27876	4.05737	3.65502	3.93379	4.08349	4.17327	3.8228	3.67558	4.80364	4.69986	4.1051	3.93038	3.64157	4.06101	4.04798	3.69395	4.15269	3.74635
1552457_a_at	3.19787	3.137	3.35139	3.55645	3.52858	3.28836	3.3662	3.22925	3.14913	4.19014	3.28004	3.69885	4.04883	3.93117	3.15465	3.48551	3.0601	3.53397	3.66023	3.3844	3.27627	3.07905	3.52763	3.22289	3.39175	3.2876	3.49298	2.96015	3.19567	3.5869	3.33625	3.35447	3.78799	3.29574	3.51013	3.15462	3.4591	3.765	3.54393	3.37313	3.09852	3.30902	3.48296	3.34778	3.54512	3.23318	3.49827	3.08745	3.02709
1552458_at	3.02434	2.76749	3.00354	3.25936	3.22479	2.95733	2.71711	3.22045	3.01856	2.95733	2.88404	2.62538	3.04847	3.20585	3.28772	3.64125	2.78321	3.27933	3.17049	3.00469	3.47873	2.94433	3.02575	3.03313	2.7767	3.44112	3.44262	2.93541	3.09732	3.04517	3.2379	3.21645	3.18341	3.24072	3.3405	3.10266	2.927	2.96864	2.79093	3.26744	3.26273	3.46415	3.44476	2.88302	3.12844	2.78517	2.9447	3.38451	3.32531
1552459_a_at	4.43583	4.47553	4.30626	4.62078	4.30884	4.9173	4.44752	4.76314	4.39966	4.71422	4.45772	4.5039	4.81934	4.76068	4.64662	4.56292	5.27832	4.27526	4.52863	4.65703	4.43033	4.9129	4.72721	4.72533	4.68636	4.67043	4.98971	4.37305	4.55939	4.52005	4.70067	4.5858	4.62521	4.48735	4.6427	4.66001	4.50595	4.42514	4.42568	4.19784	4.46275	4.87966	5.0929	4.91009	4.58256	4.12442	4.13431	4.78009	4.79151
1552461_at	2.77125	3.11109	2.84407	2.84499	2.97399	2.90418	3.01354	2.96441	2.62769	2.93362	2.87558	3.07657	2.88712	2.93865	3.05744	3.01878	3.09887	3.09988	2.84237	3.15906	3.16533	3.0442	3.03319	3.19691	2.9376	3.14333	3.21053	2.9011	2.98481	3.18248	2.79492	2.81579	2.79672	2.87627	3.02156	2.75914	2.8893	2.8484	2.60819	3.09056	2.62286	3.65032	2.81754	2.71873	2.96976	3.01064	2.9894	2.89049	2.89246
1552463_at	3.0333	3.32047	3.4954	3.4513	3.2463	3.40895	3.43655	3.70835	3.41585	3.27759	3.2666	3.17096	3.29462	3.50303	3.88347	3.66506	3.65039	3.2743	3.21354	3.52874	3.65252	3.24223	3.77319	3.46376	3.52091	3.63567	3.42928	3.6254	3.58703	3.31006	3.46838	3.36792	3.4127	3.68307	3.42425	3.57888	3.35842	3.3392	3.11657	3.5581	3.56052	3.65097	3.61796	3.43299	3.75208	3.29103	3.76575	3.61777	3.38956
1552466_x_at	3.66469	3.72634	3.73518	3.96363	4.22119	3.82708	3.76331	3.769	3.80108	3.85551	3.86111	3.70252	4.02326	3.71238	3.94021	4.10107	3.99833	3.85167	3.8156	4.03728	3.79201	3.7103	3.89673	4.09849	3.85475	3.78843	3.93112	4.02397	4.05251	4.07889	3.79348	4.06903	3.74298	3.71941	3.79254	3.93031	3.95634	3.71194	3.80718	3.8797	3.83363	3.81259	4.09729	3.93601	3.88795	3.88143	4.05396	3.84829	3.73011
1552467_at	5.53295	5.96169	5.64482	6.39363	6.27795	6.05461	6.12707	6.31415	5.77561	6.06504	6.51665	5.82251	6.32996	6.16038	6.80204	6.49739	6.24299	6.25432	6.3962	6.44852	6.49064	6.1782	6.01444	6.09807	6.16363	6.18156	6.40783	5.82305	6.08759	5.90025	6.31711	6.38802	6.13081	6.30759	5.97559	6.10009	6.22175	5.80874	6.00414	6.22956	6.17923	6.56869	6.44986	6.26689	6.39421	6.33855	6.39973	6.15428	5.98473
1552468_a_at	4.28753	3.76614	3.94453	4.31523	3.78707	4.32853	4.03555	4.00733	3.93082	3.71824	3.73656	4.53916	3.6298	4.57125	4.06643	4.49884	4.58472	4.02451	4.01629	4.1119	4.15177	3.91514	4.0949	4.1688	3.4279	3.84355	4.19803	4.04417	3.92221	4.0804	3.83277	3.86659	3.89602	3.92153	3.68335	4.58033	4.38876	3.71082	3.84986	4.15078	3.93119	4.16164	4.10708	3.85385	4.04753	3.93997	3.97323	3.89638	3.75901
1552470_a_at	4.74658	4.01556	4.14428	4.14101	4.13423	4.23181	3.93017	4.08691	3.9728	4.15598	3.97402	3.90125	4.07068	4.04218	4.69394	4.52314	4.36526	4.61501	3.84945	4.43975	4.40894	3.90594	4.18914	4.00507	4.18233	4.19517	4.29471	4.26023	3.92312	3.78205	4.10382	4.01306	4.10136	4.13881	3.78781	3.93758	3.88298	3.93438	3.84348	3.92685	4.43029	5.037	4.25197	3.74331	3.96376	4.10736	4.05824	4.27498	4.10221
1552472_a_at	7.89582	8.20468	8.0946	6.72366	5.85107	6.83631	7.47909	8.51436	7.82576	6.71849	7.09815	8.38822	7.65974	6.20526	6.78725	6.59819	6.49263	6.1598	6.4416	6.49052	6.0069	7.13414	7.59384	7.19947	7.42198	8.20732	8.18274	7.04052	7.00853	7.71587	6.84582	6.80088	6.94663	6.97349	6.9544	7.12908	7.73768	7.63049	7.30801	6.14269	6.41411	6.46285	6.40866	6.95527	6.81441	6.65493	6.70948	6.56698	6.5531
1552473_at	7.11158	6.6806	6.94227	8.70698	8.62734	8.85236	8.24819	8.31063	8.422	8.64695	8.75278	6.9733	8.40262	8.70341	8.76589	8.64102	8.56903	8.66923	8.84862	8.6538	8.6289	8.35472	8.69281	8.25547	8.23533	8.01319	8.31886	8.05232	8.2606	8.77646	8.47134	8.69999	8.42343	8.57813	9.00975	8.05438	7.71792	8.88614	8.3807	9.05407	9.31919	9.15933	9.01163	8.43196	7.99587	8.4201	8.48435	9.1737	8.60135
1552474_a_at	6.84738	6.53429	6.79115	7.97243	8.64075	8.05606	7.42495	8.9093	7.85647	9.78523	9.04377	6.66863	8.74022	8.59707	7.73367	7.97671	7.93882	8.55949	8.82052	8.76159	8.85924	8.03824	7.97505	8.20225	7.80917	8.93789	9.18982	8.00271	7.8805	8.02949	9.28012	9.82808	9.71369	9.95371	9.06413	8.40766	7.74677	8.73217	8.75009	8.19759	8.41928	8.47012	8.42391	8.02951	8.3884	8.21633	8.08503	10.2207	10.0395
1552476_s_at	4.86583	4.65315	4.87164	5.85139	4.93492	5.2473	4.97622	5.16108	4.99459	4.79216	4.98421	5.16654	5.43308	5.60393	4.99151	5.85611	5.35467	5.05127	5.50972	5.32337	5.80068	5.18842	5.4589	5.27836	5.3173	5.25826	4.998	5.64829	5.4932	5.54961	5.13079	4.70686	4.82781	4.65047	5.27577	5.24146	4.90635	5.47346	5.00337	5.34895	5.50438	5.49262	5.90758	4.97956	5.87924	5.07714	5.45125	5.23019	4.88371
1552477_a_at	4.57831	4.05002	4.87124	6.85718	6.63561	6.42114	6.49938	8.89969	7.64493	7.61902	5.81597	7.80069	7.86346	7.81753	6.8718	7.37812	7.56276	8.03547	7.7591	7.22415	7.84896	5.93915	6.20434	5.92454	5.86391	9.12745	9.26849	7.29726	6.67759	7.61349	7.79646	7.20682	6.85063	7.30536	6.24199	6.18029	7.68929	8.1641	7.63813	6.63585	6.61743	5.9676	6.22751	5.71564	6.56461	6.07073	6.37838	7.3164	6.80272
1552478_a_at	4.62862	5.25004	4.9156	5.72157	5.02813	5.26737	5.51565	5.35936	4.84102	4.99591	5.08805	4.85034	4.98415	5.60813	5.11802	5.73569	5.62567	5.10176	4.76973	5.31133	5.16578	5.57071	5.1225	5.01154	5.23199	5.78953	5.33667	4.93757	5.09814	4.98343	5.48609	5.10547	5.34326	5.20421	5.15676	4.93863	5.22206	4.95427	4.97242	5.27096	5.46695	5.42936	5.28777	5.44381	5.12942	5.12435	5.22038	5.40932	5.16672
1552480_s_at	3.59146	4.12123	4.28045	3.79333	3.72161	3.64469	3.71166	3.75246	3.734	3.54953	3.66877	3.62102	3.6798	3.56363	3.59076	3.69087	3.67305	3.53328	3.61768	3.88881	3.68179	3.69668	3.67294	3.9614	3.52967	3.77139	3.69756	3.81099	3.49639	3.73869	3.82229	3.66017	3.81896	3.71586	3.63638	3.78655	3.69783	3.80788	3.77518	3.71748	3.78673	3.68374	3.64122	3.67893	3.88567	3.76333	3.95722	3.81103	3.73001
1552481_s_at	4.66499	5.40996	5.50951	4.95738	5.10048	5.5889	6.30377	5.47509	6.66056	5.55299	6.76123	6.69749	7.01888	4.96392	5.05374	4.93426	5.14049	5.25866	4.66062	5.17359	5.53653	6.21093	5.87196	6.12929	5.98525	5.56463	6.04714	6.32489	6.88303	6.36437	6.20851	5.8984	5.86385	5.79374	6.91298	6.73326	7.25271	6.50737	6.85053	5.01212	5.22594	5.82169	4.95724	5.78852	5.60408	6.29321	5.5724	6.1686	5.99249
1552482_at	6.5415	6.45098	6.51236	7.22453	6.89516	5.5222	6.00674	4.35294	5.47542	6.54978	6.5493	6.87536	9.03347	7.04289	6.72491	6.29478	5.67921	6.57199	6.57752	6.15548	5.82589	6.41478	6.55951	6.10718	6.54454	4.81878	5.48111	6.9097	6.74302	5.45773	5.99329	6.66099	5.95877	6.45941	6.99359	8.84851	9.27424	8.23688	8.76147	7.93543	8.3809	8.39892	8.41076	8.0913	8.91471	8.04289	7.97541	7.98612	8.30876
1552484_at	5.8977	5.71191	5.70046	6.22555	5.9882	5.74311	5.96621	6.13415	5.95437	5.73114	5.5994	5.59153	6.02966	6.24441	5.96828	6.24369	6.38304	5.88161	5.75508	6.32561	6.04348	6.05621	6.26791	6.15881	5.88135	6.14266	6.57448	6.01892	6.38372	6.3125	5.9533	5.983	5.64735	6.10891	5.67956	6.14167	6.23183	5.80389	5.6773	6.42491	5.99165	6.05277	6.00795	6.20943	6.29261	5.84751	6.17952	6.05988	5.93595
1552485_at	7.27381	6.84705	6.49559	6.04428	5.63857	6.5962	6.61864	6.84596	6.92002	6.16728	6.54251	6.27642	7.29262	5.67565	5.98368	5.73828	6.59375	5.28846	5.89212	6.05319	5.46956	6.95992	6.54253	6.80155	7.11974	6.75345	7.19202	6.54943	6.50462	7.05888	6.28377	6.75316	6.57616	6.87282	6.23665	5.87803	6.88565	7.25105	7.12663	6.1261	5.62454	5.79446	5.90442	6.41834	5.95091	6.22692	6.3898	5.75057	6.04244
1552486_s_at	6.62544	6.45934	6.96389	5.39173	5.96642	7.09449	7.01587	7.05961	7.50471	7.10469	7.14721	6.32757	6.79799	4.89384	5.9103	5.68833	6.19662	5.6399	5.80385	5.62438	5.92411	7.46014	6.74912	7.18407	6.37272	6.97898	7.65603	6.83373	7.07628	7.55951	6.72388	7.19338	6.89368	7.43239	6.71206	6.37572	7.00272	6.72329	6.64517	5.94836	6.02583	6.01275	5.81446	6.88129	5.94759	6.88112	6.48292	7.02961	7.22038
1552487_a_at	3.05709	2.78384	2.92901	2.82901	2.85613	2.9023	2.88788	2.89939	2.97628	2.73663	2.81767	4.4344	2.88026	2.86966	3.08414	2.98738	2.76941	2.8164	3.37434	2.77113	3.19	2.65487	2.82657	2.89737	2.67531	3.03031	2.88622	3.03765	3.00135	3.35414	2.97386	2.93523	2.79399	2.82401	2.89466	3.13685	2.80361	2.82142	2.91336	3.06022	2.92281	2.79119	2.65475	2.92659	2.93341	2.8167	2.75329	3.1193	3.21517
1552489_s_at	3.27387	3.1504	3.01288	3.08975	2.8823	2.90288	3.09281	3.06129	3.1076	3.13735	3.01298	3.15084	3.14874	3.14728	3.03887	3.27524	3.07147	3.07673	3.07702	2.92059	3.00753	2.93024	3.08134	3.10391	3.08532	3.47632	3.26765	3.24728	3.38631	3.09881	3.21982	3.1119	2.93652	3.19794	3.13539	3.09262	3.17556	3.00112	3.0792	3.1802	3.04071	3.60971	2.94034	3.29687	3.15255	2.93881	2.95002	3.00468	2.91148
1552490_at	4.40421	4.67309	4.48526	4.90893	4.59156	4.28288	4.5348	4.54792	4.4469	4.49718	4.68911	5.26354	4.18815	4.82149	4.69256	4.79983	5.08846	4.4917	4.61172	4.78174	4.67915	4.66383	5.07925	4.62292	4.32215	4.75827	4.954	4.80635	4.38867	4.89428	4.91507	4.80356	4.4922	4.9051	4.65387	4.5921	4.64044	4.35133	4.39167	4.37461	4.35474	4.54283	4.4708	4.48382	4.52519	4.29682	4.39225	4.51172	4.58026
1552491_at	4.98379	4.77607	5.00136	5.43659	5.2099	5.31153	5.375	5.1484	5.12881	5.13455	5.22122	5.19867	5.23785	5.34253	5.47691	5.43563	5.38248	5.22167	5.28495	5.39563	5.35103	5.15836	5.12696	5.06601	5.02943	5.02829	5.50199	5.17993	5.53562	5.02164	5.33489	4.98627	4.93529	5.18883	5.47179	4.96109	5.11266	5.05759	4.96762	5.31108	5.56508	5.54033	5.50677	5.1557	5.53278	5.50898	5.21662	5.28254	5.30876
1552493_s_at	4.73063	4.66118	4.69751	4.74446	4.8219	4.68874	5.02471	4.9195	4.50152	4.7941	5.07712	4.65757	4.95434	4.54733	5.19042	4.69775	5.09062	4.78144	4.91038	4.88732	4.61457	4.67936	5.04516	4.79399	4.73367	5.31284	5.33943	4.31005	4.81072	4.65792	4.75257	4.74605	4.53894	4.68206	4.71967	4.69994	4.74771	4.74301	4.61969	5.11359	5.09427	5.11709	4.90508	4.81841	4.82884	4.79353	4.79372	4.73626	4.86406
1552494_at	4.31208	4.17818	4.4269	5.10171	4.79704	4.9197	4.45628	4.64286	4.4516	4.64648	4.74997	4.4671	4.38179	5.20994	4.86839	5.19866	4.75332	4.75147	5.20041	4.96559	5.08207	4.45213	4.35769	4.72536	4.56549	4.61385	4.84533	4.39666	4.821	4.65778	4.99984	4.6721	4.59965	4.61776	4.75598	4.94209	4.53307	4.78663	4.46008	5.06375	4.8237	4.75019	5.12942	4.84384	5.05353	4.85957	4.96361	5.0917	4.85158
1552496_a_at	4.97086	5.55219	5.25196	4.81176	4.95525	5.95687	5.57747	5.86626	5.26661	4.92026	6.6589	6.707	7.04496	5.12973	4.64462	5.06078	4.8655	4.82562	4.10911	4.61114	4.42066	6.10984	6.10588	5.9943	5.78285	6.19473	5.91816	5.95156	5.9636	5.42705	5.56362	4.89806	5.27124	4.43893	6.36494	6.94004	8.46266	6.22226	6.28085	5.3137	5.88141	5.5955	5.79534	5.42899	5.65739	5.7993	5.60424	5.86911	6.03715
1552497_a_at	4.9995	5.35165	5.28667	5.74877	5.77887	5.43712	5.48359	4.94192	5.52528	5.23636	5.63339	4.95738	5.08018	5.83634	5.78246	6.32411	5.6732	5.49613	5.31132	5.76924	5.8032	4.95054	5.24999	5.43147	5.46339	4.84827	4.79459	5.28213	5.34139	5.64942	5.2431	5.14539	5.72423	5.2405	6.05547	5.7937	5.31631	5.55361	5.5627	5.98691	5.58592	6.13167	6.04779	5.55199	5.84403	5.53731	6.18709	5.89231	5.51602
1552498_at	5.02644	4.47844	4.64853	4.97863	5.12316	4.74196	4.94562	5.07047	4.90663	4.93232	5.05709	4.73373	4.81293	5.5511	5.61067	4.92814	4.94602	5.3902	5.10028	5.06637	5.44068	4.92455	4.6483	4.71589	4.7063	5.27773	5.61508	5.05064	4.98648	5.24686	5.23779	5.29283	4.89249	5.05644	5.0412	4.91693	5.01798	4.93112	4.73434	5.04143	4.70179	5.51983	5.18984	4.98443	5.01159	4.734	5.26285	5.01935	4.89756
1552499_a_at	4.12651	3.84439	4.39013	4.31491	4.26993	4.25392	4.55851	4.41218	4.43153	4.12254	4.11685	4.63857	4.50038	4.89948	4.42914	4.34614	4.46105	4.21374	4.45653	4.36125	4.26329	4.67695	4.52573	4.53409	4.53995	4.56249	4.23149	4.17252	4.37188	4.60349	4.13244	4.41586	4.24212	4.19755	3.64883	4.50794	4.46576	3.98093	4.02664	4.38325	3.68734	4.06399	4.23777	4.23114	4.49114	4.00142	4.35328	4.03028	3.94648
1552501_a_at	5.56415	5.17078	5.50824	5.47538	5.46625	5.95522	5.04002	5.29171	5.32697	5.67511	5.71861	4.75182	5.25539	5.53861	4.93839	5.66258	5.47894	5.55739	5.56539	5.74865	5.60924	5.06472	4.88839	5.01211	4.66305	5.28845	5.39675	5.19772	5.43658	5.32019	5.33167	5.63298	5.60234	5.54918	5.66598	5.50275	5.05676	5.76789	5.94017	5.80846	5.65052	5.65522	5.95969	5.59056	5.76254	5.36018	5.63944	5.90667	5.82912
1552502_s_at	4.09568	4.18335	4.70147	4.09606	3.77017	4.03797	3.54785	4.03179	4.07306	4.06691	3.99495	3.81156	3.89889	4.02384	4.33314	4.0147	4.14017	3.98163	4.03677	4.24292	4.08463	3.89733	4.0719	4.00565	4.1158	3.99192	4.23552	3.75326	4.00294	3.88173	4.07071	3.95279	4.20242	3.89237	3.88999	3.69161	3.77152	3.77948	3.95228	4.07833	4.04963	4.03143	3.94612	4.29108	3.91244	4.11281	3.87327	3.94503	3.89671
1552503_at	4.69303	4.48175	4.96794	4.97937	4.3725	5.09016	4.94557	4.67682	4.59663	4.53848	4.72537	4.79374	4.7357	4.80969	5.00055	5.17405	5.03905	4.84425	4.47735	4.8646	4.73683	5.25724	4.8835	4.9457	4.67586	4.65094	4.58004	5.12624	4.90937	4.91471	4.96815	4.84199	4.54798	4.83249	4.91368	4.86903	4.78818	4.57976	4.77415	5.27211	5.25786	5.11442	4.99187	5.00055	4.55752	5.01312	4.82207	4.99146	4.72122
1552504_a_at	5.31629	5.05427	5.48804	6.65713	6.27308	5.4241	6.45957	5.54476	5.58832	5.28518	6.14377	5.95955	5.70502	6.39301	6.04969	6.02488	6.04422	5.68783	5.88024	5.72747	5.7355	5.91998	5.83921	5.63131	5.77067	5.66301	5.70069	5.55681	5.43974	5.57575	5.99067	5.56934	5.35623	5.62496	5.84773	5.47891	5.63706	5.96278	6.35802	5.40619	6.20374	6.24346	5.97313	5.41042	5.54	5.63264	5.60702	5.90244	5.48199
1552506_at	3.50398	3.49613	3.71132	4.16243	3.75965	3.58645	3.55198	3.70009	3.37314	3.80812	4.03951	3.61273	3.82701	4.29208	3.86364	4.63199	3.56914	3.83099	3.72733	3.65178	4.11468	3.55325	3.87877	4.06777	3.69596	4.00788	3.77558	3.56467	3.84657	3.90415	3.84344	3.81581	3.58756	3.75503	3.94339	3.7292	3.62869	3.4546	3.73326	3.87421	3.53147	4.30767	4.1893	3.6414	4.08548	3.71746	4.2015	3.77696	3.82808
1552507_at	5.53071	5.79562	6.61187	4.22471	4.50991	5.72582	4.2237	4.36388	4.44325	6.10278	5.02236	5.59743	5.04214	4.46287	4.8358	4.51403	4.52311	4.42482	4.46513	4.54499	4.59834	4.34255	4.20838	3.99385	3.80679	4.34258	4.2914	5.52107	4.72192	4.33276	4.61792	4.76456	5.38814	4.24388	4.66693	4.56511	5.24566	5.58758	6.17837	4.56481	4.28398	4.63842	4.3939	4.38422	4.69418	4.04423	4.75626	4.30178	4.61525
1552508_at	4.77638	4.90662	5.22463	4.36378	4.45009	5.34115	4.60107	4.47757	4.161	5.01885	4.65455	5.30812	4.45992	4.05898	4.23611	4.41936	4.63439	4.08082	4.35062	4.37635	3.70617	4.36154	4.4172	4.67357	4.50326	4.76165	4.33888	4.71505	4.40869	4.50461	4.88284	4.77439	4.89698	4.77485	4.83854	4.76944	5.13684	4.83177	4.5728	4.50113	4.77507	5.14065	5.18039	4.40378	4.84676	4.91166	4.91758	4.27766	4.63243
1552509_a_at	5.30718	4.24266	5.238	6.59903	6.86566	5.43586	5.62596	5.59395	4.67006	6.45297	6.74527	4.67984	4.66909	5.81011	6.60844	6.33204	5.41908	5.6442	6.80002	6.33405	5.76017	4.60456	5.36978	5.37553	5.57847	5.65644	5.37232	5.07077	5.41045	5.19283	6.33305	5.63264	6.94047	6.81046	6.24005	5.66068	5.52799	5.04182	5.38023	5.70528	5.46569	5.61776	5.60257	5.75732	5.67873	5.69462	6.10994	5.79723	5.70883
1552510_at	7.27795	7.18078	7.40896	7.9753	7.62164	7.66513	7.52704	7.79542	7.4691	7.55923	7.75323	7.42776	7.79142	8.17689	7.69691	8.18019	8.37402	7.89631	7.72786	8.13464	8.44783	7.54216	7.72753	7.75723	7.80051	7.60533	7.92386	7.54588	7.80886	7.85079	7.53167	7.82331	7.42531	7.65037	7.54814	7.8367	7.83402	7.35053	7.64958	7.81345	7.80875	7.83317	8.21494	7.66895	8.17428	7.68986	8.11144	7.87466	7.6247
1552511_a_at	4.03834	3.86582	4.28649	2.86464	3.10714	3.71662	2.98165	6.37086	2.75469	3.00485	2.92233	2.60503	2.79492	2.90708	3.07967	2.77801	2.90018	2.9365	2.87575	3.00669	2.93692	2.81325	2.92965	3.09783	2.98043	6.27304	3.09424	2.90867	2.75345	2.9463	2.79845	2.84413	2.87094	2.96378	2.84044	2.69388	2.7473	2.95884	2.90907	2.8825	3.17472	3.20823	3.05578	2.99178	2.93924	2.76601	2.87959	2.87735	2.79082
1552514_at	3.31722	3.4862	3.26937	3.62162	3.84959	3.53751	3.77965	4.04303	3.14523	3.63578	3.58349	3.94076	3.52671	3.58164	3.49641	3.56479	3.31506	3.54204	4.01586	3.66393	3.73399	4.41008	4.59426	4.0322	4.00391	4.51221	4.61264	3.37627	3.50095	3.24528	4.13034	3.55467	3.4517	3.7196	3.39115	4.58139	4.16118	3.26643	3.5712	3.36082	3.25871	3.40438	3.51151	3.43478	3.52584	3.50349	3.51203	3.48132	3.43917
1552515_at	4.15786	3.9033	4.04565	4.4055	4.27074	3.98011	4.32226	4.09299	4.24396	4.20845	3.80316	3.84793	4.24673	4.58984	4.20321	4.49491	4.14843	4.155	4.26476	4.46171	4.1988	3.9952	3.89786	4.37715	4.36001	4.21003	3.77874	3.90737	3.9858	4.16964	4.07841	3.78568	4.24539	4.02341	4.35447	4.24257	4.03982	4.22276	4.00634	4.1552	3.90404	4.13254	4.23822	4.01298	4.26779	4.1075	4.48601	4.07875	3.87962
1552516_a_at	5.62936	5.00247	4.92093	5.06716	4.99596	5.19797	5.14037	5.30696	5.76228	5.03037	5.25122	5.04031	5.49319	5.60984	5.23926	5.3519	5.13263	5.07997	5.16311	5.00231	5.36797	4.93772	5.09649	4.92791	5.05715	5.1661	5.15432	5.40873	5.83985	5.70025	5.32287	5.16227	5.15717	5.29753	5.67271	5.21024	5.40892	5.26456	5.05072	5.1057	5.43248	5.89937	5.06787	5.06968	4.96252	5.05908	5.50166	5.53694	5.32855
1552518_s_at	4.93075	5.65393	5.14438	4.38401	4.52014	4.78811	4.28784	4.42659	4.11649	4.13514	4.26837	5.71579	4.18316	4.98704	4.71925	4.11584	4.13342	4.18748	4.56213	4.40655	4.15349	4.03798	4.13813	4.37957	3.96555	4.31613	4.38764	4.11515	4.04196	4.07353	4.17631	4.30845	4.21097	3.93343	3.64418	4.53938	4.15483	4.09451	3.89089	4.12886	3.94315	4.21387	3.92169	4.09782	3.93742	3.90337	4.34031	4.25851	4.08654
1552519_at	5.22962	4.7423	5.25037	6.78706	6.39391	5.76311	5.05726	5.88611	5.30195	5.64617	6.47147	5.98617	4.89136	6.4608	6.56113	6.4163	6.63015	6.60083	6.80498	6.68192	6.59449	5.67284	6.21898	5.09323	5.76301	5.6385	5.28688	6.41935	6.19033	5.63015	5.84573	5.92029	5.45799	5.77373	6.53425	4.89633	4.90988	5.05145	5.7615	6.27455	5.95984	5.94707	6.36302	6.89699	6.45295	6.70332	6.53194	6.27691	5.72581
1552520_at	5.04421	5.31829	5.60742	4.51319	4.34593	4.74271	4.39994	6.16543	5.52392	4.3211	4.05056	5.63456	5.52361	4.3871	4.33575	4.49683	4.41293	4.53857	4.67001	4.32109	4.62466	4.25151	4.52318	4.24317	4.4919	6.4797	5.53639	5.0475	5.04425	5.55047	4.80228	5.19726	4.23291	5.81222	4.22556	5.55066	5.16331	4.5995	5.28649	4.54717	4.24328	4.59397	4.52182	4.11641	4.22103	4.21687	4.33435	4.18797	4.19269
1552521_a_at	4.07132	4.61938	4.47247	3.23367	3.52584	3.90464	3.55052	6.27924	4.6277	3.43348	3.01531	5.16774	5.30446	3.13643	3.07955	3.44906	3.40463	3.1471	3.47216	3.30917	3.36694	3.6221	3.24804	3.21005	4.02519	6.19068	4.96609	4.40992	4.57331	4.31157	3.77179	4.66968	3.53111	4.69668	3.1103	4.81709	4.69868	4.24246	4.59128	3.11268	3.36925	3.03822	3.36321	3.4367	3.25649	3.32969	3.11345	3.10198	3.09109
1552522_at	3.18324	3.44032	3.31862	3.47425	3.28641	3.07229	3.46414	3.42923	3.33128	3.1442	3.29566	3.18966	3.22286	3.55503	3.18271	3.39372	3.25027	3.31599	3.44996	3.41958	3.66221	3.37158	3.49713	3.35437	3.5346	3.28335	3.27934	3.75847	3.46948	3.43862	3.11999	3.25589	3.2073	3.40239	3.37836	3.47597	3.21343	3.18346	3.31796	3.27058	3.26004	3.3456	3.49639	3.08783	3.6021	2.95297	3.31519	3.28435	3.21835
1552523_a_at	4.44082	4.0696	4.04887	4.30329	4.36069	4.48802	4.52647	4.39738	4.33132	4.15704	4.10898	4.37063	4.24026	4.28774	3.8962	4.46836	4.28122	4.35358	4.02404	4.52251	3.99407	4.07335	4.51101	4.25013	4.61299	4.51651	4.16324	4.31567	4.28638	4.06019	3.83184	4.02445	4.0423	4.3133	4.23148	4.20461	4.19594	4.38882	4.48441	4.21793	4.47145	4.40842	4.10732	4.24795	4.36658	4.33567	4.43668	4.358	4.14775
1552524_at	5.31317	4.88075	5.11706	5.62991	5.64292	5.48106	5.16382	5.25105	5.32753	5.24008	5.24705	4.88972	5.59904	5.18801	6.04928	5.81582	6.29436	5.52567	5.30024	5.29942	5.413	5.58042	5.10343	5.04503	5.23115	5.17388	5.55954	5.37621	5.10859	5.28666	5.45431	5.35956	5.15353	5.18779	5.36459	5.45019	5.29327	5.18364	5.01816	5.42222	5.65673	5.23904	5.74303	5.20251	5.78436	5.14191	5.50773	5.31607	5.43474
1552526_at	4.66027	3.71477	4.43393	5.03786	4.50314	4.57504	4.3984	4.12419	4.44486	4.04389	4.10701	3.97659	4.35202	4.45885	4.33842	4.67099	5.00213	4.60997	4.74815	4.73224	5.06499	4.64713	4.10396	4.21629	4.18683	4.74803	4.39219	4.60968	4.23333	4.48578	4.42144	3.92024	4.08496	4.25728	4.38916	4.7172	4.68172	4.16295	4.27108	4.88468	4.77492	5.03316	4.48736	4.76744	4.71729	4.45439	4.63743	4.41568	4.31665
1552528_at	5.74476	5.76397	5.85022	6.0318	6.26743	5.79215	5.8121	6.27881	5.68839	5.97911	5.77195	5.8089	6.27048	6.39898	6.01536	6.31012	6.36176	5.86386	6.26741	6.47498	6.29651	5.73666	5.74198	5.97893	5.91547	6.27269	6.51341	5.70382	5.925	6.18942	5.92076	6.04913	5.82324	6.09102	5.83778	6.16122	5.99719	6.00345	5.88621	6.09783	5.95582	5.93681	6.13803	5.94666	6.11603	6.12665	6.23514	6.02095	6.10568
1552531_a_at	5.44278	5.27192	5.92257	9.10839	8.82558	6.42212	6.71836	4.95706	5.08456	8.15658	4.35101	6.47285	4.60461	8.36962	8.19999	8.43472	9.20457	8.50766	7.98375	8.29835	8.83995	7.08649	6.91379	6.50259	6.8612	4.33812	4.65595	7.02311	7.17205	5.38972	8.27395	8.70391	7.49176	8.61025	4.35842	5.3392	5.77852	5.36696	4.94112	5.82585	5.93102	6.0732	6.2662	5.56456	5.49342	5.33303	5.36852	5.30522	4.77399
1552532_a_at	4.15906	4.26072	4.10396	3.86154	4.11912	3.8344	4.09497	4.12549	3.76808	4.04814	4.11083	4.35593	4.0552	3.9107	4.02107	4.21126	3.96203	4.21662	4.20391	3.8893	4.01196	4.00695	3.74314	3.91566	4.03754	4.01933	4.13372	3.90416	4.02768	3.89411	4.27118	4.0955	3.86339	3.90451	4.0213	3.94571	3.84237	4.15464	3.86279	4.02072	4.11585	4.00677	4.05939	3.91002	3.96823	3.93816	3.86759	4.14387	3.89948
1552535_at	5.06208	4.71576	5.08017	4.80727	4.71933	4.64709	4.77906	4.70359	4.44259	4.46753	4.57069	4.66394	4.60793	4.90814	4.87429	5.73509	5.35958	4.98317	4.73983	5.01463	5.42259	4.38998	4.60024	4.64223	4.79403	4.52059	4.5189	4.69659	4.68333	4.66077	5.02235	4.50228	4.17466	4.6278	4.69018	4.77359	4.69573	4.6713	4.37829	4.79726	4.77228	4.7146	4.9841	4.76524	4.99749	4.52897	4.79266	4.64224	4.64212
1552536_at	5.93855	6.15031	6.63641	8.13255	8.44404	6.00343	5.98122	6.01474	6.52136	6.08361	5.7776	5.43869	6.14968	8.51497	7.93468	7.81492	7.50143	8.20944	7.93777	8.14567	7.46511	5.40907	6.18009	5.96749	5.79159	5.12209	5.41917	5.8351	5.77078	6.25196	5.79595	5.81845	5.68671	5.75168	6.12408	6.2011	5.74805	6.21877	5.82326	7.04634	6.40471	6.60283	7.27173	6.15736	6.30146	6.03644	6.25713	6.21625	5.91141
1552538_a_at	3.85825	3.78106	3.71748	4.06926	3.84419	3.81566	3.74108	3.7725	3.93042	4.01779	3.93047	4.05814	3.95402	3.76083	4.11126	3.93548	3.75261	3.92107	3.67702	3.93726	3.8444	3.8066	3.80462	3.71748	3.72259	4.04526	3.92644	3.71819	3.85718	3.71111	4.04756	3.85023	4.09674	3.95611	4.00644	3.85401	4.01396	4.03648	3.85544	3.68331	3.90114	3.79927	3.96794	3.9968	3.74717	3.54861	3.93902	4.00235	4.09292
1552540_s_at	6.40912	5.85037	6.22377	5.66151	5.85005	5.54863	6.31573	6.43973	6.22847	6.19136	6.05772	5.14219	6.01009	5.42811	5.64671	5.46274	5.4766	5.39161	5.57676	5.37867	5.94281	6.05235	6.0108	6.26734	5.53691	6.57071	7.44193	5.68973	5.7519	6.10768	6.42062	6.32064	6.2145	6.49407	6.5806	6.01231	6.47721	5.97912	6.13306	5.22344	5.54194	5.51264	5.35531	5.09772	5.40801	5.16709	5.22353	6.23574	5.98884
1552541_at	5.78591	5.7288	5.9215	6.45089	6.22408	6.18464	6.33317	6.48103	5.94172	6.48261	6.06886	5.56191	6.64744	6.3936	6.19585	6.73819	6.44889	6.53748	6.80998	6.78058	6.80282	6.64116	6.24845	6.7955	6.37758	6.12757	6.43138	6.20301	6.2696	6.20534	6.18859	6.54938	6.3028	6.47476	6.1011	6.42961	6.29094	6.08051	5.95682	6.78127	6.36147	6.54637	6.77725	6.79459	6.75864	6.33701	6.74909	6.26289	6.27193
1552542_s_at	5.09803	4.56933	4.62737	4.50215	4.55586	4.56026	3.96616	4.1289	4.31727	4.10917	3.87015	4.15617	4.2764	4.18972	4.48736	4.60401	4.63523	4.18914	4.26778	4.13126	4.35069	4.14282	4.01803	4.44601	4.19781	3.96583	4.02545	4.03373	4.1303	4.49095	3.98248	4.1784	4.04417	3.95156	4.22979	3.86436	3.71704	4.12499	4.53084	4.09714	4.37965	4.28882	4.60157	4.40353	4.22186	4.0502	4.33892	4.15837	4.02324
1552543_a_at	4.17842	4.39434	4.16323	4.82741	4.69047	4.33212	4.75954	4.56968	4.3555	4.64515	4.47737	4.14504	4.73681	4.7611	4.80536	4.25227	4.5866	4.80148	4.38343	4.7169	5.12708	4.4658	4.40399	4.93276	4.58427	4.55073	4.40085	4.64117	4.56608	4.7759	4.68872	4.63465	4.53681	4.6998	4.87604	4.57416	4.60782	4.63579	4.41088	4.71188	5.08634	4.89654	5.40372	4.22505	4.43415	4.49704	4.62591	4.63396	4.48848
1552544_at	4.23753	4.39723	4.48761	4.46988	4.2638	4.79057	4.09836	4.55767	4.34738	4.70504	4.70443	4.30543	4.38368	4.50278	4.55151	4.81834	4.93289	4.45552	4.48471	4.67797	4.55274	4.57307	4.36766	4.48904	3.92073	4.43441	4.46748	4.84704	4.85645	4.36379	4.53482	4.26864	4.27292	4.62783	4.96071	8.61373	5.85967	4.52442	4.16442	4.53385	4.23523	4.31756	4.50402	4.81546	4.74481	4.40313	4.75715	4.78211	4.67858
1552546_a_at	5.05181	4.38722	5.24728	4.3369	4.47938	4.0995	4.17276	3.90392	4.21211	3.86652	4.16039	3.57971	4.02964	4.73756	4.42526	4.24458	4.02168	4.05218	4.71007	4.08235	4.45338	3.93818	4.21367	3.97688	3.69329	4.03325	4.10228	4.0731	4.08819	4.24856	3.87428	3.90286	4.05892	3.8359	4.24466	3.96009	3.96221	3.97056	3.95231	4.23175	4.42475	4.87092	4.48512	3.90345	4.12039	3.95029	3.9715	4.31087	3.89163
1552548_at	3.63717	3.69819	3.89963	4.09205	3.67504	3.72146	4.1415	3.6756	3.62693	3.79014	3.81807	3.477	3.61451	4.06032	3.66681	4.38437	4.05079	3.64936	3.68676	3.95741	3.71926	4.11988	3.61609	3.98595	3.6888	3.83009	3.55352	3.56123	3.65654	3.9367	4.13122	3.67734	3.77519	3.65687	3.66184	3.64983	3.72199	3.83771	3.6903	3.90514	3.97372	3.91905	4.196	4.1291	4.10167	3.83009	4.06698	3.89784	3.55777
1552549_a_at	5.02366	4.87424	4.4543	5.25294	5.39788	4.99933	5.36853	5.34721	4.89433	5.0623	5.02964	4.59062	5.09898	5.38892	5.32892	5.72364	4.82481	5.25456	5.43385	5.37234	5.43624	4.8429	4.63161	4.65649	4.6726	5.48546	5.49035	5.06245	5.12888	5.21546	5.05312	5.39206	5.07609	5.48178	4.97676	5.06825	5.06602	5.09388	5.06075	4.98537	4.98431	4.99079	5.33991	4.8045	5.09005	4.73655	5.2679	5.26351	5.10541
1552552_s_at	3.29529	3.50113	3.8348	3.51107	3.2914	3.6885	3.21852	3.56731	3.45999	3.58767	3.70952	3.47671	3.43697	3.64359	3.43186	3.65977	3.53269	3.60666	3.85672	3.50172	3.78512	3.4301	3.70259	3.76491	3.62831	3.51397	3.77591	3.55391	3.54372	3.7172	3.65311	3.72361	3.90179	3.5131	3.57451	3.43614	3.50611	3.34128	3.57856	3.336	3.44488	3.35843	3.46332	3.25678	3.44011	3.66644	3.61617	3.53589	3.79436
1552553_a_at	7.53681	7.46761	7.40605	5.41762	5.60116	6.2472	6.37892	5.50373	7.22035	5.34185	5.84702	5.58879	5.61982	5.59964	5.76715	5.69869	5.17392	5.35286	5.42033	5.12834	5.31835	5.44003	5.58325	5.62033	5.66684	5.53573	5.96182	5.47736	5.33633	6.97616	5.70068	5.61747	5.95193	5.45345	5.83924	5.43814	5.55772	5.4931	5.53456	5.75596	5.98757	5.43839	5.41777	6.03384	5.50257	5.67877	6.15631	6.28362	6.50301
1552554_a_at	3.46166	3.41909	3.44551	3.34766	3.62501	3.63693	3.45738	3.21017	3.46844	3.36636	3.51883	3.22123	3.68934	3.66086	3.41826	3.45298	3.49427	3.43962	3.46453	3.51603	3.41962	3.2193	3.65253	3.3901	3.23693	3.64891	3.60463	3.54338	3.41856	3.51641	3.62191	3.45656	3.20174	3.44099	3.60408	3.59434	3.68253	3.56557	3.41474	3.5057	3.49327	4.05721	3.16818	3.41241	3.52443	3.87092	3.49811	3.45167	3.64525
1552555_at	5.51503	5.23813	5.09251	5.57771	5.18898	5.4567	5.09912	5.29528	5.25784	5.39532	5.10987	4.92815	5.24478	5.38778	5.31037	5.78028	5.6242	5.22171	5.27245	5.46899	5.5829	4.99634	5.03397	5.41578	5.59927	5.09209	5.36101	5.24518	4.91859	5.20093	5.62826	5.46972	5.42032	5.36121	5.36627	5.32948	5.23015	5.22209	5.019	5.39922	5.13732	5.6057	5.72308	5.39509	5.49517	5.35063	5.54666	5.34856	5.11877
1552557_a_at	3.50392	3.76691	3.50622	3.58497	3.50763	3.66536	3.56572	5.10365	3.52248	3.81223	3.76174	3.53416	3.55665	3.42872	3.99329	3.68495	3.58907	3.35142	3.52823	3.70529	3.58907	3.3205	3.9904	3.39489	3.37811	6.00134	3.38848	3.62241	3.81788	3.68347	3.6456	4.33752	4.51182	4.36663	3.46729	3.54755	3.67224	3.55963	3.63557	3.56489	3.37707	3.62141	3.87096	3.74074	3.48682	3.38708	3.91123	3.68379	3.61702
1552558_a_at	5.89209	5.96191	6.03701	6.49866	6.29977	6.21707	6.43763	6.32522	6.06074	6.13835	6.56908	5.79919	6.55842	6.23132	6.58007	6.85762	6.46423	6.19505	6.2701	6.4466	6.58764	6.10782	6.12036	6.12431	6.0225	6.39039	6.07602	6.25316	6.31154	6.1826	6.2131	6.00388	5.89209	6.2024	6.30312	6.23578	6.46276	6.2301	6.15609	6.63485	6.53116	6.60278	6.8004	6.09851	6.43747	6.1111	6.34623	6.24318	6.16746
1552559_a_at	3.355	3.7214	3.29117	4.26684	3.82523	3.70395	3.97984	3.65437	3.53595	3.31653	3.67199	3.5633	3.32993	4.33616	3.92128	4.40577	4.31894	3.64129	3.79836	3.71376	3.87841	3.94391	4.02091	3.55264	4.12591	3.43189	3.67201	3.80247	3.72615	3.59833	3.77113	3.23191	3.43132	3.43063	3.9192	3.71376	3.7606	3.66225	3.86122	3.57642	3.53085	4.20577	4.22306	3.66731	4.38337	3.69468	4.07989	3.39752	3.46523
1552562_at	5.52598	5.5837	5.5434	5.64173	4.99205	5.18003	6.8032	5.49832	5.73482	6.01397	4.87709	6.8303	5.49807	5.5825	5.86778	5.82076	5.00954	5.30648	5.38397	5.20581	5.54268	6.40027	6.97068	5.81197	6.71701	5.76847	5.07672	5.94674	5.17779	5.68798	6.01864	5.80254	5.49187	5.74869	5.35746	5.44174	5.97702	5.171	5.62335	5.56205	5.80981	5.01079	5.30325	5.13257	5.11102	5.35803	5.3748	5.45216	4.94173
1552563_a_at	3.76092	4.06885	4.00769	4.16748	3.96447	3.98282	3.75524	3.87093	3.94925	3.62095	3.82259	3.817	3.63078	4.36153	4.14544	3.98936	3.87745	3.79979	3.94843	3.83974	4.18015	3.8249	3.91027	3.8765	3.83465	3.79208	3.90302	3.89178	3.9803	3.94345	3.91884	3.76516	3.76723	3.68388	3.76574	4.0198	3.80967	3.7142	4.08476	4.19281	4.04601	4.02262	4.05911	3.8359	4.0264	3.92358	4.21941	3.95141	3.84589
1552564_at	3.38383	3.58358	3.39833	3.52252	3.53437	3.60106	3.85343	3.70075	3.74059	3.57963	3.76006	4.39157	3.56723	3.6847	3.68018	3.65206	3.59302	4.09015	3.93309	3.6355	3.762	3.43434	3.4516	3.58673	3.59326	3.84527	3.75939	4.0015	3.81887	3.84848	3.58608	3.43903	3.73598	3.45581	3.98707	3.7721	3.56006	3.66843	3.68044	3.88579	3.70939	3.73538	4.02067	3.77268	3.70604	3.94634	3.81047	3.73169	3.84259
1552566_at	5.33124	4.59808	4.37287	5.22741	4.83044	4.71601	4.79918	4.88098	4.76492	4.85666	6.71839	4.78231	5.00324	5.0889	4.52526	4.83402	4.78483	4.60228	4.89941	4.73505	5.15739	4.51974	4.84433	4.70619	4.69095	4.71899	4.76725	5.3145	4.52985	4.94902	4.98943	5.09371	4.98527	5.02361	6.21218	4.97021	5.38719	5.07575	4.65741	5.40347	4.95294	5.59707	5.18879	5.09152	5.0728	4.97546	5.01787	6.12457	5.89166
1552568_at	5.41047	4.97678	5.39048	6.69103	6.59298	6.96369	7.35415	6.92151	5.79061	9.19342	7.67401	5.05881	7.10192	6.43494	6.66169	6.94752	7.21869	6.62151	6.53	7.04917	7.26716	9.0604	8.69383	8.35183	8.36524	7.00157	7.33469	8.83803	8.56528	5.88029	9.33607	8.55033	7.81289	8.92302	8.25148	7.41549	6.8151	7.04881	7.53616	5.84585	6.76777	6.95097	6.25748	7.54043	7.39133	7.76299	7.19481	7.12768	7.13804
1552569_a_at	5.00586	4.83317	4.40202	7.80826	8.32602	8.49542	9.89437	8.24635	6.01577	10.5683	9.94507	5.40854	8.54212	8.34068	8.44478	8.49565	8.99391	8.07106	8.35591	8.53228	9.07328	10.4641	10.5818	9.71765	10.2835	8.30344	8.53894	10.736	10.4698	5.65694	10.8768	10.14	9.29624	10.222	9.98465	9.18905	8.50149	9.1304	9.82643	7.99148	8.52785	8.04394	7.71593	9.40624	9.32043	9.50648	9.20378	8.41185	8.60727
1552570_at	4.22987	4.10352	4.14931	4.80287	4.36825	4.1527	4.19448	4.40196	4.21211	4.39979	4.20001	4.17619	4.25924	4.53656	4.32807	4.66533	4.53798	4.16319	4.61111	4.66815	4.23121	4.19173	4.09617	4.27885	4.27554	4.39594	4.32129	4.41533	4.35449	4.31164	4.32052	4.23649	4.30465	4.17431	4.38102	4.13257	4.32608	4.30965	4.25248	4.44638	4.51252	4.2762	4.19836	4.30571	4.36461	4.34488	4.24628	4.2635	4.18069
1552572_a_at	4.07484	3.87487	3.78626	3.99087	4.12923	3.67005	3.81535	4.07052	3.72298	3.76306	3.90688	3.88525	3.98607	4.05518	4.46778	3.87214	3.78155	3.78521	4.10559	4.05608	3.87635	3.95034	4.09165	4.08333	3.82238	4.14122	4.06568	3.71248	3.87676	3.87541	3.70093	3.80948	3.7206	3.90619	3.86217	3.76733	3.81886	3.82305	3.85121	3.78316	3.89508	3.87323	3.57174	3.90934	3.9098	3.77724	3.83641	3.48059	3.78044
1552573_s_at	3.80489	4.43111	3.97698	4.12053	4.56662	4.29821	4.48659	4.25448	4.14799	4.25138	4.16079	4.61261	4.41067	4.09917	4.46307	4.0224	4.44351	4.19125	4.38439	3.93185	4.82794	4.17142	4.34976	4.05594	4.64748	4.3981	4.29137	4.27943	4.19861	4.46293	4.30986	4.15727	4.32614	4.20258	4.63146	4.14352	4.14764	4.16079	4.37887	4.23003	4.17028	4.38201	4.44391	4.05235	4.31349	3.95872	4.1677	3.96598	4.0868
1552575_a_at	9.40348	9.89898	9.85203	5.68736	5.05473	5.09908	4.73843	4.3717	6.29663	4.46713	5.67434	6.98757	4.9321	4.89458	4.95658	5.03453	4.97626	4.9939	4.86729	4.82911	4.97979	4.79455	4.57946	4.7184	4.72499	4.55212	4.53297	6.72628	6.86351	6.07077	4.91844	4.59896	4.46293	4.3359	5.86535	6.08216	6.28587	5.2317	5.47504	8.14512	9.41884	8.67285	7.91662	5.45564	5.58593	5.03961	5.65948	4.5983	4.5976
1552576_at	5.01508	4.87379	4.9953	4.92105	5.04904	4.83378	4.41429	5.02043	4.52433	4.20687	4.96135	4.53236	4.57178	5.05826	5.38591	5.21209	5.18461	4.8294	4.85856	5.12803	5.05192	4.70715	4.68525	4.85682	4.61871	4.4835	4.51925	4.93566	5.29229	4.9027	4.45829	4.38871	4.30668	4.38593	4.89762	4.94893	4.82027	4.7952	4.87377	5.32857	5.0455	5.37557	5.09777	5.05675	5.07875	4.94863	4.79148	4.54688	4.83084
1552578_a_at	3.61125	3.63544	3.37865	3.42383	3.51573	3.53449	3.6394	3.43429	3.7016	3.5645	3.48685	3.53093	3.44385	3.61609	3.40064	3.92561	3.62236	3.48314	3.29658	3.49307	3.70603	3.45454	3.18926	3.6713	3.5698	3.65794	3.81739	3.86973	3.61002	3.46759	3.53307	3.49478	3.6537	3.57337	3.55502	3.65219	3.44613	3.41844	3.7823	3.47998	3.32265	3.45523	3.51748	3.5078	3.50949	3.56307	3.44977	3.54164	3.68
1552579_a_at	4.61959	4.22147	4.32657	5.04121	4.47496	4.17116	4.07807	4.5649	4.48409	4.99432	4.38975	5.48491	4.13205	4.50187	4.23316	4.86214	4.63808	4.03559	4.26379	4.75381	4.48607	4.62014	4.27175	4.54718	4.40028	4.49015	4.36579	4.78129	4.63754	4.91786	4.6719	4.85096	4.33654	4.98495	4.11952	4.5323	4.19068	3.76963	4.0571	4.72709	4.51168	4.75856	4.71633	4.43763	4.5059	4.31539	4.4075	4.6203	4.35165
1552580_at	3.39635	3.6364	3.80159	3.46307	4.05709	4.00491	3.62138	3.78259	3.80074	3.81565	4.06601	3.76706	4.26748	4.0679	3.96142	4.08419	4.07642	3.96359	3.91984	3.94229	3.79897	3.35888	3.85899	3.76287	4.28212	4.05533	4.13101	3.77786	4.10988	3.74773	3.86097	3.98947	3.84005	3.84317	4.14072	3.47843	3.87378	3.51909	3.89383	3.79832	4.29192	3.72303	4.24893	3.83766	3.73866	3.638	3.73591	3.90698	4.17873
1552582_at	3.2319	3.70262	3.26961	4.32361	3.92161	3.29258	3.67629	3.62581	3.85586	3.35841	3.63127	3.17546	4.03033	3.89204	3.89901	4.08882	3.96832	3.79115	3.57547	3.75305	4.31638	3.62658	3.94845	3.39587	4.05872	3.91877	3.86141	3.60856	4.07613	3.81447	3.57154	3.62371	3.44973	3.78279	3.93662	3.52575	3.64049	3.46674	3.462	3.71647	3.52575	3.70683	3.34432	3.72082	3.79282	3.90677	3.91359	3.79073	3.49463
1552583_s_at	3.42315	3.52674	3.14486	3.61702	3.43607	3.45765	3.59493	3.8295	3.49468	3.41569	3.33616	3.27614	3.61103	3.75699	3.88679	4.12697	3.57044	3.54602	3.54237	3.60534	3.93366	3.63663	3.56043	3.60774	3.33178	3.53444	3.47505	3.43577	3.37125	3.60582	3.44663	3.54849	3.2009	3.4549	3.53943	3.53111	3.41244	3.38997	3.48415	3.87503	3.4987	3.91253	3.65784	3.61876	3.71998	3.4054	3.34717	3.45791	3.41436
1552584_at	6.65355	6.88064	7.1485	5.41269	5.84576	6.37085	6.11265	5.58425	6.57616	6.16986	6.02984	5.06892	6.05181	5.52412	5.37987	6.34661	5.7884	5.75894	5.62358	5.95451	5.64912	6.07497	5.15246	6.11879	5.48571	6.14322	5.76033	5.99799	6.07836	6.61828	5.75805	5.94061	6.37338	5.48191	5.94595	5.64537	5.73755	5.74747	5.69781	5.79956	5.28319	5.20066	5.257	5.97679	5.93202	5.97529	6.22064	6.32706	6.30691
1552585_s_at	3.21595	2.87072	3.39912	3.67338	3.43499	3.64307	3.43618	3.51353	3.2254	3.26879	3.11987	3.56732	3.22585	3.3743	3.40446	3.62837	3.49788	3.42062	3.37277	3.31694	3.96367	3.42457	3.4202	3.59209	3.49321	3.53355	3.39613	3.37608	3.45814	3.25734	3.35861	3.31627	3.27008	3.72154	3.14369	3.44577	3.30533	3.40648	3.58608	3.43787	3.35293	3.23818	3.80353	3.6195	3.53043	3.31935	3.51689	3.28992	3.43438
1552586_at	5.17223	5.29974	5.47912	5.94679	5.74578	5.55418	5.70631	5.36898	5.22929	5.1533	5.42685	5.14176	4.72292	5.67374	5.78446	5.66932	5.75856	5.26953	5.36144	5.7655	5.70524	5.98405	5.3439	5.7154	5.97256	5.53727	5.45356	5.27409	5.58767	5.31763	5.73698	5.06513	5.16297	5.30305	5.51617	5.51982	5.37281	5.13871	5.4985	5.7075	5.94608	5.89771	5.65796	5.34084	5.99456	5.98286	5.58009	5.71538	5.25586
1552587_at	3.17367	3.09288	3.21403	3.60325	3.4028	2.95263	3.20383	3.05108	3.06867	3.41341	3.09176	3.23715	3.25629	3.49052	3.21471	3.42931	3.8557	3.22738	3.2461	3.75931	3.50133	3.13842	3.71623	3.42931	3.39592	3.15261	3.15985	3.4962	3.32824	3.33676	3.37761	3.42455	3.11986	3.30998	3.00641	3.2585	3.95436	3.17791	3.29377	3.24826	3.50967	3.21119	3.58219	3.51428	3.35305	3.62257	3.29381	3.38051	3.07951
1552588_a_at	3.10133	3.33285	3.19557	2.95776	2.84585	3.08482	2.86959	3.01929	3.21926	2.71611	3.24765	2.90842	3.02685	3.47182	3.33879	2.93001	3.22317	2.93834	2.9979	3.36019	2.94344	3.0715	3.26302	3.0617	3.07494	3.00235	2.91185	2.81893	3.20631	3.21376	3.07948	3.02276	2.99477	3.10684	3.67128	3.13919	3.203	3.25411	2.87274	2.91386	3.41671	3.62984	3.14673	2.96599	3.09531	2.9202	3.21895	2.99795	3.11802
1552590_a_at	2.76601	2.75598	2.92333	3.04268	3.01247	3.02835	3.08394	3.09698	3.23299	3.02717	3.10248	2.76774	2.79987	2.94182	3.07325	3.16784	3.25988	3.11212	3.43072	2.89339	3.24726	3.07521	3.04267	2.93309	3.17401	3.14473	3.17511	2.88469	3.08745	3.09215	3.22188	2.97318	3.19126	3.07078	3.15574	3.01096	2.72786	3.17942	3.02155	3.23971	3.09849	3.73312	3.12192	3.13555	3.28082	3.15844	3.1351	3.39001	3.18091
1552592_at	3.43042	3.31551	3.56831	4.04475	3.65477	3.62426	3.5386	3.55692	3.58034	3.62686	3.68489	3.53139	3.55266	3.76364	3.56995	3.56931	3.8259	3.6375	3.6081	3.49266	4.01125	4.17608	3.56995	3.68022	3.39743	3.28595	3.66427	3.23806	3.31022	3.69848	3.39528	3.33281	3.35764	3.76154	3.65002	3.4619	3.44832	3.62043	3.30552	3.58927	3.43855	3.57883	3.84243	3.691	3.70438	3.77072	3.65483	3.56206	3.63319
1552594_at	5.64481	5.1454	5.46321	6.31224	6.02453	5.49395	5.44301	5.5042	5.19248	5.39892	5.52728	5.4108	5.70364	6.0107	5.67983	6.38004	5.92841	5.91935	5.81855	5.786	6.03005	5.55806	5.65795	5.46507	5.59721	5.56734	5.77083	5.74755	5.66793	5.52924	5.40696	5.24649	5.62435	5.34893	5.61771	5.39119	5.49349	5.61174	5.61834	5.81012	5.68977	6.2472	6.22448	5.76148	6.05078	5.42722	5.96264	5.84949	5.5812
1552596_at	5.32442	5.30075	5.66464	6.07502	5.75058	5.7365	5.28517	5.64653	5.63164	5.60928	5.53165	5.21092	5.34686	5.80022	5.99674	6.0245	5.98299	5.66087	5.85985	5.67862	5.78699	5.64686	5.61925	5.50665	5.38719	5.67396	5.9381	5.57644	5.72685	5.70127	5.84552	5.61226	5.65713	5.60764	5.84535	5.64932	5.60354	5.32551	5.21875	5.73795	5.77547	5.95902	5.84622	5.432	5.6494	5.66283	6.03153	5.7931	5.85224
1552598_at	4.11434	3.89925	4.16268	4.43081	4.13319	4.14674	4.33777	3.94876	3.86358	4.12531	4.05018	3.72971	4.08678	4.6993	4.19372	5.07422	4.12765	4.15435	4.07591	4.19171	4.27777	3.9918	3.91847	4.40081	3.79373	4.32862	4.41007	4.54146	4.2797	4.34386	4.19702	4.0904	4.1516	4.62795	3.92684	4.39435	4.32474	4.14509	4.02492	4.37714	4.44083	4.47568	4.34532	3.94265	4.44893	4.3173	4.58762	4.38175	4.03491
1552599_at	3.21465	2.92332	3.39252	3.17863	3.12337	2.9385	3.34222	3.09705	3.15904	3.03595	3.03459	3.04787	3.57753	3.50792	3.01652	3.6168	3.52134	3.1598	3.43489	3.06746	3.61421	3.04574	3.18421	3.57433	3.22721	3.19728	3.24181	2.90411	3.21581	3.06368	3.44873	2.98152	2.96642	3.29456	3.22095	3.09459	3.24085	3.26325	3.16809	3.68423	3.36577	3.07436	3.6379	3.03227	3.19455	3.30508	3.36171	3.11483	3.33561
1552602_at	5.16998	5.50805	4.93962	5.50949	5.49986	5.19266	5.18883	5.29874	5.11729	5.43507	5.38478	5.44161	4.92436	5.70884	5.11163	5.92866	5.32813	5.64601	5.33369	5.41009	5.55503	5.23645	4.95877	5.02248	5.37936	5.34503	5.56786	5.21134	5.29519	5.34182	5.39057	5.42507	5.32377	5.3158	5.48109	5.38567	5.17473	5.13158	5.29839	5.52905	5.691	5.72274	5.77636	5.0054	5.58462	5.23664	5.35045	5.39438	5.12468
1552604_at	4.50409	4.69988	4.66665	4.58475	4.90239	4.43348	4.41428	4.58842	4.55407	4.55908	4.48241	4.28378	4.59644	4.8726	5.39903	5.10919	4.9165	4.84989	4.92644	4.70685	5.13881	4.52792	4.33984	4.4431	4.24612	4.39117	4.87419	4.32493	4.78732	4.6566	4.82954	4.67565	4.6943	4.80129	4.57562	4.59864	4.68505	4.38555	4.45067	4.87891	4.93752	4.94576	5.04441	4.58914	4.49184	4.37203	4.85315	4.59346	4.25462
1552605_s_at	3.55587	3.55937	3.65566	4.62443	3.72753	3.68406	3.93779	3.70537	3.37604	3.68734	3.45093	3.77756	3.55255	4.25697	4.48104	4.50103	4.48261	3.7563	3.89784	3.67269	4.00632	3.5762	3.37347	3.77677	3.55538	3.57296	3.59722	3.70511	3.71589	3.57315	3.80797	3.65616	3.65964	3.83825	3.52841	3.6418	3.80421	3.71421	3.6672	3.61288	3.86076	3.79772	3.87557	3.86386	3.67921	3.60542	3.68822	3.55895	3.78234
1552607_at	7.10259	6.76453	6.00424	7.3799	6.00784	7.54788	7.53151	6.74262	7.06801	6.64515	7.3831	6.87035	5.71894	6.39964	6.99298	6.86065	6.94664	5.86723	6.30596	6.17761	5.89421	7.11996	7.96163	7.15927	7.94755	6.96281	6.99526	6.83744	6.54074	7.22739	6.58402	6.58019	6.53103	6.48367	7.19944	7.07185	7.30718	6.41964	6.13542	9.21042	9.55624	8.96007	8.6896	6.90833	7.2589	6.64276	6.49478	6.3026	6.22067
1552608_at	3.98559	4.12439	3.86798	4.1434	4.03767	4.06103	3.77523	3.78639	3.77477	3.85984	3.77208	3.80645	3.59764	4.09031	4.75233	3.90717	4.15373	4.05696	3.92667	3.9933	4.13211	3.93067	3.65877	3.97164	3.80583	3.75962	3.75856	3.81601	4.03751	3.91133	3.87618	3.83552	3.75394	3.88037	3.97201	3.93918	3.91953	3.88537	3.68506	4.22517	4.25709	4.01862	4.54312	3.88551	4.0252	4.37973	4.23277	4.18138	4.11688
1552609_s_at	3.79074	4.30794	3.97277	4.16626	4.0205	4.02526	3.91596	4.04159	3.92985	4.17328	4.14293	4.25442	4.08245	4.00811	4.15387	4.36116	3.94	4.35218	4.13404	4.14815	4.38067	4.14348	4.08114	4.02174	4.04755	3.97386	4.39974	4.11679	3.99265	4.06421	4.17671	4.18006	3.99432	4.09797	3.99904	3.88372	4.13606	4.2314	4.13225	4.19502	4.28769	4.60521	4.68176	4.32599	4.1701	4.13085	4.17297	3.96444	4.20203
1552610_a_at	8.39888	8.73943	8.90807	7.30747	6.9954	8.81989	8.43099	8.49508	8.54231	8.19202	8.43172	7.30747	8.22994	6.91539	7.43125	6.86514	6.8398	7.19759	7.16736	6.70352	6.90208	9.00021	8.04438	8.39241	8.24499	8.52055	8.21788	8.46904	8.70617	8.42564	8.34404	8.48963	8.39597	8.82336	8.01515	7.61232	8.16986	8.00721	7.88846	6.79186	6.59453	6.35664	6.46552	8.24942	7.11186	8.30887	7.83997	7.74367	8.36765
1552611_a_at	7.78272	8.96663	9.60199	7.32105	8.32257	7.92583	8.47697	8.5485	9.21811	8.64206	8.25844	7.52109	8.96225	7.10005	7.60972	7.14902	7.66143	8.41129	8.59754	8.05947	7.76201	8.69727	8.35243	8.39698	7.98769	7.6765	8.45327	8.71511	8.83711	9.02837	7.93707	8.24687	7.9174	7.87332	8.10469	7.67535	7.66729	8.76312	8.56951	7.76461	7.22127	7.07829	7.04509	7.73003	7.77364	7.90681	8.51078	8.50055	8.6691
1552612_at	7.06296	7.43747	8.16451	8.11589	7.26184	7.98159	8.178	9.1691	7.34595	8.0363	7.70062	6.62554	7.09781	7.30047	7.23289	7.58108	7.42497	7.25292	6.90311	7.42135	7.77892	8.06258	7.96409	8.01219	8.29501	8.99856	8.5994	7.96074	8.29472	7.67679	8.15883	8.44982	8.31599	8.13263	8.1882	7.78267	8.32511	7.29184	7.4109	7.08655	6.98456	7.46308	7.20143	7.79881	7.57002	7.75231	7.79815	7.83858	7.90445
1552613_s_at	6.94847	7.27366	7.73797	7.24154	7.11709	7.41039	7.61124	8.75539	7.37746	7.38703	7.55904	7.20257	6.65758	6.9715	6.65338	6.49958	7.12175	6.862	6.83828	7.2004	7.10175	7.81116	7.62375	7.47177	7.7093	8.57426	7.83858	7.81012	8.12323	7.4047	7.16987	7.48247	7.41942	7.62557	7.34545	7.15657	8.01325	7.36998	7.6291	6.58123	6.26736	6.55674	6.49123	6.86682	6.61495	6.62868	7.14822	6.87372	7.02915
1552615_at	7.29467	7.74007	7.55289	8.26961	8.33691	7.72114	7.80775	7.81985	7.59871	7.82284	7.64881	7.60075	7.79437	8.30493	7.94991	8.25751	7.90863	8.16729	8.16399	8.06011	7.94167	7.81954	7.82219	8.04441	7.70219	7.94559	8.19928	7.68204	7.7352	7.70826	7.94999	7.97458	7.80799	7.99045	7.60951	8.15825	8.25689	7.9366	7.71436	8.13895	8.14633	8.15512	8.15657	8.17105	8.13359	8.01171	8.05582	8.14262	8.15013
1552616_a_at	6.03283	5.31456	5.3831	6.48744	6.75967	6.2338	6.01018	6.45852	6.25491	6.33568	6.76708	5.52159	6.55814	6.19242	6.45369	6.03622	6.18191	6.05395	6.4725	6.28609	6.4865	6.47005	6.37503	6.50599	6.16864	6.88418	6.55728	6.39581	5.92034	6.66055	6.30417	7.02825	6.56321	6.87428	6.69452	6.88336	7.0042	7.07499	6.57409	6.78941	6.47593	6.67566	6.87794	7.06462	6.78508	7.19454	6.91729	7.39657	7.36571
1552617_a_at	8.29231	8.5688	9.02144	7.29484	7.60721	8.76831	8.88002	9.26524	9.22906	8.84129	7.95547	8.49237	8.30109	7.66246	7.00546	7.44081	7.74383	7.74832	7.32201	7.30852	7.75383	9.13698	8.53377	8.9948	8.74959	9.00868	9.48624	8.22674	8.18093	8.77347	9.05314	8.7946	8.66191	8.81436	8.22072	7.78349	8.14472	8.81615	8.14838	7.39978	7.43144	7.70546	7.48699	8.75692	7.58807	8.45934	8.14849	7.94058	8.20061
1552618_at	8.25544	7.5319	7.84464	6.54477	6.90685	7.17663	7.38313	8.76983	8.48512	7.39599	6.88138	7.84263	7.31469	6.95961	6.91703	6.87299	6.83599	6.50625	6.70962	7.06837	6.78605	7.48538	7.28666	7.79361	7.27355	8.89965	8.38183	7.31572	7.2282	8.60694	7.3245	7.36753	7.37767	7.29486	6.79422	7.46898	7.57454	7.20571	7.15527	6.93286	6.57724	6.85008	6.87967	6.90728	6.80818	6.55511	6.89323	6.89721	6.84799
1552619_a_at	6.33284	6.71639	7.40469	5.72715	5.2374	5.18316	5.15874	7.03362	6.66514	5.19001	5.12217	7.25907	5.26187	5.79294	5.66192	5.56511	6.02678	5.52622	5.44248	5.29762	6.13401	5.95709	5.52144	5.52633	4.93021	7.01456	6.16687	5.72563	6.31765	7.26068	5.39576	5.1882	5.17373	4.94345	5.30558	5.87162	5.95009	5.43926	5.08943	4.75796	4.79671	4.88738	4.41197	4.56103	4.631	4.8306	4.73016	4.83675	4.54023
1552620_at	5.6889	5.85913	6.30326	6.24857	6.18608	6.28269	6.04666	6.37889	5.85207	5.95725	5.94409	5.8556	6.27546	6.24356	6.54284	6.94679	6.71681	6.18636	6.35511	6.67691	6.79279	6.10044	6.04948	6.10295	6.12718	6.03932	6.29749	6.13818	6.11227	6.35676	6.2428	6.25615	5.96989	5.96989	5.95013	6.3272	6.3537	5.83607	5.98387	6.57758	6.38275	6.79519	6.71904	6.1355	6.71924	6.41057	6.58711	6.22242	6.0512
1552621_at	10.2953	9.85623	10.3861	9.92963	10.3621	8.7628	8.4283	9.66288	9.05433	9.18738	8.62265	9.47749	8.56175	10.2568	10.2794	10.2169	10.343	10.7822	10.0777	10.2666	9.93666	9.38128	8.73286	9.43474	8.62143	9.47706	9.33566	8.40375	8.38032	8.48577	9.29674	9.1333	8.92482	8.73964	8.59545	8.98626	8.74015	8.71921	8.81013	9.24626	8.57128	9.04367	9.09829	9.41409	8.70443	9.55422	8.6784	9.34388	8.74913
1552622_s_at	9.21116	9.19422	9.3824	9.318	9.56899	8.15376	8.18132	9.05769	8.39564	8.75073	8.44726	8.68962	7.75669	9.51221	9.37727	9.48025	9.58303	10.1838	9.232	9.48071	9.15345	9.03896	8.35668	9.00707	8.1548	8.95702	8.95508	7.73335	7.82529	7.94235	8.84595	8.56996	8.38588	8.2079	8.21537	8.14	7.64924	8.10788	8.18485	8.4687	8.02094	8.19793	8.59026	9.00007	8.05807	9.12953	8.07943	8.66622	8.00178
1552623_at	5.06888	4.88781	4.82746	4.95398	4.75499	4.80972	4.8169	4.60857	4.74983	5.03415	4.69927	4.59938	4.76268	5.05182	5.22697	5.70396	5.03471	5.00604	4.54326	4.57313	5.38208	4.81606	4.8929	4.73509	4.88044	4.83958	4.73438	4.64866	4.64684	4.98418	4.72999	4.72736	4.91361	4.79188	4.95518	4.79605	4.64634	4.86707	4.80972	5.25483	4.72326	4.96073	4.97162	5.1032	4.93298	5.15722	4.93393	4.70382	4.93383
1552625_a_at	7.30714	8.12186	7.17306	6.33295	6.23692	6.95136	6.87222	6.59124	6.77468	6.34769	6.72836	6.99584	7.21208	6.63334	6.7129	6.35951	6.4047	6.00311	6.14439	5.83878	5.46462	6.95006	6.7344	6.49739	6.71445	6.18697	6.76738	6.56485	6.87619	7.19845	5.98216	5.81856	6.39918	6.17868	6.41246	6.06439	5.86007	6.92266	6.4933	6.17687	6.69908	6.50705	6.19523	6.51734	6.38895	6.50971	6.38505	5.5948	6.04229
1552626_a_at	7.34033	7.77072	8.15046	4.77504	4.64816	4.84133	4.46814	4.19517	4.26904	4.33227	4.45357	4.54549	4.1116	4.53552	4.95544	4.34718	4.12437	4.21374	5.24562	4.35707	4.25949	4.1972	4.35822	4.27459	4.18203	4.19788	4.28962	4.35513	4.10962	4.64711	4.24785	4.30835	4.38616	4.35654	4.42759	4.43482	4.0926	4.35732	4.41948	4.66012	5.48185	4.66799	4.81869	4.58358	4.81882	4.60712	4.57706	4.29709	4.31343
1552627_a_at	5.18178	5.30076	5.46747	5.03557	5.15412	5.61921	6.18051	5.57806	5.29838	5.46185	5.31408	5.04347	5.1734	5.22654	4.67043	5.55044	5.18268	4.92394	5.14149	5.22275	5.34615	6.01877	6.4289	6.22405	6.45163	5.82702	5.75281	5.46206	5.69338	5.73513	5.52059	5.40873	5.07213	5.69389	5.20737	5.56566	5.31739	5.25022	5.20726	5.38308	5.65753	5.26109	5.19539	5.43947	5.49583	5.31648	5.84268	5.36148	5.17767
1552628_a_at	7.2694	7.13636	8.48946	6.82951	7.46558	7.88541	8.35349	8.76091	8.27798	7.9175	8.01064	7.65443	8.84283	7.58933	7.89467	7.17837	7.86321	8.01447	7.52625	7.40563	7.46224	8.80057	8.44449	8.96898	8.45631	8.38763	8.53048	7.96426	7.94411	8.17434	7.94148	7.82252	7.95545	7.75834	7.94421	7.13348	7.5559	7.98074	8.12223	8.16877	8.26518	7.91802	7.543	8.56811	7.00846	8.67679	7.41818	8.69789	8.65355
1552629_a_at	3.16267	3.60621	3.3741	3.39963	3.37833	3.32691	3.30861	3.46821	3.30814	3.28235	3.46127	3.38727	3.38265	3.49747	3.72947	3.63176	3.43012	3.17877	3.57862	3.83108	3.83206	3.32444	3.33981	3.43678	3.53637	3.53879	3.21947	3.43873	3.54263	3.46223	3.60854	3.26503	3.31301	3.54157	3.45408	3.57179	3.54847	3.58	3.38134	3.41845	3.25906	3.72435	3.31103	3.28971	3.66088	3.39891	3.2991	3.70566	3.46204
1552630_a_at	4.6061	4.36873	4.54526	4.78743	4.54135	4.71914	4.34937	5.1811	4.6035	5.07977	5.16798	4.64427	4.58589	4.77905	4.85012	5.39558	4.61845	4.31917	4.96907	4.52042	4.53504	4.42447	4.38702	5.02527	4.51937	4.9904	5.06296	5.09025	5.08223	4.5678	4.74659	4.58013	4.7675	5.00838	4.73367	4.66928	4.79341	4.74826	4.54231	4.68268	5.19665	5.13165	5.08863	4.3046	4.33328	4.5678	4.73147	4.89927	4.55924
1552631_a_at	4.78108	4.67066	4.53092	4.86745	4.70273	4.35825	4.25831	5.02584	4.99086	5.10317	4.97172	5.39564	5.46421	4.81833	5.293	4.83647	4.69849	4.36786	5.21502	4.48265	4.88157	4.32545	4.55574	4.6793	4.61552	5.2915	5.442	4.94199	4.65832	5.24111	5.06382	4.94834	5.54683	4.8934	5.36473	4.97405	4.45389	5.00598	4.56873	4.78984	4.95895	4.84771	4.59112	4.57525	4.91342	4.84917	4.42609	4.98707	5.25194
1552632_a_at	5.5624	5.79231	5.37095	5.19532	5.75556	4.96143	4.64674	5.94461	4.60117	4.45786	6.71719	4.80873	5.13522	5.04041	5.02817	5.35432	4.75484	5.87633	5.55669	5.47272	5.5115	4.84362	4.9915	4.77562	4.9922	5.07716	5.08179	6.22809	5.85471	4.42682	4.2394	4.79273	4.41515	4.88946	6.53808	4.59147	4.36723	4.74067	4.45145	4.81173	4.27208	4.35618	4.96074	4.96906	4.50298	4.95413	5.19119	5.14081	4.7353
1552633_at	6.26159	6.37379	6.59193	7.84742	7.34088	6.32291	6.41732	6.95767	6.46134	6.29824	6.11286	7.45327	6.64128	7.58817	7.68347	7.0941	7.45731	7.22435	7.13867	7.29198	6.64958	6.53554	6.47696	6.52275	6.42046	6.54164	6.31215	6.37856	6.09383	6.22319	6.39888	6.12795	6.33442	6.15706	6.20335	6.30326	6.61754	6.27665	6.66347	6.44898	6.23959	6.66416	6.86497	6.09728	6.46109	6.29608	6.24963	6.40091	6.05709
1552634_a_at	6.31649	6.36426	5.46292	8.07108	7.72434	6.25012	5.81645	6.26633	6.26175	5.58402	6.19079	6.92653	6.96671	7.50215	7.90138	7.12623	7.35214	7.37019	7.3522	7.09781	7.03812	5.82202	5.93498	5.61233	5.97035	6.31149	5.91106	5.7236	5.48746	6.00076	5.55071	6.02275	6.23282	5.57343	5.78472	6.07428	6.17843	5.94011	6.37575	5.7766	5.19841	5.75484	6.09009	5.20716	5.61157	5.41245	5.62584	5.15218	5.52784
1552637_at	3.89162	3.35218	3.4611	3.89607	3.56254	3.66506	3.60644	3.9616	3.70329	3.73087	3.28218	3.25407	3.48798	3.85232	3.78074	4.27808	3.98506	3.54501	4.17584	3.61663	3.89942	3.77927	3.82955	3.98731	3.94995	3.60526	3.71254	3.67698	3.91285	3.64296	3.53279	3.63435	3.56879	3.67503	3.64691	3.86666	3.55182	3.32085	3.5578	4.17917	3.91789	4.04831	3.88707	3.74573	3.77216	3.51043	3.69298	3.56451	3.60152
1552639_at	5.29998	5.18767	5.50659	5.32386	4.68285	5.0909	4.68132	5.21489	5.07112	4.64332	4.79703	4.73591	4.62392	4.3387	5.27894	5.40993	4.81339	5.15445	5.11259	5.2074	4.99191	4.74962	4.82307	4.85083	4.44024	5.02141	5.019	5.13725	4.94058	5.30015	4.79437	4.64076	4.83672	4.73847	4.84345	4.66978	4.64658	4.95942	4.66423	4.70175	4.82363	5.20698	4.87515	5.10539	5.23127	4.7108	4.80415	4.80252	5.1541
1552641_s_at	5.99879	5.29079	5.64969	6.00519	5.5624	6.0853	5.5796	6.43517	5.7648	5.89408	5.5105	6.14992	5.88687	6.21753	5.84747	5.90148	5.68148	5.52739	5.44164	5.69803	5.82869	6.11744	5.52563	6.13483	5.47886	6.99387	6.54056	5.59937	5.41839	6.0547	5.76928	6.1664	5.85946	5.95641	5.6172	5.63891	6.11322	5.79361	5.77733	5.4978	5.61607	5.54861	5.86795	4.95716	5.70086	5.8708	5.34225	6.30938	5.9479
1552643_at	6.51392	6.26022	6.43609	6.40749	6.00988	6.43977	6.96901	7.91942	6.51743	6.58456	5.51939	7.12288	7.00643	6.42352	5.91883	6.62139	6.86063	6.22865	6.21596	6.60874	6.85799	7.70743	7.0448	7.17986	6.77158	7.43905	7.34062	6.56329	6.55658	6.8974	6.74605	6.18517	7.0659	5.90617	5.77647	6.5623	7.12503	6.6772	6.53147	6.138	6.17573	6.45384	6.31043	6.66617	6.43139	6.21307	6.49278	6.44633	6.49284
1552644_a_at	5.65137	5.74136	5.62222	4.6109	5.01817	5.33292	5.52634	6.6718	5.99567	5.91493	5.03559	5.70829	5.24848	4.79873	4.73616	5.13379	4.59613	5.22866	5.1817	4.77153	5.00731	5.61212	5.05943	5.43192	5.19043	6.83116	6.34654	5.87991	5.34641	5.80882	5.133	5.61059	5.56096	5.36672	4.82854	5.06583	5.78315	5.32465	7.0549	5.2571	5.05508	5.65054	5.22411	5.27737	5.3154	5.15569	5.48328	5.40697	5.55435
1552646_at	5.28689	4.92618	5.27513	5.48315	5.99583	5.5005	5.29553	6.0937	5.32564	5.71574	5.97913	5.43198	5.07784	6.06707	5.89412	5.89796	5.53445	6.17908	5.66113	6.09386	6.17965	5.45023	5.32986	5.71794	5.30062	5.92969	6.65004	5.59139	5.85169	5.71593	6.17019	5.97286	5.72085	5.83671	5.62142	5.51506	5.85901	5.28242	5.68121	5.60158	6.34139	6.64946	6.35644	5.75238	6.12056	5.95344	5.72185	5.94459	5.86366
1552648_a_at	6.2798	6.98711	7.0505	6.82392	6.24453	6.73714	6.47605	7.00028	6.44571	6.14957	7.10461	5.54511	5.80499	5.72679	5.97351	6.24478	6.0695	5.92064	5.96263	6.57574	6.21389	6.67555	6.29506	6.91755	6.37149	7.03243	7.04215	6.32772	6.27503	6.38215	6.00122	6.16431	6.40561	5.7169	7.00779	5.17334	5.74599	6.61729	6.66742	5.94281	6.26206	6.26582	5.96193	6.36763	6.2919	6.62588	6.40647	6.64109	6.35535
1552649_a_at	5.63066	6.02672	5.94101	5.52838	5.41675	5.9275	6.06771	6.70001	5.6307	5.56197	6.01591	5.78268	6.1962	5.35321	5.14802	4.87223	5.36155	5.1002	5.40478	5.64091	5.8693	6.41594	5.89164	6.01965	6.05786	6.65547	6.25205	6.17955	6.14307	5.83109	5.64895	5.89479	5.78544	5.92149	6.28621	6.19253	6.51845	5.76976	6.36382	6.28862	6.80121	5.94938	5.79526	6.06825	5.86438	5.59698	5.65914	5.94471	6.07495
1552651_a_at	7.17953	7.86783	7.22994	6.65394	6.84944	6.68759	7.75354	7.99812	7.41563	6.55436	7.18203	7.73802	7.13159	7.29103	7.05461	6.61563	7.24767	6.46889	6.74317	6.82926	7.17101	7.38448	7.81826	7.64048	7.91322	7.77142	7.30186	7.56781	7.34695	7.35302	6.50518	7.01559	6.9654	7.2113	7.19333	7.32641	7.51648	6.92717	7.20226	7.29548	7.45249	6.95826	6.82677	7.1238	7.13911	6.92408	7.53171	6.77232	6.80003
1552652_at	7.23891	7.06563	7.1294	9.91284	8.83042	7.73502	6.51656	7.1967	7.70182	7.01246	6.7904	6.52165	7.37419	9.07011	8.5741	8.18723	9.02043	8.69202	8.34367	8.76505	8.18484	6.84717	6.69952	6.87657	7.30267	7.14842	6.85947	7.27765	6.84999	7.59397	7.31746	7.43124	6.87825	7.52544	7.19964	7.40564	7.42189	7.43404	7.33355	7.89513	7.23674	7.54354	7.59539	7.01829	7.16957	7.19121	6.95755	6.81873	7.08663
1552656_s_at	6.36519	6.23337	6.20351	6.54194	6.64182	6.56744	6.95522	6.6788	6.24605	6.17187	6.34497	6.20846	6.62573	6.63412	6.51432	6.70221	6.57287	7.22549	6.92392	6.824	6.28049	6.98233	6.87278	6.98295	6.46191	6.76704	6.84257	6.34278	6.52675	6.41759	7.05594	6.77004	6.38994	6.68717	6.3692	6.37634	6.61782	6.55074	6.25698	6.70407	6.53208	6.5933	6.84898	6.80689	6.78886	6.63185	6.61112	6.58418	6.41058
1552657_a_at	4.51048	3.98949	4.06651	4.57614	4.62561	4.49719	4.07039	4.76908	4.56091	4.52245	4.75559	4.13825	4.78288	4.79968	4.76769	5.09455	4.79497	4.66234	4.79866	4.76094	4.99937	4.41836	4.3776	4.65518	3.85964	4.79968	5.09793	5.00891	4.53904	4.75146	5.16964	4.85161	4.57143	4.87247	4.724	5.0113	4.84721	4.39556	4.59257	4.58926	4.7018	4.8288	4.82178	4.21761	4.63706	4.43606	4.61986	5.15109	4.97011
1552658_a_at	4.42189	4.77896	4.86278	4.35319	4.57801	4.84138	5.04719	4.42282	7.01258	6.13777	4.20366	4.18128	4.35626	4.37705	4.29072	4.32281	4.19293	3.96882	4.09903	4.35735	4.57407	5.06387	5.07442	4.75939	4.87519	4.46344	4.20112	7.32692	7.02559	7.60684	6.06321	5.01318	5.17901	4.89578	4.34369	5.26935	5.06236	4.94767	4.68427	4.81087	4.10323	4.54138	3.97813	4.50757	4.50256	4.03251	4.52018	4.37919	4.39586
1552660_a_at	5.22775	5.15002	5.26859	4.97916	5.29473	5.60252	5.16306	5.92815	6.22936	5.48456	6.19033	5.37937	5.51465	5.48598	4.94343	5.42528	5.31142	5.31559	5.14881	5.15473	5.3892	5.28558	5.36135	5.42007	5.18589	5.79842	5.65826	5.76468	5.84695	6.32859	5.42316	5.48456	5.33094	5.59688	6.25784	5.28365	5.82965	5.17002	5.3189	5.60253	5.48505	5.57177	5.6509	5.22083	5.05647	5.20495	5.57047	5.31503	5.60185
1552661_at	2.96377	2.82935	3.01097	2.84492	2.91293	2.95696	3.11323	2.91286	2.95878	3.02615	2.97251	2.93947	3.22901	2.72859	3.21635	2.90787	2.79219	2.93126	2.83708	2.83667	2.93648	3.00458	2.78849	2.92657	2.95672	2.84988	2.7842	2.8381	2.74736	2.88713	2.91504	2.87972	2.84398	3.1817	2.96103	2.91069	3.02221	2.79417	2.96393	2.88582	2.96395	2.88574	3.01318	2.96323	3.02459	2.94234	2.94305	2.98098	3.05953
1552662_a_at	4.9158	4.28317	4.57335	5.23287	4.62369	4.69654	5.15083	4.6653	4.52709	4.41077	4.33525	4.65299	4.45998	4.73189	4.70024	4.74798	4.73197	4.79566	4.65921	4.94271	4.82551	5.12401	4.92833	5.14442	4.82774	4.53574	4.79845	4.67318	4.66559	4.63259	4.71246	4.40881	4.40168	4.49144	4.62256	4.94759	4.99418	4.12544	4.4194	4.81694	4.75692	4.88654	4.94255	4.69201	4.73211	4.55919	5.26311	4.45209	4.55133
1552663_a_at	6.17339	6.13705	6.27067	6.66768	6.45723	6.52504	6.17915	6.12763	5.99747	6.2884	5.93028	5.79249	6.29701	6.63263	6.57867	7.09214	6.86455	6.57399	6.35958	6.66697	6.99823	6.76095	6.07823	6.68074	6.17865	6.14894	6.22672	6.01065	6.40725	6.20929	6.57184	6.18608	6.11136	6.68918	6.03801	6.38401	6.53922	5.75791	6.11604	6.85445	6.25264	6.46145	6.61019	6.85207	6.72856	6.46165	6.43507	6.09483	5.90619
1552664_at	8.28748	7.97392	7.86386	8.87512	8.07312	7.45376	8.57223	7.73243	7.87199	8.27896	7.56455	7.52184	7.61421	7.29234	8.51195	7.90181	8.46022	7.56729	8.01545	8.07161	8.00301	7.94219	8.45582	8.054	8.64484	7.86803	7.66937	7.71589	7.60686	8.15168	8.10294	8.20684	7.73831	8.10929	7.31337	8.16259	8.04418	8.05194	8.11834	7.78911	7.83936	7.19555	8.01266	7.79921	7.53738	7.96031	7.94505	7.19203	7.03456
1552665_at	5.34478	5.7993	5.16108	5.31721	5.27171	5.35854	5.20538	5.55935	5.32848	5.15852	5.43815	6.27381	5.68301	5.42172	5.41122	5.76316	5.86545	5.23929	5.46448	5.46833	5.70308	4.88464	5.37571	5.42809	5.30133	5.59086	5.52561	5.3571	5.53195	5.28087	5.27583	5.25647	5.37611	5.59887	5.5255	5.38378	5.49491	5.42652	5.20536	5.8408	5.62074	5.63803	5.35306	5.74767	5.77362	5.53854	5.80253	5.70094	5.38109
1552666_a_at	2.83569	2.96227	2.83999	3.30639	3.33261	2.94162	3.15991	2.95203	2.79195	2.77072	3.14942	2.95051	3.02859	3.07624	3.0424	3.36008	3.47008	3.17819	3.07814	3.27334	3.14217	3.07777	3.16983	3.21893	3.44206	3.09675	3.00229	3.11562	3.08969	2.85189	3.11999	3.04918	3.04171	3.11799	3.24087	3.05925	2.86267	3.04681	2.92734	3.1457	2.97519	3.27256	3.20491	3.19642	3.14039	3.18712	2.91166	3.07393	3.00637
1552667_a_at	5.19756	4.93392	4.74917	5.53284	5.96184	5.90255	5.18268	5.38765	5.51873	6.25933	5.86903	5.16977	5.35996	5.73199	5.71407	5.44017	5.07676	5.47467	5.94127	5.7669	5.67986	5.09496	5.11025	5.04338	4.96315	5.16401	5.54466	5.60209	5.22435	5.24389	5.63989	5.82555	6.39558	6.27383	5.76574	5.21577	5.48786	5.32942	5.51081	5.12759	5.13491	5.64406	5.85454	5.44538	5.56991	5.3429	5.32701	5.48848	5.56259
1552669_at	4.21565	3.91628	3.94567	4.42243	4.17997	3.98742	4.12191	4.07187	3.88192	4.05073	3.99149	3.83793	4.21737	4.3432	4.09698	4.24261	4.66935	4.24418	4.0858	4.09249	4.66303	4.1504	4.02353	4.22363	3.73614	4.01762	4.45487	4.2161	4.25595	4.14006	4.34115	4.09282	3.85786	4.27038	4.04146	4.09417	4.22893	3.87893	3.80482	4.50343	4.05154	4.5329	4.40023	4.27065	4.37915	4.30842	4.38417	4.13505	4.01107
1552670_a_at	5.83284	5.94263	5.75334	6.1337	5.51304	6.34404	7.24422	5.53992	6.34346	6.33523	8.45326	5.52701	6.06833	5.79244	6.19194	6.13453	5.52762	5.78343	5.69106	5.85438	5.82415	7.79953	7.54203	7.33302	7.8268	5.35114	5.64081	8.2489	7.90266	6.33156	6.99961	6.74046	6.38118	6.5009	8.28545	6.86386	6.2724	6.62795	6.15396	7.21808	6.50465	6.39981	7.19638	8.91328	7.86211	9.13579	8.49785	6.17915	6.84442
1552671_a_at	4.83777	5.10049	4.967	4.27307	4.70577	4.9218	4.93332	4.98073	5.5522	4.97327	5.49228	4.41128	5.19054	4.46859	4.85034	4.6212	4.83713	4.67579	4.86779	4.54869	4.76158	5.16931	5.24632	5.18695	4.83939	5.31776	5.36695	5.20758	5.44166	5.52183	5.54877	5.0954	5.40524	5.01874	5.37432	5.17595	4.86707	5.40903	4.87691	4.43278	4.74385	4.72432	4.60198	4.99203	4.45452	4.90672	4.75069	5.06212	5.08992
1552672_a_at	5.17428	5.18478	4.97877	5.00405	5.02822	5.31787	5.22373	5.66892	5.06971	4.87025	4.70876	5.35589	5.1493	5.20245	5.21905	5.76881	5.39722	5.04114	4.98152	4.95939	5.46839	4.88921	5.52414	5.15814	5.35672	5.25998	4.99152	5.05003	5.18365	5.33832	4.96857	4.9514	4.90306	5.21543	5.06681	5.29278	5.25047	5.05662	4.81527	5.2803	5.26414	5.25497	5.28829	4.90655	5.12968	4.89297	5.35421	5.2121	5.19844
1552673_at	2.99477	2.86483	3.02468	4.19018	4.17363	3.09544	3.49708	3.86836	2.82435	3.51894	2.90533	9.24861	3.1545	3.5868	4.21798	3.88787	4.18738	5.22173	4.43876	4.05576	3.68043	3.46282	3.41889	3.10116	3.39143	3.3142	3.18189	3.09931	3.30018	2.81558	3.36511	3.10876	3.32935	3.26748	2.7343	7.36147	3.88114	2.97261	2.85271	3.19128	3.28495	3.12197	3.38535	3.48376	3.02434	3.12164	3.25953	2.83544	2.89064
1552674_at	3.02608	3.19898	3.05586	3.22405	2.9788	3.01149	2.89186	2.94613	2.90239	3.08139	2.81751	3.04732	2.99096	3.63067	3.09085	3.13407	3.41194	3.47789	3.23045	3.26248	3.47638	2.88479	2.92765	2.91719	3.00876	3.0992	3.03329	3.02432	3.07214	2.9922	3.08447	3.01221	2.87948	3.12896	3.16072	3.2451	3.04884	2.85893	3.06755	3.07878	3.05477	3.0604	3.27478	3.03157	3.08389	3.25435	3.23314	3.00732	2.98909
1552675_at	3.77382	3.77046	3.74031	3.84203	3.77601	3.84072	4.06786	3.73144	3.79682	3.66115	3.71161	3.59834	3.74599	3.81238	3.94874	3.83529	3.92487	3.88335	4.0251	3.65352	3.79605	3.60589	4.09533	3.70549	3.62983	3.6505	3.93542	3.70838	3.60009	3.68124	3.85408	3.83011	3.62222	3.58138	3.67805	3.74348	3.95408	3.62734	3.53107	3.77526	3.95332	3.82412	3.68635	3.54701	3.92538	3.60441	3.63462	3.80719	3.70974
1552676_at	4.58707	4.282	4.47181	5.19884	5.06392	5.35942	5.07347	5.01675	4.89124	5.06489	4.89347	4.57774	4.98181	4.8252	5.27297	5.21067	4.77446	5.03512	5.11782	5.5366	5.71548	5.03631	4.36332	4.99877	4.82273	5.07508	5.11144	5.30164	5.53272	4.95683	5.20784	4.81584	4.88615	5.04602	5.47503	5.34975	5.03992	4.95018	4.96783	5.12347	5.24648	5.08405	5.11513	4.92352	5.17981	5.15099	5.25992	5.31248	5.1307
1552677_a_at	5.59362	5.58793	5.82734	6.18683	5.95799	5.63446	5.59274	5.6194	5.74478	5.80673	5.84744	5.57324	5.53509	6.06562	6.09909	6.15142	5.88308	5.88236	5.77508	5.86202	5.89737	5.81309	5.43517	5.57451	5.95637	5.7367	6.0787	5.98336	5.86547	5.93431	5.91452	5.75731	5.51156	5.75821	5.78712	6.17352	5.84675	5.52685	5.46298	5.91459	5.9547	6.21135	5.97869	5.55984	5.89666	5.74874	5.66278	6.16533	5.78341
1552678_a_at	6.31476	6.3374	6.03178	6.51605	6.29479	6.59467	6.40014	6.19888	6.85113	6.18403	5.872	6.73562	6.33191	6.79565	6.41532	6.09589	6.50094	6.16246	6.27025	6.45775	6.62431	6.76366	6.66143	6.18197	6.5168	6.15706	5.87864	7.20477	7.02806	6.99251	6.04676	5.95384	6.11966	6.43842	6.21728	6.26817	6.30369	6.5764	6.27062	6.58255	5.93166	6.68805	6.7557	6.53733	6.31	6.41338	6.01396	6.0137	5.92002
1552680_a_at	4.37059	4.81034	4.21101	5.36068	4.80585	4.24984	4.66157	4.9848	5.0545	4.54682	4.31126	6.04932	4.8134	5.10194	5.40772	5.34555	5.09778	5.18612	5.46071	5.57627	5.69982	4.53493	4.74448	4.58382	4.09907	4.77011	4.54726	5.13433	4.99077	5.22699	4.14828	4.21498	4.44424	4.36757	4.4416	4.97595	4.24752	4.67321	4.62331	4.18187	4.15527	4.24613	4.07987	4.25654	4.44227	4.15465	4.46369	4.38953	4.14262
1552682_a_at	5.30354	5.65152	5.44964	6.40654	6.23839	5.33921	5.48724	7.48159	6.01839	5.63105	6.01074	7.51019	5.87481	6.39617	5.9081	6.8175	6.28709	5.8189	6.36023	6.41013	6.74885	5.79017	6.2572	5.22064	6.26389	7.72528	6.85068	6.64706	7.06676	5.917	5.89471	5.96016	5.82686	6.13343	5.94986	6.16125	7.03698	5.97235	6.44228	5.92028	6.01295	5.5429	5.70559	5.57888	5.52689	5.5106	5.56341	5.64129	5.3291
1552684_a_at	4.26679	4.24994	4.35916	4.19239	4.33503	4.73788	4.64116	4.69249	4.54584	4.63539	4.34127	4.65156	4.84059	4.10283	4.26575	4.38195	4.17594	4.58627	4.08858	4.30598	4.4223	4.79746	4.24925	4.61469	4.35418	4.65714	4.46669	4.62942	4.71892	4.59915	4.54809	4.52259	4.81613	4.90557	4.48436	4.61334	4.63253	4.82773	4.25452	4.45642	4.44888	4.57672	5.04388	4.39157	4.45833	4.57631	4.85134	4.54934	4.4902
1552685_a_at	5.40827	5.2406	4.93792	4.87677	4.9759	4.75134	5.29606	5.03947	4.86807	4.75472	4.90597	5.07993	5.12931	4.85038	5.13948	5.15947	5.60283	4.92032	4.69307	4.71314	4.96847	5.14337	5.1219	5.35516	5.24031	5.32673	5.05228	5.00239	5.09279	4.91141	4.7809	4.76767	4.82611	4.91265	4.81578	4.98572	5.04605	4.75833	4.89426	6.06553	5.80816	5.87339	5.33334	4.93767	4.96708	5.03519	5.16278	4.81818	4.9692
1552686_at	4.54829	4.34125	4.56384	5.0783	5.0456	4.42768	4.45797	4.48086	4.52606	4.25885	4.40082	4.42106	4.62248	4.98509	4.69936	4.92071	4.73171	4.29629	4.96611	5.19798	5.00222	4.40889	4.28239	4.41882	4.42062	4.35435	4.45089	4.36415	4.04435	4.34761	4.44868	4.31292	4.35165	4.29975	4.09837	4.69492	4.34017	4.14299	4.31677	4.47692	5.19514	5.30182	5.14657	4.59568	4.97262	4.34285	4.63776	4.32273	4.32504
1552687_a_at	4.20654	3.90187	4.22487	4.49929	3.99137	4.36274	4.36867	4.50397	4.37514	4.25064	4.51795	4.8237	4.25761	4.73944	4.32895	5.02547	4.43713	4.37266	4.70002	4.39954	4.54169	4.64083	4.46153	4.50728	4.38802	4.46334	4.62768	4.27462	4.80242	4.46319	3.97718	4.42054	4.07078	4.57189	4.30429	4.43189	4.81475	4.48614	4.13067	4.65731	4.99655	4.58462	4.40723	4.38585	4.77722	4.62578	4.47909	4.57248	4.33916
1552689_at	6.6145	6.84308	6.62795	8.73431	7.4472	6.51231	6.65412	6.16481	6.39965	6.15978	6.4332	8.42135	6.84865	8.51042	8.06014	8.1417	7.86401	8.21067	7.74936	7.60065	8.18592	6.71565	6.93052	6.94196	6.56943	6.16539	6.4294	6.3595	6.34822	6.50556	6.57728	6.37465	5.57545	6.28473	6.21515	7.1197	6.34993	6.34601	6.47272	7.24832	6.8167	6.64279	7.05107	6.44235	6.99221	6.63312	6.63935	6.22746	6.20311
1552690_a_at	4.93325	4.91727	5.16442	4.84145	4.79936	5.14195	4.89136	4.98495	4.83641	4.55985	4.35492	4.43443	4.71953	4.84952	4.96486	5.10976	4.64957	4.7714	4.8126	4.61201	5.13478	4.98092	4.49727	4.89351	4.97161	5.26271	5.00963	4.74762	4.86054	5.0424	4.5579	4.54197	4.62144	4.73588	4.30415	4.86669	4.87411	4.57879	4.44792	5.18271	4.77335	4.80151	5.20468	5.02512	5.11615	4.78293	5.23	5.02014	4.99279
1552691_at	3.36331	3.39624	4.26629	3.21826	3.05876	3.23628	3.20974	3.42587	3.64669	3.06831	3.40091	3.11348	3.17773	3.22461	3.29217	3.51123	3.03079	2.98571	2.97321	3.06099	3.20855	3.1299	2.97524	3.24387	3.389	3.42127	3.28265	3.2203	3.24382	3.36647	3.15331	3.00745	3.14041	3.05949	3.3162	3.16537	3.36192	2.9507	3.14202	3.01069	3.18485	2.86893	3.12115	3.18792	3.14041	3.33069	3.16038	3.1102	3.09631
1552693_at	3.22878	3.47126	2.87361	3.22463	3.25851	2.86414	3.15967	2.80875	2.82685	3.04305	2.97874	3.1823	3.05807	2.99556	3.23372	2.7807	3.02494	3.1988	3.35512	3.04899	3.44328	2.95286	3.04118	3.0501	3.14962	3.36012	2.91354	3.19501	3.06653	3.27747	3.19164	3.00164	2.993	2.96783	3.35365	3.30353	3.00772	3.07192	3.25873	2.82591	3.05927	3.49775	3.17539	2.63405	3.11977	3.09733	3.17021	3.0569	3.09709
1552694_at	4.20543	4.35802	4.37211	4.23028	4.22547	3.99744	4.71233	4.5875	4.84252	4.32856	4.56194	5.19618	4.57905	4.19573	4.22516	4.20779	4.01568	4.58202	4.15455	4.02812	4.09056	4.40886	4.31237	4.07681	4.52431	4.49864	4.35966	4.84066	4.4252	4.84376	4.09415	4.19326	4.07186	4.06147	4.42309	4.95397	4.71096	4.88078	4.536	4.20848	4.09302	4.56255	4.49144	4.35449	4.22669	4.42511	4.35671	4.2264	4.46754
1552695_a_at	5.57696	5.73458	5.95371	6.11485	5.4678	5.21822	6.29437	6.27487	6.46946	5.02539	6.22288	6.74859	6.71075	5.38955	5.82125	5.51761	5.76301	5.36642	5.58172	5.17921	4.89127	5.66724	6.20295	5.86417	6.14785	6.04975	5.40051	6.41732	6.51665	6.67101	4.90357	4.85825	4.95901	5.13904	6.42571	6.80693	6.42024	6.33259	6.50329	6.26348	6.13705	6.2309	6.27632	6.01499	6.31267	5.95554	6.42483	6.03407	6.07523
1552696_at	5.28464	5.1885	5.27942	5.0134	5.09948	5.40724	5.06071	6.02259	6.11323	5.05728	5.25599	4.90688	5.43531	4.90577	5.63442	5.4893	5.22643	5.23139	5.2017	5.31638	5.09923	5.30734	5.38445	5.17587	4.8594	6.36485	5.99865	5.97769	5.81885	5.7787	5.17286	5.47861	5.2575	5.63663	5.21503	4.87356	5.46984	5.78437	5.23638	5.23574	5.13084	5.36997	5.16705	5.76926	5.01878	5.2064	5.12058	5.53355	5.54077
1552698_at	5.0801	4.95317	4.99963	5.56851	5.77342	5.39221	5.26118	5.26305	5.21645	5.0748	5.28472	5.16427	5.20575	5.52979	5.40923	5.1742	5.21939	5.22639	5.88359	5.4617	5.67261	5.17027	4.86514	5.51437	5.21275	5.25449	5.41226	5.36139	5.14518	5.26815	5.71549	5.40614	5.01893	5.04849	5.10894	5.27276	5.30012	5.12348	5.01244	5.09164	5.49237	5.51236	5.4136	4.96556	5.19904	5.25619	5.23994	5.41544	5.23911
1552701_a_at	8.59277	8.68727	8.67056	5.80372	6.27532	8.18566	7.88674	7.73294	9.37027	8.12958	9.59499	6.7669	8.42581	5.64765	6.20642	6.82063	5.33915	5.79109	6.53112	7.03801	6.26254	8.0782	7.93938	7.92084	7.5475	7.96658	7.48886	8.28573	8.20806	9.09217	7.23132	8.00695	8.65328	7.9869	9.48363	7.49982	8.71301	8.92677	9.0825	6.28828	6.31065	5.78597	6.01371	7.15545	6.56497	7.06759	7.49581	8.52129	8.17288
1552703_s_at	7.8148	7.73418	8.04737	5.03634	5.67777	7.67453	6.10112	7.02531	8.61574	7.24161	8.17291	5.87277	7.33015	4.77005	5.01603	5.16317	4.89997	5.29394	5.77346	6.29941	5.66142	6.78734	5.93714	6.37673	5.69357	7.15543	6.95696	7.41894	7.46066	8.3288	6.37542	6.81066	7.43738	6.949	7.96619	6.78654	7.7719	7.75687	7.76755	5.17179	5.54271	4.94552	5.33973	6.45017	5.31282	6.49971	6.55915	7.40164	7.53463
1552705_at	3.15308	3.79463	3.74478	4.69302	3.99531	3.54192	3.64933	3.49593	3.40257	4.46676	3.44175	3.88904	3.69834	3.39416	4.07763	3.41373	4.54769	4.17436	4.80208	3.91639	3.82321	4.22014	4.33237	4.13717	3.69461	3.39396	2.98124	3.39918	3.31289	3.32642	4.44905	4.41258	4.25233	4.95536	3.49746	3.69847	3.61413	3.46397	3.37715	3.44991	3.33777	3.07077	3.75869	4.0393	3.63939	3.72194	3.7183	3.01587	3.58736
1552708_a_at	3.20855	3.62389	3.67958	3.52387	3.76116	3.50529	3.91931	3.76604	3.51011	3.81693	3.58098	3.8779	3.56721	3.71781	3.69669	3.68252	3.7858	3.54018	3.67633	3.47795	4.02469	4.66389	4.12398	3.71018	4.02214	3.82799	3.77771	3.6643	3.47944	3.84859	3.96629	4.19092	3.63732	4.07654	3.76946	3.50966	4.02174	3.68675	3.52059	3.56047	3.54936	3.63634	3.7343	3.58768	3.7858	3.82443	3.47835	3.36557	3.64347
1552711_a_at	7.48427	7.45368	7.37782	7.48327	7.60795	7.45006	7.81001	7.33812	7.21003	8.01921	8.1439	6.79724	7.30188	8.02566	7.74971	7.51984	7.42011	7.82036	7.94045	7.66358	7.79263	7.36321	7.83298	7.69375	7.75154	7.43797	7.24615	7.32465	7.30494	7.36804	7.91639	7.94697	7.83756	7.82195	8.40947	6.96366	7.0258	7.4373	7.36736	7.51796	7.67357	7.65705	7.47302	8.06554	7.95744	8.18289	8.07151	8.03201	7.74872
1552712_a_at	5.80364	5.37208	5.31835	4.61313	5.02915	4.75508	4.66605	4.79608	4.47276	4.51865	4.30024	4.55094	4.38167	5.00469	4.8967	5.09632	5.19394	4.7084	4.558	5.04712	5.00685	4.74204	4.51732	4.97266	4.47843	4.73509	4.39215	5.06488	4.66121	4.95102	4.62738	4.37701	4.6444	4.46018	4.7902	4.67412	4.98286	4.50759	4.64097	4.92156	5.25747	5.04139	5.5098	4.50628	4.58762	4.42465	4.80453	4.45193	4.7533
1552713_a_at	3.10602	3.38992	3.17042	3.84876	3.64084	3.49352	3.62805	3.33263	3.19535	3.29831	3.66633	3.16796	3.33909	3.89689	3.56909	4.01881	3.56146	3.37439	3.47742	3.58414	3.88724	3.68898	3.72207	3.55038	3.43458	3.56767	3.2293	3.49765	3.31237	3.71772	3.56651	3.29718	3.38937	3.43105	3.60514	3.63908	3.36608	3.47928	3.45941	3.60907	3.95153	4.10588	3.89567	3.51515	3.70234	3.51557	3.84756	3.62012	3.36979
1552714_at	3.51317	3.70244	3.62103	3.83114	3.56639	3.57703	3.78962	3.68328	3.54028	3.55114	3.12005	3.29845	3.64525	3.53749	3.19694	4.05298	3.92226	3.56127	3.29845	3.41521	3.74581	3.58034	3.39156	3.56302	4.00019	3.4919	3.54486	3.95655	3.76958	3.75801	3.38053	3.59554	3.37329	3.58214	3.49477	3.68648	3.37585	3.45113	3.42067	3.54717	3.72136	3.50739	3.87029	3.47723	3.87761	3.55756	3.58631	3.54063	3.57735
1552715_a_at	3.84921	3.18946	3.57357	3.52097	3.31793	3.14731	3.3616	3.38684	3.30634	3.28788	3.21277	3.144	3.20804	3.46906	3.40298	3.43249	3.57206	3.16555	3.28412	3.34369	3.24099	3.47027	3.29729	3.36968	3.03614	3.24377	3.22071	3.44688	3.39821	3.35826	3.43454	3.26632	3.20857	3.36042	3.10564	3.44326	3.36523	3.16349	3.17644	3.82081	3.61941	3.50069	3.32399	3.43136	3.38167	3.63431	3.2115	3.3503	3.63783
1552716_at	5.9459	5.6433	5.30404	5.27257	5.08601	5.0709	5.85308	6.40729	6.28441	5.66453	6.37023	6.41368	6.06916	5.58712	5.24603	5.13592	5.45577	5.65372	5.70662	5.57117	5.7056	5.78973	5.90393	5.57648	5.74929	7.07346	6.74331	5.80833	5.72046	5.88005	5.33612	5.33326	5.52923	5.58957	5.83596	5.79952	5.27656	5.83416	5.69165	5.15095	5.1035	5.02627	5.06211	5.41026	5.16151	5.30475	5.48471	5.31451	5.4373
1552717_s_at	5.25522	5.56471	5.36966	5.99406	5.16831	4.98782	5.36985	5.17925	5.48757	5.17585	5.18636	5.22646	5.66608	4.85495	5.65834	5.59911	6.16554	5.58322	5.28771	5.64154	5.48511	5.37772	5.50964	5.52492	5.48502	5.4577	5.20377	5.28231	5.57355	5.74118	5.19706	5.51538	5.22048	5.35644	5.45705	5.19586	5.32024	5.4058	5.10371	5.50825	5.87694	5.38937	5.41508	5.18817	5.62216	5.03539	5.37588	5.37849	5.24352
1552718_at	4.97352	4.96551	5.28589	5.28686	4.64877	5.21447	5.53479	4.69237	5.02584	4.85319	4.54887	4.76896	4.96119	5.01416	5.22367	5.68969	5.15514	4.73243	5.06779	5.16649	5.11388	5.52175	5.29046	5.09453	5.31875	4.75292	4.89872	4.88055	4.89375	4.77174	4.8135	5.15267	4.86616	5.26272	4.59784	4.73992	4.84624	4.87412	5.0035	5.16885	4.79886	5.17139	5.28279	5.23648	5.2046	5.43889	5.16943	4.86617	4.58628
1552719_at	7.92084	7.5837	7.32327	7.3069	6.96922	7.00319	6.16908	6.40315	6.95589	6.83204	6.31697	7.71473	7.05006	7.43707	7.57356	7.21203	7.26884	6.92428	7.27129	6.91474	6.68446	6.58024	6.47498	6.35846	5.93793	6.32231	6.09422	6.97828	6.90313	6.85499	5.90286	6.49219	6.63973	6.74307	6.14797	7.36207	7.14107	6.94175	7.06354	7.6953	7.98878	7.80167	7.82372	6.85906	6.8683	7.0701	6.6401	6.5842	6.46598
1552721_a_at	3.82702	3.60327	3.57357	3.80185	3.71727	3.53708	3.59257	3.46566	4.04989	3.36619	3.28378	3.36328	3.44016	3.75585	3.91597	3.49745	3.6506	3.35171	3.47601	3.91857	3.91888	3.34729	3.33715	3.52758	3.35125	3.46076	3.51887	3.52899	3.30324	3.88441	3.69608	3.41476	3.66084	3.55152	3.52323	3.33291	3.41223	3.41461	3.40561	3.29258	3.4741	3.59324	3.9641	3.61457	3.55075	3.47835	3.59652	3.54789	3.70163
1552722_at	3.06682	2.97033	2.91568	2.96343	2.87078	3.0453	2.81984	2.99822	2.91278	2.88078	2.92062	2.85447	3.17423	2.84622	3.06731	2.96192	2.92881	2.85343	3.00475	3.17303	3.06621	2.89971	2.81661	2.84536	2.9744	2.99754	3.16483	2.80533	2.99234	3.07298	3.02794	2.86883	2.90597	2.96105	3.01941	2.88049	2.92731	2.67656	2.82884	2.97009	3.00255	3.3121	3.14621	3.25847	2.93944	2.89734	2.86079	2.97009	2.80424
1552724_at	5.55402	5.3079	5.13983	5.87947	6.0956	5.34778	5.54763	5.75781	5.0202	5.96287	5.41515	4.44619	5.42259	6.46685	7.17667	6.47029	6.28483	6.16364	5.98678	6.11345	6.50338	5.05408	5.53636	5.82853	6.29855	5.11516	5.46283	5.55791	5.55527	5.34388	6.25825	5.89928	5.76268	5.75539	5.27509	5.1029	5.04615	5.53686	5.41634	5.65382	5.70996	6.28591	5.78322	5.70424	5.9994	5.56752	6.03632	5.622	5.80902
1552725_s_at	4.39538	4.64722	4.46059	4.9406	4.97982	4.63267	4.70201	4.68918	4.31598	4.10625	4.45502	4.1716	5.04186	4.75185	4.86433	4.95647	4.45497	4.36866	4.40368	4.47946	4.64391	4.57623	4.63889	4.65943	4.35288	4.48801	4.6426	4.33458	4.71875	4.46926	4.48558	4.18958	4.18974	4.71554	4.41191	4.33499	4.12492	4.49084	4.7224	4.50253	4.69348	4.7449	4.71283	4.30312	4.35096	4.46504	4.69404	4.61204	4.77526
1552726_at	4.66129	4.58723	4.49893	4.94607	4.45587	7.21832	6.1238	4.69996	6.96942	4.59881	5.83469	4.83463	9.94633	5.11203	5.04804	5.03357	5.26113	4.732	4.7041	4.46904	4.62532	5.5834	5.7409	6.20946	6.28414	4.93172	4.72731	8.29376	8.33692	6.3527	4.63386	4.56904	4.76472	4.66588	6.08748	5.48998	4.67667	9.37663	10.0678	7.4082	7.37588	6.61403	6.45335	6.66882	6.91504	6.45334	6.14029	6.16161	6.2283
1552727_s_at	3.8816	3.60843	3.28978	4.12226	3.70478	7.10641	6.03254	3.27046	7.36172	3.62587	6.03537	4.95847	10.3033	4.7386	4.19877	4.03822	3.95081	4.85118	4.73681	3.90312	4.49343	5.24312	5.8567	5.69586	6.38071	3.3098	3.94521	8.95274	9.18421	7.15006	3.5002	2.94609	3.44867	3.48894	5.73135	5.96421	3.59863	9.89455	10.8328	7.44839	7.71049	7.10545	6.91615	7.09914	7.28081	6.50236	6.48994	6.14493	6.71602
1552729_at	6.47392	6.20933	6.33399	6.2492	5.91007	6.33958	5.76092	6.06335	5.53276	5.90251	5.35661	6.18065	6.00743	6.44526	6.47555	6.89002	6.64149	6.2004	6.08527	6.12163	6.2441	5.7346	5.46375	5.7899	5.52657	6.20061	6.1814	5.86549	5.77842	5.57271	5.81786	5.74859	5.64933	5.89588	5.40716	5.79101	5.55817	5.7219	5.99328	6.35723	6.30721	6.54457	6.1859	5.75557	5.67448	5.82852	5.81962	5.62475	5.37436
1552730_at	3.98124	3.75408	4.00697	4.34699	4.25724	3.95597	3.52759	4.17624	4.00082	4.15624	4.08207	3.93437	4.26612	4.2876	4.5838	4.28952	4.25547	4.45497	3.86989	4.44002	4.78029	4.19644	3.92068	3.8871	3.86549	4.34763	4.18117	4.12566	4.23259	3.98906	4.44941	4.10733	4.1464	4.0957	4.23787	4.05483	4.01247	4.14407	4.1027	4.21146	4.1129	4.48394	4.095	4.12889	4.01044	3.73293	4.10735	4.27071	4.14021
1552731_at	3.08843	3.1403	3.16406	3.31845	3.39091	3.16441	3.38252	3.3476	3.35841	3.19846	3.38856	3.26518	3.32803	3.94458	3.84836	3.69536	3.63377	3.06261	3.20607	3.51386	3.51657	3.19583	3.27665	3.45317	3.12448	3.18972	3.40872	3.27697	3.36898	3.39794	3.38655	3.36657	3.25349	3.54417	3.16902	3.4392	3.31303	3.24993	3.3582	3.41665	3.55268	3.40754	3.33867	3.09895	3.18335	3.13039	3.18281	3.477	3.31661
1552732_at	3.08677	3.07392	2.94071	3.06613	2.879	3.05847	3.01518	3.21	3.1384	3.11284	3.05487	2.84519	3.06721	3.24377	3.04294	3.29198	3.1893	3.36754	2.91353	2.98585	2.9038	3.38453	2.98627	3.22735	3.04054	2.97427	3.12923	2.99851	3.21955	3.09594	3.27888	3.05868	3.10014	3.12854	3.09296	3.07035	3.02877	3.11317	2.93243	3.2356	3.3936	2.99632	3.35698	3.25868	3.07042	2.84119	3.1954	3.06692	3.02199
1552733_at	5.96209	5.52058	5.34813	8.375	8.12376	6.91121	5.92428	5.86883	5.32271	6.94603	6.32583	5.41948	6.45954	8.19318	7.89897	7.81718	8.27112	8.42432	8.07281	7.62061	7.61735	6.30182	6.67944	5.91746	7.17661	5.6439	5.84743	6.71892	7.16944	4.91477	7.47464	7.28224	6.93233	7.13191	5.9434	7.82175	7.32922	6.73778	6.70282	8.14214	7.51005	8.18246	8.51889	7.66723	7.79108	7.8536	7.58786	7.17624	7.48961
1552734_at	4.85804	4.8756	5.57453	4.22261	3.92385	4.06679	4.70272	4.79233	4.43967	4.27302	4.31263	4.15982	4.30352	4.0448	4.06939	4.13377	4.20968	4.28876	4.09023	4.06532	4.10499	4.64868	4.50548	4.32737	4.70917	4.76399	4.48784	4.73394	4.28539	4.28876	4.00259	4.16876	4.1132	4.06899	4.21163	4.22447	4.36744	4.35936	4.26716	4.50492	4.41837	4.94188	4.62851	4.61748	3.87013	4.26362	4.12042	4.21645	4.16367
1552735_at	5.9558	5.31459	5.30688	6.1779	6.31745	5.67086	6.41285	5.82071	5.3284	5.16741	6.27162	6.49689	5.11665	7.3333	6.85351	5.60372	6.0701	7.94865	7.47025	5.90843	5.53525	6.62248	6.63698	6.60571	6.66338	6.85692	5.61308	6.89103	7.58899	5.03552	5.31212	5.18178	5.29479	4.76557	6.44703	5.85613	5.30993	4.90608	7.33554	4.88251	4.92423	4.65151	5.62593	5.41424	5.37892	5.53095	5.39858	5.2223	5.47514
1552736_a_at	2.99378	3.18895	2.90518	3.44807	3.22184	3.14443	3.00203	3.39477	2.75293	3.29656	3.13595	3.41687	3.094	3.22503	3.84857	3.24935	3.36238	3.34815	3.33661	3.24643	3.50696	3.5651	2.7567	3.22967	3.22731	3.35302	3.30041	3.27612	3.18689	3.3893	3.19475	3.28934	3.06935	3.41612	3.00968	2.98809	3.18321	2.91705	3.14545	3.08304	3.25536	3.35234	3.28599	3.24516	3.07097	3.082	3.34206	3.38779	3.20479
1552737_s_at	4.7262	4.34225	4.4351	4.76279	4.53253	4.61115	5.0412	4.74108	4.7136	4.71974	4.69397	4.55523	4.71322	5.40575	4.92956	4.77321	4.74561	4.42226	4.36442	4.32038	4.84739	4.93187	4.53804	4.64076	5.03387	4.71384	5.06751	4.65366	4.77177	4.55567	5.17883	4.85748	4.95299	4.94603	4.69932	5.0118	4.64914	4.62422	4.71844	5.14948	4.5932	5.17145	5.07481	4.64445	4.72697	4.36142	4.38554	4.69547	4.5645
1552738_a_at	4.54394	4.83592	4.52191	4.84836	4.39097	4.28895	4.38718	4.80734	4.98736	4.38383	4.34571	4.67097	4.5601	4.30934	4.45614	4.66326	4.21447	4.30338	4.27962	4.79539	4.57365	4.53691	4.49231	4.55427	4.20695	4.56424	4.87102	5.46732	4.94221	5.15516	4.49657	4.69134	4.45561	4.57399	4.29404	4.49362	4.64818	4.92488	5.19322	4.47801	4.76615	4.27335	4.35961	4.52505	4.82051	4.21887	4.55722	4.51561	4.4508
1552739_s_at	5.60135	5.81039	6.35219	4.98521	5.72613	5.33758	5.71476	5.72383	6.56223	6.18713	5.80037	5.94823	6.13709	5.65703	5.53946	5.3812	5.50715	5.50408	5.29117	5.75422	5.69024	5.84497	6.10267	5.8463	6.15973	5.64391	5.9208	6.57244	6.52352	6.56333	6.1012	6.14638	6.01747	6.10179	5.43906	5.89016	6.01259	6.56962	6.27473	5.95666	5.59661	5.91504	5.76613	5.98878	5.38026	6.09296	6.22748	5.46038	5.92452
1552740_at	4.41075	4.14243	4.34774	3.95124	4.19676	3.88294	3.94378	3.45646	3.35474	3.49431	3.82514	3.83249	3.69295	4.05841	4.07804	4.07582	4.16202	4.14029	3.88936	3.89581	4.07382	3.68665	3.84687	3.93292	4.01033	3.75729	3.64577	3.98533	3.75052	3.596	3.69824	3.83332	3.47485	3.64395	3.80127	3.7758	3.59246	3.8042	4.06068	3.67432	3.90064	5.03787	4.21346	4.12894	3.89486	4.01695	3.93848	3.61488	3.57917
1552742_at	3.53184	3.1328	3.32866	8.66981	8.87119	3.97595	3.39896	5.62748	3.27563	4.48086	3.15214	4.28078	3.33403	8.26931	8.50759	7.84973	8.21822	8.5691	8.14638	8.15219	7.77442	3.7771	3.64925	3.34534	3.34519	5.4563	4.52017	4.00878	3.77616	3.4974	4.3378	6.3035	4.26351	6.09962	3.42647	4.83547	5.93549	3.40982	4.59389	3.47635	3.46332	3.93878	5.49647	3.67467	4.18293	3.4669	3.73068	3.44708	3.26672
1552743_at	3.64647	3.58305	3.63935	4.22894	3.94902	3.79352	3.59283	4.07239	3.66339	4.01657	3.3799	3.54829	3.9516	3.86638	3.68901	4.1485	3.96054	3.74896	3.8023	3.90351	4.13327	3.90422	3.98591	4.00631	3.74419	3.80781	3.86452	3.86845	3.72365	3.91822	4.01563	3.94451	3.84286	4.11799	4.06902	3.92066	3.79421	3.59638	3.86086	4.08085	4.08426	3.88594	4.06498	4.01938	4.09645	3.97586	3.8753	3.87329	3.88217
1552745_at	3.50059	3.20687	3.29451	5.32024	5.21725	3.47295	4.45559	6.25752	3.46771	6.3915	3.821	5.16002	3.51643	4.3366	5.24574	4.54585	6.12351	4.45875	4.29336	4.12186	6.33153	4.23832	4.88172	4.57734	5.51649	5.87268	3.69919	6.73075	7.30831	3.50924	7.36887	6.39111	5.89362	6.28318	3.70119	6.6063	7.55086	3.71157	4.37233	3.51123	3.74927	3.71223	3.71261	3.98656	3.44748	3.55323	3.84066	3.31311	3.2491
1552747_a_at	4.14669	3.64097	3.37485	4.3536	3.52915	3.47919	3.61453	3.74662	3.74605	3.57777	3.6898	3.44719	3.55718	3.69499	3.54393	3.87076	3.8904	3.65539	3.53154	3.65404	3.76263	3.79869	3.79721	3.70687	3.94673	3.70837	3.96136	4.03787	3.73999	3.80421	3.71249	3.68544	3.65874	3.72642	3.50108	3.61013	3.57883	3.67595	3.67064	3.73595	3.61145	4.14728	3.79454	3.64054	3.63384	3.51017	3.67539	3.71	3.51961
1552749_a_at	6.59298	6.4996	6.44493	7.19027	7.01154	6.80224	6.70414	6.97231	6.86244	6.89692	7.05591	6.31315	6.58892	7.49257	7.02312	7.38137	7.17765	7.18302	7.12549	7.12831	7.19329	6.82808	6.57296	7.00089	6.60118	6.9587	7.34952	6.90259	7.14818	6.95535	7.60023	6.85394	6.75969	6.94518	7.24517	7.00587	6.94913	6.66456	6.60757	6.97521	7.15581	7.24351	7.22955	6.78339	7.09956	7.10329	7.01213	7.33534	7.03876
1552750_at	2.6722	2.75319	2.62886	2.81919	2.90225	2.68328	2.60141	2.92502	2.70939	2.91254	2.72186	2.75766	2.90068	2.97966	2.70305	2.91079	2.70633	2.6484	2.52915	2.88721	2.93998	2.96946	2.72933	2.8895	2.77918	2.90225	2.90668	2.8823	2.86669	3.01862	3.02169	2.85634	2.75283	3.02245	2.79336	2.93931	2.85145	2.767	2.70695	3.28442	2.9213	3.14728	2.89744	2.62348	2.92633	2.77433	2.86659	2.93765	3.0262
1552751_a_at	4.9105	4.95251	5.10895	5.24981	5.52376	5.42999	5.29798	5.60027	5.3206	5.49283	5.18184	4.58132	5.14015	5.16842	5.30998	5.1521	5.51076	5.46998	5.34009	4.78356	5.54309	5.29331	4.94659	5.31358	5.34346	5.5256	5.58664	5.08997	5.00213	5.61874	5.49369	5.34927	5.30519	5.09335	5.703	5.4186	5.26019	4.99149	5.27165	5.40302	5.51899	5.32245	5.33387	5.39206	5.39609	5.33659	5.04451	5.46121	5.5064
1552752_a_at	3.63397	4.09062	3.78274	4.25207	4.00404	3.72558	3.90952	4.1669	3.84402	3.84795	3.71373	3.69583	3.90242	3.72349	3.67012	3.99631	3.9741	3.74959	3.78331	3.93359	4.35577	3.76954	3.64246	3.77076	3.77333	4.26981	4.20873	3.78925	3.63513	3.75232	3.74603	3.97289	3.65256	4.01884	3.71179	3.88805	4.29847	3.95361	3.8412	3.78346	3.70446	4.11579	4.09594	3.7391	3.81683	3.73661	4.13059	3.98909	3.85958
1552754_a_at	4.39572	4.15201	4.54283	3.33234	3.04704	2.85738	2.88552	5.77874	2.99456	3.66179	2.79311	5.49169	3.07122	3.21215	3.09379	2.99161	3.2453	3.01316	3.38503	3.19568	3.22648	2.8524	3.18523	3.07727	3.03043	6.16104	3.94047	2.84748	2.71515	2.94125	2.99441	4.97721	3.67416	5.47108	3.18713	4.67578	6.04549	3.07413	3.337	3.32947	2.94995	3.75641	2.96444	3.29752	3.36062	3.16297	3.19759	3.36769	3.27203
1552755_at	4.45522	4.39647	4.65176	4.78303	4.25621	4.78888	4.56471	4.21985	4.24925	4.9114	4.15783	4.95887	4.24179	4.5769	4.48066	4.98941	4.53233	4.2761	4.37221	4.72132	4.33993	4.37608	4.62182	4.33546	4.54692	4.39323	4.19823	4.60065	4.69528	4.63412	5.11688	5.00958	4.82954	5.17801	4.48056	4.64713	4.34672	4.68646	4.80466	4.62326	4.9278	4.88363	4.83002	5.14897	5.10334	5.11367	5.19415	4.79706	4.85648
1552757_s_at	3.58268	3.48081	3.17389	3.58209	3.65154	3.6744	3.75864	3.86574	3.36904	3.93814	3.78568	3.51524	3.45889	3.45886	3.70228	3.73271	3.63642	3.39443	3.26978	3.52716	4.1153	3.6777	3.8967	3.54803	3.76856	3.39945	3.78901	3.45214	3.52962	3.78633	4.27102	3.99127	3.62618	3.83004	3.74488	3.58662	3.51624	3.91235	3.80822	3.7339	3.6478	3.59192	3.66609	3.82329	3.87734	3.83939	3.75359	3.83498	4.14315
1552758_at	3.53266	3.37538	3.38328	3.28131	3.37972	3.56524	3.69247	3.39571	3.31033	3.48113	3.26411	3.05987	3.42583	3.59531	3.76946	3.82639	3.30679	3.41926	3.48789	3.70364	3.61916	3.69613	3.40823	3.43664	3.12152	3.62556	3.37851	3.33162	3.53726	3.51364	3.55188	3.38961	3.44078	3.59097	3.53183	3.52261	3.67405	3.3037	3.37294	3.65567	3.64117	3.60583	3.5143	3.47197	3.61078	3.71139	3.53474	3.46029	3.48239
1552760_at	3.68397	3.51505	3.62993	3.65547	3.72604	3.33348	3.79464	3.76316	4.10711	3.40972	3.55132	4.22545	3.60682	3.84719	3.59474	3.4737	3.51172	3.6801	3.56407	3.52438	3.55308	3.61724	3.91292	3.64577	3.48375	3.68235	3.5596	3.50052	3.66804	3.83802	3.73163	3.67703	3.69573	3.42002	3.77665	3.54987	3.5681	3.73141	3.80745	3.74837	3.57601	3.57071	3.51028	3.60894	3.66765	3.60258	3.98048	3.92018	3.7
1552761_at	6.04963	5.46081	5.93348	9.18641	9.11309	7.22822	6.21799	7.16278	6.52358	8.03355	7.13206	6.13888	6.75871	9.79432	9.49416	9.16627	9.09348	9.83779	9.79793	9.44647	9.44161	6.78004	6.65821	6.47094	6.46837	7.40107	6.87321	5.99499	5.7275	6.82928	9.08401	8.63835	8.32111	8.25646	7.10453	6.27615	5.88619	6.89373	6.76021	6.09912	6.41232	6.78125	7.55182	6.0053	6.75701	6.16983	6.42728	6.95678	6.78444
1552763_at	3.22232	3.36159	3.48517	3.32016	3.36427	3.16606	3.45448	3.48492	3.50573	3.4296	3.33593	3.56167	3.30433	3.646	3.8486	3.38017	3.92089	3.38107	3.58861	3.48142	3.393	3.34287	3.45927	3.41751	3.61158	3.27045	3.22355	3.33529	3.23879	3.29456	3.13161	3.31166	3.36733	3.44887	3.27669	3.35156	3.432	3.35295	3.32428	3.29761	3.50101	3.71198	3.58161	3.73109	3.16363	3.283	3.28961	3.37207	3.05913
1552765_x_at	3.47814	3.46295	3.46967	3.30574	3.26731	3.81204	3.448	3.42981	3.2985	3.36546	3.34645	3.83366	3.68057	3.38123	3.78877	3.48599	3.74408	3.39318	3.56487	3.36355	3.41839	3.98623	3.43671	3.51279	3.52536	3.51373	3.45403	3.40123	3.41713	3.30302	3.56646	3.74969	3.62257	3.56872	3.2444	3.552	3.24323	3.26095	3.37357	3.53594	3.6015	3.28027	3.52219	3.43126	3.10305	3.45821	3.38124	3.20439	3.18149
1552766_at	3.56182	3.12175	3.10677	3.8049	3.29113	3.35124	3.72508	3.3644	3.50552	3.46384	3.52579	3.5082	3.36682	3.40505	3.64562	3.56623	3.40781	3.39187	3.29628	3.47983	3.41006	3.10623	3.41894	3.33586	3.53192	3.63024	3.46467	3.18477	3.33238	3.47674	3.20802	3.35797	3.37249	3.30302	3.33404	3.48476	3.33983	3.41692	3.38576	3.53656	3.30638	3.35546	3.46096	3.24097	3.71226	3.22154	3.56401	3.15438	3.34376
1552767_a_at	3.88901	4.1087	4.39281	4.12998	4.31105	4.39485	4.02368	4.1487	4.07026	4.0382	3.79806	9.90787	4.27689	4.3177	4.51005	4.41112	4.91003	4.13276	4.13214	4.31184	4.15459	3.91732	3.83476	4.25871	3.99175	4.83455	4.30968	4.23087	4.28182	4.20361	4.16446	4.66667	4.23092	4.40638	3.97939	6.77201	4.20838	3.96944	4.72325	4.3416	4.37583	4.48204	4.45021	4.21545	4.26094	4.51151	4.44942	4.20064	4.08619
1552768_at	5.79514	5.52897	5.75824	6.16533	5.93543	5.86934	5.55477	5.75988	5.61621	5.63551	5.93972	5.53568	5.62694	6.43915	5.87982	6.56489	6.01411	5.78847	6.00069	6.23765	6.24122	5.84361	5.71283	5.98954	5.40595	6.02284	5.90573	5.63563	5.97465	5.87964	5.7127	5.78594	5.5775	5.91876	5.67651	5.6432	5.80297	5.84395	5.72817	6.25602	6.02105	6.25646	6.27644	5.81937	6.03486	5.98632	5.70699	5.71513	5.78518
1552769_at	4.7019	5.01735	4.55293	5.17657	4.75173	5.12645	5.0866	5.22888	5.12386	4.83699	4.766	5.17526	4.86164	4.52038	5.23648	5.58136	5.31553	4.80516	5.22587	5.34981	5.21288	5.09808	5.21043	4.9885	5.77459	5.23244	5.35407	5.12597	5.23148	5.0976	5.06301	5.13214	5.04222	4.91912	5.18399	4.98202	4.90488	5.0045	4.8216	5.01159	5.06328	4.86411	5.04304	4.80267	5.00589	4.84072	5.20508	5.00325	5.10729
1552770_s_at	5.11589	4.95643	5.0819	7.7532	7.55954	5.8287	6.17566	5.97833	5.34784	5.89165	5.40024	4.44275	5.65774	7.9887	7.70046	8.04761	8.09232	7.2264	6.87994	7.59294	7.27215	6.85316	6.2485	6.41288	6.35036	5.65365	5.83669	6.31289	5.86443	5.30444	6.42485	6.10439	5.25701	5.70848	5.51265	5.47358	4.88486	5.42067	5.56024	5.54742	5.64394	5.32129	6.55665	6.01782	6.34961	6.11568	5.59575	5.02509	5.4134
1552771_a_at	3.3277	3.67863	3.53723	3.67834	3.44627	3.44319	3.65864	3.50156	3.35748	3.22198	3.36025	3.48706	3.20907	3.61231	3.48497	3.43105	3.52562	3.40483	3.43173	3.73384	3.49266	3.39564	3.49803	3.48775	3.24747	3.59536	3.39265	3.28475	3.62794	3.24787	3.18214	3.27601	3.33599	3.19251	3.39442	3.35199	3.56211	3.49217	3.48279	3.19482	3.54521	3.26897	3.77795	3.29746	3.22993	3.33004	3.14034	3.29677	3.55513
1552772_at	3.84384	4.0115	3.83634	3.82754	3.94069	3.46747	4.33668	3.51176	3.61924	3.48051	3.6518	3.61815	3.66028	3.58865	3.9241	3.97994	3.35121	3.90973	3.65051	3.79714	3.84545	3.49912	3.81465	3.81787	3.357	3.60319	3.83593	3.67782	3.69426	3.68587	3.63318	3.53087	3.75867	3.50449	3.66568	3.75965	3.70471	3.5976	3.50113	4.05203	3.68813	3.86448	3.73127	3.683	3.45746	3.72988	3.57164	3.54844	3.60185
1552773_at	4.86219	4.11072	4.00694	3.71606	3.96495	3.95564	3.96098	4.02292	3.81225	3.80648	3.84435	4.04753	4.06663	4.18089	3.96327	4.1234	3.93989	3.97164	4.14306	4.07132	4.04435	4.22884	4.02362	4.06079	3.88941	4.16946	4.06033	3.92879	3.98471	3.79229	3.79497	3.98276	3.79727	3.86694	3.93199	3.61948	3.93704	3.77375	3.8345	3.92151	3.97123	3.75675	4.11735	4.19616	3.86355	3.93746	3.78145	3.89466	3.86598
1552774_a_at	5.32672	5.52752	5.52298	4.72047	4.98224	5.52611	6.06135	5.99198	5.73824	5.81041	4.97603	6.67076	5.87888	4.41581	4.69346	5.30609	4.35779	5.13245	4.67304	4.56575	4.9491	6.87897	6.65046	6.11142	5.94385	5.98045	5.55849	5.83478	6.03664	5.98156	6.067	6.10979	5.82662	6.07909	5.18706	6.3173	6.77393	5.64814	5.20581	7.78876	8.0126	7.92325	7.36958	6.8782	6.76553	6.54005	6.34011	6.43002	6.9284
1552775_at	5.048	4.89559	4.89197	5.2915	4.92121	4.84219	5.14165	5.03299	4.74057	4.77809	4.82646	4.18572	4.73959	5.57153	5.18529	5.34875	5.14235	5.23446	5.10507	5.23706	5.28507	5.06226	4.9899	4.83	4.55606	4.87086	4.96677	4.98585	5.37899	5.11404	4.99239	4.56072	4.61181	4.83268	4.79566	5.09303	5.01658	4.53724	4.58587	5.21002	5.34649	5.26683	5.41577	5.04564	5.5043	4.99263	5.15475	5.228	4.7307
1552777_a_at	3.97298	3.41831	3.77093	4.37785	3.91093	3.67809	3.94375	4.09881	3.69647	3.85132	3.92898	3.68493	3.71494	3.80574	3.86275	3.64415	4.21999	3.84332	4.41379	4.24428	4.129	3.7405	3.80233	3.81033	3.41922	4.02265	4.13319	4.04891	3.76866	4.12668	4.07884	3.87046	3.75135	3.88837	3.88163	3.68941	3.82436	3.81358	3.50823	4.2231	4.12984	3.97091	3.96093	4.04252	4.47455	3.48138	3.87884	4.13587	3.9761
1552779_a_at	3.47591	3.76694	3.38423	4.02497	3.71671	3.59092	3.83663	3.67594	3.51649	3.86386	3.51356	3.97962	3.70828	4.15212	3.79592	3.7368	3.85617	4.10105	3.81624	4.06387	3.73277	3.62548	3.67818	3.70979	3.76232	3.9017	3.86688	3.72394	3.74494	3.53384	4.08732	3.81842	3.62867	4.35433	3.54757	3.66704	3.92122	3.75407	3.68036	3.79957	3.84622	3.78478	3.84411	3.6243	3.55571	3.42391	3.7972	3.56461	3.73506
1552782_at	3.62492	3.61149	3.35162	4.68999	4.59309	3.71635	3.58269	3.86746	3.43353	4.74074	3.36909	4.47359	4.19161	4.0777	4.31103	4.97432	4.366	4.49811	3.77688	3.90947	4.05872	3.72457	3.5712	4.17533	3.50388	3.99363	4.01451	4.33781	3.97543	3.51074	5.1559	4.93395	4.09207	4.6554	3.4865	4.86181	5.09133	3.67054	3.92147	3.55223	3.96639	3.84806	4.18289	3.66464	3.94681	3.82115	3.4721	3.50344	3.69303
1552783_at	3.58114	4.63172	3.55143	3.70652	4.03446	3.44325	3.82624	3.58593	3.71199	3.656	3.71762	3.78902	3.6754	3.76507	3.87183	3.59615	3.58077	3.8201	4.05689	3.9689	3.60371	3.58706	3.51956	3.53799	3.42975	3.64855	3.56841	3.58476	3.45677	3.87989	3.37817	3.6158	3.56056	3.49252	3.57778	3.39552	3.71873	3.53844	3.59933	3.74122	4.04498	3.60738	3.68386	3.54188	3.56397	3.90406	3.55472	3.61211	3.52191
1552785_at	3.68554	3.90991	3.92003	3.93338	3.76807	3.85553	3.78857	4.20315	4.19176	3.98645	3.85312	3.79177	3.88073	3.8698	3.99004	4.03078	3.63823	3.91055	3.76061	4.02878	3.91696	3.86844	3.85776	4.03444	3.84021	3.83258	3.99137	3.91717	4.26188	4.25419	3.92934	3.9851	3.88536	3.83421	3.94512	3.97508	3.94086	4.00107	3.93155	3.68904	3.73444	3.88468	4.04015	4.13617	4.13594	3.98977	3.99106	3.99419	3.93179
1552787_at	6.39368	6.07325	6.46469	5.08519	4.66664	5.31352	5.53823	5.17779	5.2232	5.26749	4.39781	6.11031	5.19265	5.65955	5.48188	5.01983	5.43422	4.88496	5.17316	4.21219	4.80986	5.7503	5.41376	5.88674	5.68278	5.10525	5.32297	5.01744	5.69803	5.08185	5.02902	5.27955	5.40835	5.38772	4.57266	5.25889	5.4952	4.65617	5.05745	6.4978	6.26956	6.01129	5.78969	4.80291	4.46178	5.4434	4.59862	5.06207	5.02345
1552788_a_at	6.61192	5.81415	6.49843	6.35377	5.68133	6.22112	6.69125	6.2458	5.93848	6.04889	5.4777	6.43504	5.91617	6.28261	6.0756	5.29705	5.79178	6.11457	6.18038	5.72237	5.94486	6.46948	5.77455	6.38744	6.39757	6.24959	6.3185	6.17547	6.33079	6.12368	5.99703	6.18795	6.04851	6.31773	5.76585	5.58602	6.1579	5.46404	5.88919	6.66947	6.68033	6.65762	6.78467	5.74613	5.88	6.1678	5.8543	5.88633	5.55058
1552789_at	6.52543	6.50687	6.32904	4.27601	5.19885	6.37522	6.39098	5.89415	6.68883	6.04264	6.43514	7.09837	6.11324	4.52872	5.36329	4.42265	6.27328	5.36473	5.18428	4.99109	5.06758	6.12558	6.06259	6.38384	6.46461	6.0859	5.55857	6.27283	6.52741	5.96304	5.86283	6.20948	5.77285	6.17927	6.25628	6.36754	6.87179	6.58489	8.24226	5.8232	5.86308	4.86218	4.84965	7.41469	6.83854	7.5375	7.48496	6.39183	6.98167
1552790_a_at	8.00052	7.93534	7.84233	7.2676	7.72642	8.32029	7.95554	7.71009	8.44185	8.26492	8.40647	9.01168	8.42049	7.24056	7.33265	6.52136	7.94574	7.49864	7.77225	7.42686	8.09265	8.05657	7.9244	7.73019	8.32026	7.95704	7.86793	8.08181	8.5183	8.15434	8.47541	8.22859	8.24033	8.18645	8.4343	8.80764	8.98455	8.70077	10.404	8.15716	8.04773	7.45387	7.69131	9.28413	8.77517	9.24789	9.14583	9.19112	9.42041
1552791_a_at	2.95623	3.06599	3.04226	3.27696	2.95116	3.24702	2.99737	2.99923	2.93555	3.11505	2.98094	3.07708	3.05352	3.00196	3.24439	3.29184	3.51383	2.94616	2.96993	2.9415	3.19372	2.9947	2.97196	3.13854	3.19243	3.14626	3.00812	3.19575	3.04468	3.01734	3.04711	3.18155	3.06859	3.22203	3.31844	3.06922	2.99804	3.12845	3.02239	3.13109	2.98667	3.17738	3.03298	3.13263	3.02206	2.94872	3.0504	3.06762	3.10652
1552792_at	4.56331	4.65214	4.43415	4.27696	4.54707	5.0701	4.77516	4.58751	4.45829	4.48212	4.36564	4.70221	4.41731	3.95679	4.29346	4.55023	4.47899	3.88168	4.43607	4.32784	4.13225	4.43229	4.25624	4.52717	5.24968	4.20923	4.39955	4.76408	4.56146	4.17811	4.6854	4.46308	4.39694	4.57636	4.37824	4.66218	4.5438	4.1747	4.46227	4.70287	4.50241	4.75401	4.80364	4.74761	4.1696	4.48673	4.40238	4.34227	4.50178
1552793_at	3.70266	3.32315	3.92986	4.30043	4.30067	3.84993	3.60564	3.82749	3.72926	3.91572	3.88763	3.97022	4.04576	3.90513	4.49516	4.7496	4.43387	4.17838	4.1932	4.1555	4.07911	3.60559	3.39387	3.99022	3.61267	3.91592	4.1555	3.84993	3.82821	3.87374	4.06624	4.12598	4.00419	3.82355	3.47027	4.08387	3.91606	4.07988	3.93156	4.34613	3.98105	4.03084	4.6349	4.35504	4.1016	4.16494	4.38859	3.83159	3.89596
1552794_a_at	4.06614	3.98887	4.2976	3.66226	3.7627	3.79258	4.22649	3.68496	4.14015	3.71016	3.94198	4.25071	3.63225	3.64521	3.77573	3.74499	3.5411	3.4227	3.56563	3.46691	3.3464	4.31944	4.30154	4.2499	4.49973	3.7648	3.83465	4.36794	4.28792	4.15179	3.8996	3.55723	3.93716	3.53768	4.11423	3.69919	3.62172	3.75583	4.27556	4.44541	3.69357	3.65758	4.1	4.07361	4.05093	4.01624	4.03521	3.76924	3.95659
1552796_a_at	3.20191	3.32118	3.12414	3.75582	3.40967	3.53887	3.23342	3.37207	3.19132	3.2959	3.39654	3.16036	2.94012	3.58006	3.68892	3.42968	3.31501	3.4131	3.46272	3.29571	3.33463	3.33031	3.30685	3.27915	3.18719	3.31663	3.26019	3.37563	3.0564	3.15494	3.4258	3.36015	3.17636	3.34541	3.0153	3.30736	3.18226	2.98995	3.10249	3.45888	3.87614	4.07355	4.08118	3.49569	3.29464	3.93426	3.14401	3.48011	3.44614
1552797_s_at	4.2705	4.50556	4.72198	4.69974	4.71367	4.60953	4.68861	4.35196	4.28592	4.55387	4.49221	4.97742	4.72485	4.96579	4.70084	4.77733	4.6892	4.56545	4.81061	4.45773	4.61531	4.7027	4.24708	4.45185	4.66164	4.42845	4.30946	4.61231	4.5644	4.74526	4.61493	4.6208	4.72489	4.53005	4.77303	4.68673	4.72981	4.49696	4.74675	4.82833	4.99898	5.135	4.84005	4.97781	4.85407	5.06794	5.06175	4.73544	4.94532
1552798_a_at	6.8699	7.15417	6.99394	5.46584	5.50454	6.42052	6.0752	6.11923	6.95308	6.20528	6.28998	5.44742	5.37786	5.41991	5.63017	6.27019	5.69464	5.68517	5.8513	6.05474	6.09429	5.5691	5.05185	6.08	5.60458	6.10462	6.1094	6.15903	6.27069	6.65158	5.8321	5.89692	6.28123	6.17995	6.11143	6.29908	6.23072	5.64876	5.74865	5.84429	6.04334	5.56944	5.55107	6.46218	5.82625	5.70369	6.53512	6.46939	6.72435
1552799_at	3.41151	3.92135	3.74481	4.26671	4.25429	3.81819	4.47075	4.47605	3.37515	3.98851	3.8438	4.30205	3.9501	4.31698	4.48098	4.32733	4.54684	4.23633	4.23983	4.26108	4.32897	4.15606	4.20997	4.25773	4.69673	4.90801	4.69703	3.84856	4.1677	3.86612	3.88676	3.97694	4.01718	3.76626	4.0518	4.1094	4.06293	3.76626	4.13972	4.48704	4.89716	4.54261	4.88317	4.10484	4.45063	4.16547	4.2327	3.98507	3.83044
1552800_at	5.66117	5.81373	5.73448	6.41181	6.16169	6.02247	6.1625	6.17344	5.95929	5.97923	6.02044	5.45696	5.90246	6.3263	6.26441	6.61269	6.48226	6.07496	6.14377	6.40379	6.37502	5.9708	5.96605	5.9553	5.76454	6.03607	5.8792	5.97452	6.07633	6.18517	6.20425	5.68101	5.61745	5.98912	6.02491	6.0199	6.05836	5.81513	5.8437	6.58985	6.389	6.41062	6.74997	6.08875	6.47465	5.98425	6.25591	6.28501	5.79783
1552801_at	3.3324	3.11392	3.11143	3.60674	3.74898	3.29199	3.52633	3.38921	3.43663	3.29798	3.45044	3.2352	3.22772	3.62809	4.07957	3.45108	3.38014	3.42992	3.55588	3.54459	4.01554	3.34019	3.33293	3.41117	3.20051	3.20157	3.3806	3.4761	3.7132	3.60783	3.75106	3.31929	3.33195	3.28599	3.68332	3.40573	3.57503	3.69899	3.47109	4.0169	3.68817	4.06004	3.57984	3.32992	4.00281	3.56934	3.43697	3.43765	3.32851
1552803_a_at	3.37808	3.04529	3.5287	3.56679	3.44303	3.40698	3.42568	3.68365	3.35424	3.7494	3.51786	3.58616	3.66417	3.63404	3.33525	3.69265	3.48616	3.25179	3.40973	3.49806	3.55855	3.36962	3.42663	3.51878	3.12313	3.43142	3.56133	3.54895	3.50552	3.57987	3.40594	3.45883	3.59064	3.66094	3.3294	3.54731	3.42171	3.39758	3.41408	3.29353	4.10755	3.55551	3.71628	3.39052	3.72002	3.32055	3.6037	3.24784	3.47332
1552804_a_at	5.47258	5.18421	5.57894	5.64284	5.4196	5.82114	5.65743	5.66567	5.51719	5.86729	5.57252	5.31783	5.82586	5.614	5.65679	5.89906	5.93604	5.47055	5.59912	5.88087	6.03163	5.72301	5.32765	5.79005	5.4527	5.83527	5.88372	5.36028	5.69412	5.59932	5.8997	5.81807	5.75538	5.89543	5.65855	6.02651	5.83686	5.71422	5.67107	5.72632	5.72446	5.95093	5.91105	5.83764	5.63845	5.77547	5.81708	5.83397	5.69926
1552806_a_at	5.03393	4.91504	4.99382	4.81366	4.39532	4.69502	4.33863	4.4617	4.25738	4.51745	4.10318	3.96883	4.59285	4.576	4.54876	4.82182	4.38674	4.34855	4.51434	4.44304	4.622	4.47884	4.39268	4.33114	4.18177	4.29842	4.56452	4.15509	4.52669	4.39103	4.68491	4.40206	4.51776	4.21243	4.54658	4.07986	4.3025	4.55156	4.35632	4.24789	4.56789	5.15109	4.07395	4.11995	4.26247	4.46243	4.62015	4.42384	4.55337
1552807_a_at	9.91131	10.2361	9.74547	6.62165	5.89753	7.19156	6.50937	5.90242	8.15387	6.43516	7.30346	5.93953	6.7885	6.47348	6.55637	6.59038	6.1414	6.66244	6.61345	6.61855	6.55859	5.99982	5.81297	5.93121	5.97492	6.32194	6.26688	6.3666	6.71033	7.44623	6.44753	6.53099	7.14739	6.71033	7.0906	6.46205	6.56389	6.6062	6.76506	6.46675	6.33403	6.25193	6.54439	6.93453	6.77245	6.63125	7.10058	6.98261	7.00492
1552808_at	3.08437	3.16447	3.05546	3.41368	3.11784	3.02459	3.33382	3.18474	3.51043	3.20984	3.35356	3.21966	3.45702	3.22296	3.40307	3.08857	3.39951	3.47063	3.39176	3.31817	3.41552	3.13116	3.66946	3.37208	3.44667	3.18977	3.26197	3.37287	3.36016	3.32626	2.97987	3.14506	3.23777	3.38425	3.40004	3.33146	3.19311	3.23985	3.46133	3.20461	3.21495	3.28449	3.19961	3.08985	3.19917	3.03208	3.16346	3.34937	3.35947
1552809_at	4.43674	4.05375	4.00699	4.25318	4.2475	4.10943	4.11589	3.71246	3.99228	3.9123	3.78957	4.42837	3.82826	4.38589	4.68803	4.7958	4.57344	4.11305	4.55697	4.48843	4.09719	4.14044	3.93407	4.09316	3.99129	3.8837	3.73954	4.05019	4.11368	3.84594	4.16058	3.75663	3.61701	4.09747	3.8063	4.25583	4.12203	3.72133	3.9424	4.21547	4.47023	4.25459	4.07872	4.26425	4.26204	4.39003	4.13774	3.89909	4.03336
1552811_at	5.6922	5.4719	5.56839	6.65764	6.51481	6.01015	6.17405	5.95271	5.85933	5.99402	5.87499	5.75058	5.8344	6.4024	6.14721	6.53078	6.34825	6.21456	6.19077	6.22164	6.87161	5.92364	5.80471	6.20127	6.08519	5.99392	6.33382	6.05273	6.0481	5.95891	6.16405	5.90709	6.03237	5.94168	6.24384	6.20272	6.12206	5.95644	5.80763	6.2908	6.43737	6.16997	6.18736	6.06956	5.956	6.11569	6.13143	6.28865	6.05525
1552812_a_at	5.33126	5.75195	5.8125	5.89226	5.85286	5.4327	4.98313	5.65358	5.51217	5.32055	5.55317	6.17873	5.60376	5.76447	5.37956	5.92074	5.45191	6.09649	5.79303	5.87804	5.75823	5.70957	5.25019	5.80828	5.60695	5.78569	5.65894	5.58175	5.73513	5.77913	5.6528	5.86748	5.65088	5.47587	5.55582	5.73977	5.41811	5.4539	5.49316	5.25938	5.87416	6.11923	5.84607	5.59125	5.53858	5.73085	5.5679	5.30902	5.32603
1552813_at	4.6522	4.40138	4.74134	4.9924	5.09558	4.83331	4.65799	4.65602	4.45337	4.81473	4.19591	4.70825	4.8741	5.00186	4.98651	5.40695	4.65158	4.78055	5.45955	5.13269	5.70706	4.65109	4.8459	4.73252	4.50148	4.57911	5.30901	4.29819	4.74544	4.52987	5.03568	4.73803	4.60745	4.53525	4.8863	4.97086	4.62864	4.67912	4.4937	4.79525	4.62691	5.10245	5.43986	4.9238	5.21058	4.98406	5.41325	4.78524	4.50586
1552814_a_at	3.96487	3.79277	4.08534	4.25782	4.36462	4.02158	4.23738	4.0582	4.04721	3.87966	4.14198	4.32222	4.25283	4.18621	4.35207	4.46452	4.19491	3.99358	4.17115	4.35878	4.24328	4.12268	4.31345	4.22613	4.04644	3.98972	4.01317	4.22677	4.07528	4.06422	4.10349	3.90502	3.75058	4.06492	4.0084	4.17178	4.18555	4.03732	4.11298	4.18204	4.18128	4.74679	4.06355	4.00895	4.23589	4.27425	4.06795	4.09054	3.93081
1552816_at	3.61467	3.64102	3.76527	4.16156	3.89681	4.13018	3.67059	3.95485	3.40153	3.43233	3.62504	3.43701	3.58725	3.96093	3.61916	3.88991	3.86988	3.88945	3.95283	3.87829	4.06075	3.68451	3.61707	3.85057	3.72074	3.70453	3.81326	3.56514	3.74717	3.70815	3.57532	3.80676	3.59958	3.69924	3.63864	3.69758	3.89739	3.59945	3.5998	3.67748	3.54372	3.56572	3.68701	3.80672	3.82631	3.84949	3.9217	3.50122	3.64064
1552818_a_at	3.03504	2.79557	2.86284	3.22343	2.91512	2.87381	3.13779	3.07213	2.72969	2.96332	3.00807	2.90696	3.19015	3.1704	3.06934	3.00554	3.22345	3.31511	3.10125	3.18541	3.41005	2.93919	2.96044	3.16521	3.09033	2.95686	3.12395	3.25239	2.99998	3.01051	3.10867	3.01105	3.02457	3.12488	3.32178	3.11177	2.98449	3.14049	2.95518	3.20921	2.8623	3.4665	3.14766	3.12944	3.11803	3.1009	2.92116	2.97942	2.92355
1552819_at	4.22717	4.22821	4.12979	4.5473	4.39786	4.22713	4.31826	4.08975	3.8832	4.10018	4.06184	3.91499	4.44084	4.90989	4.26567	4.9115	4.35116	4.28613	4.10006	4.62677	4.76212	4.26604	4.5831	4.46456	4.58756	4.12435	4.0585	4.38355	4.29219	4.11267	4.30784	4.15056	3.94456	4.17106	4.21602	4.39549	4.21886	3.84111	3.91525	4.04048	4.36515	4.86047	4.29338	4.10889	4.69504	4.47574	4.42582	4.15483	4.15609
1552822_at	4.83331	5.25591	4.64376	5.20769	4.52007	4.00495	4.28102	4.3261	4.23122	4.58187	4.35813	4.61467	4.42843	4.37321	4.59278	4.2371	4.24798	5.10642	4.55239	4.27767	4.21855	3.69843	4.40806	4.2648	4.33707	4.57193	4.31523	4.30723	4.16788	4.27912	4.38027	4.59559	4.9641	4.66874	4.32452	4.19557	4.63909	4.61025	4.87579	5.40139	5.2393	5.12492	4.7852	4.17955	4.20558	4.16066	4.0396	4.29144	4.01434
1552825_at	4.36641	4.44133	4.28497	4.788	4.63442	4.10703	4.76689	4.24905	4.02995	4.20543	3.84413	4.41571	4.22392	4.86592	4.62807	4.22252	4.5516	5.36007	5.00284	4.73271	4.32511	4.58641	4.42438	4.62753	4.71269	4.2562	3.98561	4.21421	4.47484	3.96907	4.0131	4.23556	4.22537	4.74527	4.19256	3.89825	4.12151	4.42499	3.967	4.51583	4.46617	4.39734	4.24456	4.71138	4.36381	4.49238	4.84937	4.24167	4.27562
1552826_at	2.74155	3.18192	2.64583	2.87296	2.9066	2.86792	2.57705	2.7789	2.81634	2.874	2.95037	2.89319	2.75395	2.91084	2.70093	2.83702	2.88877	2.7498	2.89709	2.79231	2.87225	2.80025	2.91931	2.72004	2.74655	2.98511	3.05026	2.87547	2.88663	2.84382	2.69855	2.80802	3.00218	2.95384	3.01487	2.77894	2.84945	2.81317	2.86717	2.88925	2.81184	2.833	2.89504	2.69401	2.95273	2.77948	2.92145	2.90854	2.75209
1552827_s_at	3.51142	3.71831	3.73337	4.26041	3.91278	3.84661	4.09514	3.87826	3.65625	3.81151	3.64094	3.6609	3.57769	4.53034	3.75015	4.57142	3.5135	4.06344	3.97273	4.07943	3.78323	3.67954	3.82255	3.74284	3.88933	3.85766	3.85057	3.87573	3.74323	3.77985	3.86774	3.80492	3.52404	3.63002	3.36638	3.74652	3.73889	3.79154	3.66842	4.30161	3.98303	4.23305	4.04401	3.72919	4.06439	3.64422	3.90017	3.46111	3.46833
1552828_at	5.16865	5.34108	5.08866	5.81848	5.26718	5.40567	5.00513	5.21495	5.16032	5.20823	5.4423	5.38948	5.38318	5.02543	5.19382	5.24418	5.19465	5.11501	5.4111	5.4814	5.25512	4.9703	5.60876	5.56243	5.3024	5.37618	5.32397	5.06826	5.22198	5.25712	5.40443	5.29352	4.92902	5.27244	5.41338	4.84313	4.79339	5.18756	4.85668	5.16707	4.95111	5.47024	5.20507	5.26311	5.21623	5.17064	5.29407	5.13074	5.26912
1552829_at	5.79187	6.26709	6.32714	6.22836	7.15047	5.30141	5.94624	5.78154	5.96024	5.64815	5.90457	5.0131	7.86325	6.72605	6.33218	6.69867	6.65371	7.25987	6.78707	6.58864	6.65893	5.42395	5.9429	5.4769	6.11218	5.61081	6.03197	6.37848	6.29333	6.08778	5.53701	5.62568	5.77203	5.75591	6.12796	5.86586	6.07976	6.80238	6.67779	8.11251	7.86846	8.30892	8.03136	6.85855	7.67519	6.85055	6.49457	6.38673	6.3142
1552830_at	3.56028	3.55006	3.68959	3.92065	3.85459	3.57343	3.66075	3.70082	3.65006	3.55046	3.53123	3.71273	3.85436	3.67677	3.72651	3.77639	4.34783	3.87922	3.54787	4.17554	3.95054	3.87723	3.76447	3.91581	3.60786	3.65052	3.65426	3.65186	4.02889	3.83834	3.69474	3.69335	3.67273	3.67004	3.51323	3.79261	3.54089	3.36333	3.46164	4.0454	4.16382	3.77686	3.60062	3.90852	3.83295	3.58126	3.86457	3.70628	3.67792
1552833_at	4.59227	4.53505	4.94135	5.31754	4.98318	4.75712	4.97471	5.06651	4.55514	4.61588	4.88864	4.63964	5.15529	4.91287	5.18287	5.56336	5.483	5.1505	4.8743	5.01302	5.30413	5.06192	5.16624	5.2823	4.54924	5.00686	5.08216	4.88134	4.94145	4.92765	5.04354	5.17962	4.86428	4.94373	5.21609	4.78804	5.01554	5.07223	4.7231	5.15603	5.44696	5.1612	5.27064	5.37562	5.06261	5.02329	5.11317	5.41551	5.05624
1552834_at	5.7291	5.71492	5.42068	6.08239	5.95363	5.65931	5.51974	5.98882	5.43171	5.63643	6.02873	5.52437	5.47654	6.41153	5.81479	6.54195	6.5452	5.83729	5.66913	5.81605	6.34942	6.08938	5.57688	6.22585	5.08597	5.90201	6.50062	5.67102	6.12304	5.83302	6.02561	5.2611	5.76951	5.92182	5.9869	6.05251	5.84012	5.78763	5.76077	6.05357	6.20228	6.60244	6.11428	5.77917	5.60781	6.113	5.96688	5.93582	5.7579
1552835_at	4.40603	4.47168	4.35724	4.43421	4.63011	4.23495	4.36738	4.29332	4.57859	4.20697	4.11238	4.18843	4.27808	4.97635	4.14006	4.50612	4.55001	4.76203	4.80868	4.82995	4.43545	4.42401	4.66691	4.65391	4.9601	4.48767	4.39088	4.02764	4.02921	4.3063	4.23807	4.08794	3.96412	4.33898	4.27764	4.27612	4.24974	4.27975	4.1867	5.84221	4.55824	4.53161	4.91412	4.44035	4.66758	4.52933	4.29524	4.42469	4.01962
1552836_at	5.48335	5.45336	5.42374	6.17503	5.96788	5.57721	6.89846	6.55603	5.6955	6.13782	5.42314	6.59054	5.87071	6.39148	6.17482	6.73801	5.55403	6.0991	6.13285	6.37028	6.17348	6.05464	6.6862	6.20623	6.71896	6.59895	6.40964	5.82015	5.96452	5.92705	6.20455	5.84345	6.00865	6.08916	5.48774	6.60561	6.50428	5.58474	5.66007	6.11429	5.64157	6.19244	6.13347	5.60079	6.08796	5.90113	5.73688	5.93223	5.87962
1552837_at	2.99372	3.14041	2.95094	3.21926	3.15952	3.2654	2.94368	2.98962	3.06809	3.07366	3.1725	2.93634	2.9858	3.03125	3.14846	3.30248	3.57913	3.0128	3.09092	3.47459	3.15605	3.39942	3.06707	3.05657	3.13309	3.03581	3.09861	3.11215	3.09357	3.17579	3.20037	3.10859	3.12693	2.97194	3.18959	3.06432	2.95887	3.05633	3.02336	3.26025	3.05621	3.32336	3.23488	3.00895	3.19862	2.9222	3.0901	2.91335	3.2977
1552839_at	3.57911	3.48233	3.43903	4.05433	3.66402	3.45146	3.60459	3.4785	3.48195	3.36849	3.41508	3.19121	3.28982	3.71573	3.36153	4.1136	3.95524	3.57985	3.71777	3.90604	3.56442	3.34203	3.81381	3.5398	3.58553	3.38753	3.4265	3.56332	3.78847	3.84886	3.54998	3.45216	3.36196	3.51912	3.85817	3.69027	3.47667	3.3715	3.33928	3.94538	3.69939	4.1208	4.03905	3.66631	4.24391	3.72798	3.74636	3.56831	3.29367
1552841_s_at	4.16226	3.83655	4.00966	4.23662	4.05658	4.06894	3.99251	3.92903	4.00745	3.94825	3.7492	3.84124	3.92606	4.76171	4.17996	4.46572	3.90154	3.83636	4.15466	4.36202	4.53203	4.01431	3.81665	4.20926	4.61986	3.69982	3.82347	4.2619	3.87033	4.00199	4.25374	3.67616	3.72592	3.90754	4.17937	4.15502	3.80488	3.91915	3.86132	4.21999	4.61725	4.20818	4.04003	4.23737	4.25052	3.98399	4.29723	4.07249	3.66512
1552842_at	3.94799	4.21423	3.63111	3.80773	3.84016	3.84381	3.66374	4.40002	3.79614	3.92733	4.46899	4.01322	4.07502	3.80373	4.46683	3.88813	4.36498	4.05473	4.19142	4.09055	4.03278	3.87453	4.05126	3.9392	3.9649	3.93965	4.69164	4.0506	4.12715	3.98624	3.97252	4.15896	3.83992	3.99301	4.07017	3.99433	3.96052	4.19803	4.12922	4.17209	4.30368	3.90682	4.22571	3.78225	4.16494	3.90042	4.13641	4.028	4.25488
1552843_at	3.85899	3.50781	3.33738	4.63879	4.22292	3.57652	4.7353	3.55015	3.78855	3.99471	3.94578	4.47964	3.54932	4.13072	4.15572	3.63937	4.24918	3.89461	4.43608	4.12287	4.1539	3.80621	4.51652	3.92532	4.29325	3.70728	3.8523	3.83193	3.98789	3.81656	3.84176	3.72777	3.65128	3.8614	3.79385	4.12631	4.23424	3.85152	3.93912	3.54382	3.66201	3.7958	3.72852	3.69792	3.97949	3.84795	3.58155	3.88557	3.79159
1552845_at	5.83106	5.75331	5.74186	7.86941	8.29624	5.99455	6.20241	5.97019	5.25099	5.98459	5.59428	6.05977	6.60851	8.74881	7.27834	7.50407	7.61681	8.59363	8.29704	8.40556	8.28304	6.14923	6.63492	6.25474	6.46795	6.1253	6.04703	5.89885	5.71226	5.37912	6.10292	5.69332	6.15409	5.61368	6.03716	6.05888	5.80842	6.43778	6.55384	6.46448	6.21318	6.72322	6.74496	6.16345	6.47064	6.33211	6.22313	5.91772	5.56008
1552846_s_at	7.61573	7.24597	7.60196	6.33723	6.00616	6.38977	5.74831	6.31832	6.89983	6.16546	6.15829	6.05364	6.18128	6.03838	5.84253	6.25995	6.28336	6.16712	5.89325	6.36426	6.11814	6.18079	6.00068	6.26983	6.15463	6.31496	6.47325	6.29603	6.33708	7.01512	6.01495	6.49566	6.27697	6.05216	6.13695	6.18034	6.37436	5.93531	6.15962	6.60601	6.04604	6.86274	6.5868	6.22224	6.38176	6.34876	6.28606	6.51046	6.40605
1552848_a_at	3.86612	3.86433	4.31693	4.25207	3.78647	3.57809	3.60847	3.40811	3.54595	3.27493	3.58971	3.88673	3.87892	3.77175	3.89192	4.22746	4.07107	3.51281	3.72594	4.06163	4.09981	3.82539	4.68849	4.03502	3.88316	3.82086	3.69044	3.70327	3.68856	3.75922	3.55516	3.5173	3.59536	3.79617	3.79316	3.84752	3.62384	3.60675	3.89408	4.4246	5.36055	5.05315	4.6547	4.37947	4.6948	3.83903	4.52282	3.59895	4.0368
1552849_at	2.99693	3.01803	2.62361	3.15484	2.99308	3.06447	2.95686	2.90315	2.95626	3.06264	2.80173	3.07499	3.05102	3.00099	3.41015	2.98696	3.06337	2.97937	2.97751	3.17815	3.27187	2.96809	3.01192	2.96179	3.0644	3.01045	2.82821	3.05132	2.92917	3.16905	3.05255	3.07979	2.70143	2.88019	3.09329	2.98074	2.93871	3.23736	2.94291	3.02557	2.95879	3.21503	3.00833	3.02055	3.03134	2.84656	3.11119	3.0016	2.91452
1552851_at	3.22495	2.79252	2.81072	3.39429	2.98402	2.92806	3.07313	2.72408	2.94291	2.67612	2.7513	2.62207	2.98519	2.8366	2.95035	3.01799	2.74887	2.86931	2.99997	3.38268	2.85795	2.33152	2.87348	2.77282	2.86945	2.91995	2.83863	2.77908	2.75141	2.7769	3.00734	2.82933	2.98392	2.82747	2.97668	2.61099	2.76488	2.98183	2.75951	2.81692	2.89307	3.06482	3.14866	2.66479	3.21838	2.93736	3.02152	2.82678	3.07439
1552852_a_at	2.86964	2.58389	2.73781	3.11025	3.15569	2.97918	2.8525	3.08426	3.29742	2.97029	2.74127	2.94228	3.10876	2.96678	3.05713	3.20068	2.88108	2.68029	2.89745	3.09537	2.98801	2.96872	3.12373	2.84438	2.96174	2.83407	2.93549	2.95482	3.11252	2.80011	2.93964	2.95832	2.74548	2.97609	2.79888	2.80324	2.88456	2.81103	2.84035	3.0238	2.81425	3.19599	2.97999	2.86505	2.98946	3.16454	3.37913	2.86497	2.94632
1552853_at	4.41727	4.38179	4.18596	4.50846	4.6236	4.4904	4.32583	4.66694	4.28765	4.76971	4.55045	3.83563	4.65684	4.6134	4.40135	4.68503	4.28815	4.25086	4.34095	4.86744	4.84124	4.40711	4.22078	4.40684	4.21757	5.00294	4.88021	4.44324	4.71075	4.52626	4.98013	4.55858	4.37812	4.7108	4.56026	4.76631	4.8349	4.57404	4.18913	4.6754	4.62862	4.77738	4.95309	4.72062	4.66641	4.73514	4.60786	4.84319	4.79203
1552854_a_at	4.2627	4.36802	4.16014	4.48559	4.50124	4.44301	4.33435	4.50147	3.93616	4.36686	4.46213	4.15122	4.58161	4.85602	4.38098	4.79762	4.59173	4.65549	4.66027	4.83386	5.06752	4.41767	4.11174	4.49778	4.79099	4.47957	4.61644	4.26413	4.4491	4.53088	4.45396	4.45625	4.52878	4.43504	4.49679	4.38375	4.45804	4.3204	4.31622	4.78954	4.7741	4.48011	4.5136	4.89772	4.72477	4.5949	4.50245	4.40252	4.36261
1552856_at	3.822	3.69811	3.70355	4.38341	4.49591	3.85202	3.89121	3.74331	3.66893	3.74808	3.94689	3.9865	4.09327	4.064	3.87862	4.73117	4.28424	3.62799	4.09007	3.80506	4.22367	3.58895	3.85118	4.03074	3.96657	3.98777	3.82953	3.70689	3.98306	3.66866	4.16622	3.89988	3.67048	3.84435	3.98567	3.77561	3.7161	3.79568	3.87905	4.0899	4.22219	3.88169	4.15186	3.9459	3.74852	4.17756	3.8255	3.96441	3.68967
1552857_a_at	3.90898	3.7032	3.85388	4.4312	3.89588	4.25425	3.93182	4.12202	3.90674	3.9902	4.25033	3.89476	4.39548	4.37485	3.80422	4.10406	4.2572	4.0743	4.11852	4.54992	4.3931	3.8226	4.07024	3.99307	4.02237	4.26083	4.18068	4.33364	4.12577	4.18593	4.17985	4.15456	4.1078	4.03702	4.11966	4.1952	4.03254	4.03379	4.01185	3.9603	4.01176	3.74731	4.07429	4.16868	3.9359	3.72081	4.36747	4.10852	4.08918
1552858_at	2.87404	2.78246	2.77474	2.78628	2.91081	2.77143	2.79158	2.88733	2.78126	2.9631	2.95601	2.95442	2.89703	2.65278	2.92682	2.6534	2.85405	3.00005	2.78655	2.88226	3.42623	3.01751	2.93835	2.86577	2.66385	3.08352	3.00749	2.84603	2.76319	2.87726	2.96779	2.88203	2.7314	2.70623	2.90338	2.91295	2.6097	3.01085	2.71643	2.83485	2.82879	2.9357	2.99654	2.81432	2.77874	2.88477	2.59148	2.89262	2.71733
1552860_at	3.70507	3.82394	3.78492	4.00989	4.1883	3.95463	3.86914	4.08427	3.69266	4.14128	3.99931	4.0199	3.90638	4.49086	4.41974	4.03126	4.40663	3.95191	4.00115	4.60268	4.66845	4.04681	3.97294	4.01394	4.13862	4.19596	4.32128	3.79209	4.20024	3.96852	3.66338	4.14925	3.91016	3.69993	4.14603	4.35762	3.91335	4.18206	3.59605	3.73688	4.09247	4.81828	4.12979	4.07147	3.8945	3.62722	4.06703	3.9288	3.84639
1552862_at	6.92896	7.10912	6.36397	8.40938	7.43748	6.02655	6.95976	6.29411	6.17258	6.27795	5.83298	8.024	6.35286	8.16649	8.38769	7.99644	8.02989	7.6063	7.80224	7.53014	7.54219	6.63981	7.99843	6.436	6.78279	6.03126	6.10196	6.21861	6.06177	6.30443	6.23363	6.1963	5.95887	6.28327	5.89332	6.86809	6.45176	6.68206	6.24114	6.61409	6.26547	7.00579	7.21824	5.95509	6.33018	6.27556	6.27626	5.38274	5.50573
1552863_a_at	6.00886	5.68542	6.0738	6.48271	6.63529	6.39874	6.25668	6.41258	6.13273	6.15179	6.02292	6.30524	6.20235	6.94231	6.75476	7.01607	6.76398	6.31511	6.43741	6.63936	6.84504	5.97176	6.3634	6.2913	6.26174	6.27846	6.4935	6.32476	6.36112	6.69626	6.40488	6.43249	6.24108	6.4942	6.17399	6.89309	6.20923	6.1158	5.80761	6.51462	6.49178	6.52766	6.74773	6.4558	6.71753	6.30296	6.4969	6.26975	6.27318
1552865_a_at	4.75373	4.94768	4.9319	5.52033	5.45439	5.05998	4.97547	5.15798	4.85606	4.80907	4.52331	4.57737	4.76504	5.37098	5.2034	5.39872	5.23356	4.98985	5.11481	5.59081	5.64586	5.33718	4.82363	5.3378	4.9646	5.0768	5.14193	4.80863	5.05714	4.84036	4.88114	4.85439	4.92108	4.76324	4.44081	5.06805	4.88719	4.28907	4.41194	5.07209	5.41161	5.82545	5.74886	5.24691	5.34329	5.05462	5.37479	5.02486	4.56498
1552867_at	6.58054	5.81976	5.906	5.38039	5.49018	5.96647	3.47198	5.04111	5.40765	5.51227	4.34785	5.43208	4.74499	6.35882	6.07907	6.27867	5.94763	6.53917	5.76598	5.5702	5.21317	4.65199	3.33515	5.35662	3.8567	5.01884	4.55296	5.45917	4.95255	4.87416	5.02151	5.53938	5.59728	5.34384	4.37058	4.19133	5.17506	4.82408	4.75127	7.22398	7.12609	6.54142	7.03093	6.08973	4.68256	5.94833	4.33237	5.27296	3.9291
1552868_at	6.16401	5.30841	5.44816	5.68501	5.80672	5.68296	5.75856	6.18975	5.57226	5.52057	5.66607	5.35732	6.11125	5.74603	5.75735	6.43173	5.94786	6.03792	5.79889	5.93109	6.35453	5.60262	5.99946	5.91346	5.70998	5.99986	6.01173	5.57832	5.73459	5.87683	5.62062	5.76079	5.57177	5.77969	5.94012	5.73593	5.90372	5.6881	5.27363	6.00152	6.09733	6.00953	5.70287	5.89283	5.7121	5.97557	6.06729	6.03817	5.79793
1552870_s_at	3.56059	3.86496	4.16106	3.85439	3.47103	3.66049	3.78629	3.48385	3.05259	3.27104	3.19253	4.07123	3.78823	3.45199	3.47819	3.42138	3.25305	3.30673	3.32928	3.28433	3.24212	3.25903	3.88582	3.50154	3.4057	3.29094	3.27032	3.34763	3.10132	3.21949	3.26717	3.36615	3.30924	3.41626	3.53152	3.53126	5.98861	3.64417	3.38086	3.36648	3.19216	2.97951	3.31841	3.31991	3.60986	3.61556	3.43734	3.52062	3.32154
1552872_at	4.57775	5.09331	4.71407	5.17929	5.18305	4.64594	5.02541	5.26448	5.21465	4.74709	4.97105	4.76098	5.1674	5.39516	5.35649	5.358	4.86272	4.9259	4.85747	5.30263	5.37679	4.75713	4.84693	4.79222	4.81651	5.10063	5.1075	5.19914	4.72014	5.2751	5.17009	4.59986	4.88781	4.77252	5.17949	5.08435	4.78542	4.6272	4.93301	5.15526	4.84626	5.59814	5.19247	4.68827	5.02554	4.75336	4.98546	5.09056	4.61452
1552873_s_at	6.32529	5.81501	5.97821	6.64961	6.21682	6.23812	6.15136	6.0833	5.81906	6.72936	5.68299	5.81106	6.23115	6.63819	6.36131	6.56917	6.28291	6.01642	6.375	6.72654	6.45086	5.83652	6.23581	6.15538	6.24099	6.2413	6.48934	5.81135	5.53526	6.20873	6.53815	6.22064	6.02173	6.15304	5.82681	6.1136	6.24803	5.71518	6.02995	6.59557	6.64986	6.26637	6.49941	5.99353	6.66587	5.97776	6.42195	6.00242	6.17164
1552875_a_at	3.34682	3.67962	3.34742	3.42738	3.61155	3.65625	3.57189	3.44669	3.52414	3.66665	3.51947	3.30512	3.42153	3.50621	3.57446	3.48882	3.82137	3.77893	3.4875	3.95527	3.94436	3.65341	4.04954	3.40894	3.83237	3.72944	3.71023	3.35593	3.30966	3.37063	3.54141	3.77622	3.27457	3.60677	3.45369	3.43979	3.51583	3.34373	3.44147	3.29384	3.38429	3.39914	3.3691	3.39606	3.56454	3.36371	3.56529	3.70877	3.54712
1552876_at	3.35902	3.25262	3.29513	4.01468	3.52069	3.84756	3.75134	3.37692	3.32694	3.19162	3.54243	3.51016	3.21558	3.59311	3.81472	3.92283	4.07043	3.41753	3.285	3.4151	3.7686	3.39681	3.32219	3.98804	3.24416	3.38124	3.39382	3.27566	3.44379	3.32072	3.40865	3.33574	3.33582	3.35998	2.92863	3.60505	3.44737	3.29848	3.47205	3.56533	3.61781	3.68801	3.53413	3.4076	3.4186	3.81509	3.78066	3.45862	3.36006
1552877_s_at	4.86976	4.85	5.20861	5.47799	5.58643	5.23423	5.52426	5.07392	4.75593	4.99483	5.11722	5.04333	5.23112	5.26221	5.71461	5.78568	5.26899	5.24246	5.27235	5.67604	5.38263	5.12245	5.19708	5.32431	4.70264	5.20682	5.35634	5.23455	5.08075	5.13187	5.07355	5.0952	5.0281	4.92325	4.86808	5.35179	4.90649	4.99839	4.87605	5.3895	5.33806	4.88545	5.62962	5.07689	5.50669	5.25617	5.27106	5.1958	5.01412
1552878_at	3.07475	2.90202	2.90519	3.27485	3.67159	3.04932	3.10632	3.13944	3.01302	3.04158	3.53398	3.10374	2.91255	3.32965	3.09196	3.24943	3.15186	3.39968	3.63459	3.5126	3.44557	3.02347	3.32176	2.96803	3.63111	3.09695	3.41571	2.9541	3.08534	3.13418	3.11455	3.12872	3.20438	3.01692	3.28605	3.29979	3.39487	3.14691	2.94504	3.45004	3.90985	3.6458	3.60055	3.51278	3.61319	3.53101	3.2818	3.31332	3.45577
1552879_a_at	4.58613	4.1803	4.3628	6.23021	6.50135	4.93035	4.49678	4.75826	3.87159	4.27155	5.35733	5.02063	3.89163	6.17842	6.66614	6.10893	6.13518	6.53715	6.8353	6.3681	6.06215	4.34132	4.53684	3.76716	4.5729	4.44829	5.01078	4.59438	4.20907	4.14118	4.36357	4.42363	4.27985	4.19962	5.38321	5.47079	5.50072	3.97588	4.46626	7.02983	6.46357	6.94935	6.94694	6.43056	6.85504	6.33633	5.9152	6.10302	6.03772
1552880_at	5.27643	5.07558	5.416	6.33076	7.01645	6.62757	6.13802	6.73878	5.63865	8.62667	5.96539	5.03137	5.67115	6.91126	6.54096	6.44599	6.20364	7.44876	7.12215	6.57002	6.82553	6.88159	6.48242	6.22845	6.15867	6.82848	6.85637	5.07878	5.65953	5.30761	8.38055	8.13984	8.42178	8.10788	5.87424	6.03005	6.06128	6.00028	5.17921	7.3973	6.93353	7.37613	6.97787	6.23442	5.42777	6.29353	5.87445	6.08619	6.37369
1552882_a_at	4.16394	4.2088	4.45051	4.97411	4.38724	4.27792	4.53461	4.47048	4.35632	4.76956	4.60683	4.31477	4.40976	5.03259	4.84546	5.17369	4.8213	5.25002	4.67112	4.52956	4.86725	4.57838	4.37558	5.09203	4.52623	4.85241	4.71352	4.62395	4.85171	3.94718	4.60326	4.5299	4.52386	4.47636	4.55321	4.4006	4.40496	4.59678	4.55508	4.71388	4.9215	4.72603	4.94859	4.45919	4.40393	4.73903	4.51369	4.94385	4.59965
1552884_at	4.25222	3.95527	4.32045	4.55538	4.50238	4.667	4.10308	4.48373	4.19397	4.04376	4.1827	4.33694	3.60343	4.59189	4.54295	4.49544	4.85378	4.57047	3.9573	4.55667	4.31559	4.10325	3.97909	4.33994	3.88179	4.30021	4.10786	4.36139	4.39916	4.12965	4.85747	3.95282	3.87319	4.50287	4.37289	4.6537	4.47583	4.19897	4.22295	4.32671	5.19623	4.6323	4.85145	4.35909	4.4692	4.67807	4.4879	4.19589	4.27998
1552885_a_at	6.04671	5.88504	5.96696	6.25524	6.3585	6.07768	6.25848	6.76858	6.33704	6.64535	6.41121	5.62345	6.07299	6.22916	6.36407	6.97866	6.51667	6.14725	6.40953	6.69218	6.67051	6.28343	6.14315	6.23343	6.08504	6.35737	6.69014	6.18096	6.18098	6.32024	6.5285	6.2814	6.47681	6.45932	6.39058	6.57233	6.32919	5.93838	6.10088	6.37442	6.48778	6.77438	6.69228	6.206	6.55019	6.19641	6.40925	6.46435	6.33794
1552887_at	4.85983	4.6257	5.0534	5.05066	5.38494	4.50241	4.93551	4.95192	4.90724	4.8907	5.10194	4.57278	4.78682	5.28269	4.96806	4.93249	4.74536	5.18348	5.17898	5.53589	5.39824	5.03563	4.95794	4.74623	5.17449	4.98356	5.18473	5.14513	5.01564	5.24571	5.12566	4.89254	4.69859	4.91863	4.87105	5.41313	4.96481	4.62148	4.57128	5.19617	5.04847	4.96069	5.14367	4.9759	5.21701	4.91536	5.25359	5.05996	4.87017
1552889_a_at	6.86661	6.80656	6.5806	7.35432	7.33357	6.90025	6.84129	7.07345	6.77592	7.19309	7.45025	6.70221	7.25434	7.54147	7.29811	7.32817	7.24879	7.11837	7.31616	7.45732	7.58742	6.75254	6.92163	7.09351	6.84759	6.85963	7.31433	6.87346	7.13773	6.97477	7.47393	7.46115	7.35503	7.20603	7.54292	7.09918	7.16096	7.15902	7.08993	7.31774	7.13328	7.34193	7.15035	7.09907	7.29069	7.02087	7.08802	7.41287	7.16163
1552890_a_at	3.98369	4.32301	3.85424	4.52411	4.14278	4.3961	4.1947	4.72491	4.26855	4.5498	4.98774	3.71951	4.4272	4.54112	4.06746	4.11351	4.44483	4.39087	4.32053	4.4936	4.03124	4.11746	4.24684	4.49596	3.95449	4.47657	4.93934	4.48919	4.45259	4.51973	4.80434	4.80909	4.43739	4.56234	4.88579	4.31347	4.43118	4.43316	4.12166	4.2605	4.14326	3.90846	4.43424	4.3212	4.29368	4.36115	4.35186	4.95372	4.64434
1552892_at	5.21864	5.2408	5.17691	6.18827	5.51543	5.35226	5.24213	5.58841	4.90101	5.55813	5.24111	5.18875	5.40639	5.738	6.11832	6.42548	6.14097	5.60217	5.80424	6.21368	6.24961	5.51583	5.19798	5.71676	5.11541	5.38738	5.55946	5.46576	5.45298	5.42552	5.39507	5.49745	5.23537	5.75333	5.41193	5.48002	5.6952	5.09129	5.07422	6.06279	5.61865	6.58269	6.13794	5.60597	5.92071	5.35121	5.70647	5.63772	5.61769
1552893_at	5.61346	5.5532	5.51753	5.4712	5.52315	5.64908	5.45609	5.77073	5.33891	5.64784	5.46996	5.25516	5.70031	6.21793	5.80244	6.28925	5.7325	5.62304	5.51268	5.9029	6.19248	5.19623	5.29332	5.58695	5.35279	5.62894	5.86817	5.23287	5.41812	5.31829	5.72477	5.69263	5.45666	5.74302	5.6549	5.63138	5.60726	5.41175	5.44133	5.40638	5.84121	6.28113	6.10013	5.73906	5.63847	5.44256	5.56769	5.80856	5.83772
1552895_a_at	3.45147	3.57363	3.34611	3.66504	3.55843	3.46203	4.35398	3.88223	3.7112	3.47874	3.91823	3.69851	3.66601	3.68552	3.94304	4.06017	3.93096	3.80231	3.81911	4.08453	3.65631	3.66888	3.90466	3.85084	3.47325	4.09969	3.60375	3.86983	4.13112	3.81689	3.48303	3.714	3.58091	3.59973	3.71478	3.56618	3.8346	3.5359	3.50978	3.98293	3.43342	3.62222	3.55648	3.87065	3.88912	3.5521	3.55238	3.62584	3.68432
1552897_a_at	3.26321	3.09223	3.30173	3.39652	3.16933	3.10738	3.33436	3.08465	3.12311	3.12642	3.25153	3.52939	3.11323	3.32732	2.90124	3.24545	3.28318	3.00972	2.83834	3.45664	3.366	3.03986	3.28936	3.21939	3.81102	3.17306	3.36992	3.14947	3.30672	3.33987	3.48547	3.37354	3.31746	3.33199	3.34161	3.41478	3.18646	3.10285	3.02361	3.39043	3.26443	3.23148	3.52023	3.29501	3.34182	3.18823	3.35218	3.25899	3.0789
1552898_a_at	2.94357	3.08255	3.1577	3.26881	3.42263	3.16105	3.375	3.13015	3.02784	3.33745	3.29705	2.90347	3.16347	3.56095	3.23266	3.28234	3.49518	3.25103	3.26008	3.41997	3.46307	3.15396	3.26211	3.23245	3.05749	3.01417	3.34407	3.37059	3.58059	3.05957	3.39053	3.27276	3.38736	3.13286	3.36934	3.34633	3.14909	3.21507	3.24524	3.06684	3.29713	3.39373	3.30158	2.95693	3.25052	3.33975	3.28834	3.16374	3.21808
1552899_at	3.08398	3.08247	3.20515	3.31907	3.351	3.02748	3.62576	3.4794	3.35315	3.30298	3.27559	2.91742	3.23431	3.86461	3.18254	3.65865	3.20696	3.19388	3.17922	3.38522	3.26044	2.87807	3.12274	3.03193	3.1953	3.25303	3.63139	3.11954	3.27141	3.67838	3.24684	3.26805	3.35382	3.46022	3.40055	3.31897	3.19712	2.7514	3.0992	3.13834	3.49092	3.51592	3.83691	3.06096	3.56986	2.98902	3.34083	3.34673	3.30967
1552900_a_at	2.76695	3.07863	2.52821	2.93041	3.02529	2.7296	2.96457	2.75877	2.7284	2.75833	2.71351	2.63999	2.8293	3.08161	2.7526	2.88533	2.75348	2.7126	2.80487	3.13606	3.32411	2.90494	3.20385	2.70565	2.83362	2.75865	2.92468	2.7073	2.97992	2.86712	2.74907	2.72539	2.82001	2.86405	2.85845	2.86884	2.79806	2.79231	2.76436	2.97449	3.13519	2.83782	2.77989	2.70296	2.80958	2.71351	2.90183	2.93208	2.70536
1552902_a_at	4.71968	4.35321	4.40051	4.77626	4.80889	4.4749	4.21682	4.45956	4.20186	4.52423	4.4148	4.18808	4.40577	4.65513	5.2531	5.21841	4.71394	4.71529	4.68461	4.62548	4.39845	4.463	4.45376	4.56305	4.26514	4.26729	4.69369	4.60321	4.19313	4.65826	4.54245	4.52133	4.11147	4.49637	4.6114	4.83196	4.63575	4.2143	4.49634	4.92875	4.55606	4.98644	5.12301	4.68324	5.00232	4.29013	4.74838	4.59094	4.3416
1552903_at	4.16089	4.03235	3.92842	4.61687	4.00686	4.06673	3.99294	4.07429	3.86738	3.90679	4.46484	4.03444	4.12691	4.35403	4.21764	4.26502	4.43498	3.78083	4.02429	4.26156	4.30992	4.086	3.70384	3.92879	4.2399	4.15907	3.9131	4.01241	3.82833	4.15071	4.04949	3.72369	3.96213	4.09285	4.22803	3.92824	4.13398	4.35198	3.79647	4.09176	4.37023	4.45318	4.5762	4.33275	4.41083	3.97304	4.40425	3.95397	3.92204
1552904_at	2.50656	2.41708	2.52083	2.70022	2.57186	2.59329	2.3786	2.60684	2.68647	2.46044	2.44466	2.73535	2.57758	2.43498	2.67134	2.55861	2.50229	2.57127	2.43438	2.55684	2.48622	2.55511	2.58014	2.66377	2.5766	2.50249	2.60166	2.6025	2.44108	2.68973	2.63389	2.44973	2.39193	2.58054	2.61539	2.41851	2.41954	2.56596	2.58021	2.69805	2.633	2.56401	2.44933	2.569	2.57789	2.6063	2.35314	2.57441	2.44837
1552906_at	3.05964	3.11045	2.91857	2.91623	3.28019	2.78834	2.92789	2.96224	2.96982	2.95862	2.96982	2.88374	2.89376	3.18099	3.14592	3.29928	2.95556	3.10972	3.01433	3.15212	2.8916	3.05513	3.12314	2.8237	2.78503	2.94075	2.95943	2.87922	2.86281	2.86908	3.17111	2.89829	2.91002	3.0051	3.0946	2.9827	3.16017	3.28506	3.1045	3.14768	3.18706	3.07813	2.92791	3.16391	2.92608	2.75385	3.03814	2.88733	2.94657
1552908_at	3.89222	3.87274	3.83729	4.09951	3.91009	3.57461	3.64679	3.57268	3.70744	3.693	3.47072	3.65086	3.83899	3.81686	3.87513	3.77668	3.56141	4.05208	3.64628	3.8077	3.75463	3.8077	3.75413	3.89046	3.5244	3.70037	3.67402	3.64167	3.68582	3.64489	3.57545	3.53643	3.75584	3.73643	3.61202	3.79187	3.84529	3.74436	3.81635	3.92102	3.67996	3.55711	3.61401	3.68306	3.68512	3.65495	3.68857	3.5379	3.68858
1552910_at	4.09045	4.58504	4.68008	4.7131	4.80718	4.78616	4.70012	4.75459	5.55923	3.90986	4.08021	4.22822	4.21346	4.31735	4.33433	4.88562	4.75893	4.40478	4.30838	4.29293	4.3932	4.56867	4.77073	4.62905	4.66843	4.84398	4.71832	4.5378	4.53125	5.34844	4.56236	4.63212	4.23026	4.46723	4.2327	4.57873	4.34707	4.28686	4.37157	5.46036	5.19102	4.86722	4.86715	5.42325	4.975	4.93373	5.47186	5.96869	5.6559
1552911_at	4.74474	5.27221	4.42459	4.94832	4.50954	4.79469	4.07823	4.6409	4.80852	4.42355	4.8241	4.47992	4.78323	4.78394	4.28419	4.84777	4.5061	4.46888	4.41298	4.95701	4.39228	4.71848	4.04979	4.42176	5.07445	5.05406	5.33103	4.63385	4.92712	5.06212	4.80381	4.46688	4.56749	4.25418	4.62438	4.71342	4.57693	4.49194	4.60002	4.78287	4.97044	4.96723	4.70353	4.57285	4.52893	4.77289	4.66785	5.49046	4.88993
1552912_a_at	3.02211	2.85129	3.1781	3.53133	3.48536	3.24111	2.88977	2.90561	2.93138	2.94772	3.02355	6.06821	2.98408	3.7083	3.4514	3.64547	4.0442	3.20433	3.28498	3.55703	3.64961	2.97513	2.94033	3.0557	2.95291	2.73638	3.02729	3.12176	3.11328	2.97764	2.98432	2.88311	2.80728	2.63167	3.07943	3.5203	3.39785	3.16154	2.85984	3.20422	2.94154	3.09933	3.20235	2.96669	3.18714	3.16972	2.79136	2.93189	2.79988
1552913_at	2.5305	2.8553	2.86686	2.66961	2.54069	2.73373	2.62117	2.76381	2.61183	2.3597	2.65349	2.68878	2.5844	2.70394	2.78295	2.80169	2.68231	2.62178	2.58919	2.68849	2.56478	2.61951	2.7022	2.58336	2.60096	2.53626	2.61652	2.5264	2.59589	2.81447	2.58573	2.58353	2.65684	2.7468	2.72347	2.5481	2.54324	2.66265	2.49986	2.69521	2.73517	2.67041	2.60574	2.40577	2.55732	2.6705	2.71445	2.6079	2.45924
1552914_a_at	5.1337	5.08848	5.19788	5.17505	5.2854	5.4461	5.23356	5.73054	5.29249	5.73882	5.44273	4.99201	5.47223	5.36039	5.17065	5.56368	5.55355	4.94945	4.98401	5.66626	5.39101	5.42725	5.3906	5.49788	5.04329	5.59685	5.68419	5.34111	5.44561	5.63424	5.44587	5.93306	5.58244	5.69862	5.32789	5.7938	5.295	5.34208	5.3007	5.33656	5.93127	5.92445	5.6305	5.50148	5.27005	5.24021	5.69373	5.69502	5.80378
1552915_at	3.55245	3.5131	3.42279	3.7754	4.17513	3.65232	4.01693	3.81666	3.74932	3.56111	3.83746	3.70817	3.41557	4.24502	3.68134	3.84363	4.08527	3.82844	3.6854	3.75463	3.85014	3.57636	4.10156	3.58471	3.6728	3.36743	3.87146	4.10896	4.12892	3.76689	4.10544	3.70817	3.72824	3.80266	3.61665	3.81288	4.04822	3.92847	3.62651	3.64547	3.72741	3.89804	3.69001	4.05215	4.00016	3.90373	4.45132	4.07038	3.82558
1552917_at	4.63848	4.60864	4.30974	4.676	4.81482	4.73197	4.41319	4.98484	4.4797	4.68756	4.52048	4.48942	4.49863	5.02885	4.92942	5.09116	4.65305	4.92835	4.69876	4.90277	4.79709	4.52765	4.2992	4.45349	4.40462	4.81041	4.70015	4.46269	4.79421	4.77188	4.81314	4.69517	4.34121	4.66833	4.96574	4.85993	4.68196	4.50127	4.38357	4.6874	5.03563	5.1829	4.80043	4.711	4.52442	4.56596	4.68118	4.52664	4.86647
1552919_at	3.77804	3.57338	3.50077	3.79667	3.55333	4.11001	3.51832	3.70003	3.7512	3.62306	3.73269	3.4778	3.71408	3.73584	3.54654	3.86379	3.39084	3.48098	3.53616	3.61458	3.86669	3.98074	3.91701	3.83413	3.96365	3.81653	4.05611	3.47224	3.75538	3.7162	4.46955	3.90319	3.65396	3.65419	3.64249	3.76055	3.63812	3.72991	3.69791	3.83359	4.35052	3.89378	3.70305	3.49485	3.61647	3.59052	3.47774	3.6056	3.98107
1552921_a_at	5.93238	6.40115	6.48482	8.37295	7.09817	6.03282	5.78432	7.98223	6.45337	6.93802	6.07511	6.76984	6.24462	7.05255	7.78324	7.32503	8.2083	7.26704	6.98212	6.42061	7.07084	6.82193	5.97101	5.75992	6.04535	8.1987	7.67337	6.33413	6.63877	6.95785	7.12555	6.49992	6.89863	7.11439	5.91186	5.57863	5.87339	5.47636	6.02192	5.60939	5.4038	5.81865	5.54345	5.85236	5.18835	5.46313	5.3696	5.60192	5.56762
1552922_at	2.34973	2.58696	2.59129	2.71993	2.77739	2.71347	3.03652	2.88743	2.92251	2.62057	2.57463	2.80189	3.03015	3.07582	3.07062	2.84298	2.76001	2.56495	2.60171	2.70336	2.88494	2.83097	3.00687	2.92237	2.90382	2.56267	3.06571	3.07616	2.65801	3.09718	3.19361	2.946	2.62155	2.872	2.69316	2.7487	2.69781	2.59709	2.89339	2.78031	2.75522	2.71603	2.85009	2.62048	2.67997	2.90324	2.94571	2.64605	2.71054
1552923_a_at	4.84628	4.66317	4.83879	4.76258	5.24368	4.63215	4.85535	4.95007	4.53345	4.91868	4.42883	4.44636	4.57229	5.06057	4.88745	5.19064	5.08405	4.69504	4.91951	5.11275	5.40941	4.92057	4.68657	5.16968	4.48572	4.96234	4.78289	4.63046	4.74412	4.97552	5.37236	4.8282	4.6927	5.41143	4.78879	4.8316	4.9592	4.442	4.56226	5.06305	4.90852	5.00895	4.99666	5.06569	5.01992	5.11014	5.09088	5.04871	4.49129
1552924_a_at	5.2256	5.05187	5.00113	6.5368	5.72097	6.20051	6.69579	6.04098	5.99492	7.85492	5.86408	5.51355	5.56889	6.18994	6.60429	6.32052	6.26482	6.15418	6.08664	6.02899	6.55664	7.02176	7.10254	6.66918	6.64467	6.27136	5.32319	5.487	5.49446	5.86978	8.18091	7.6135	7.05166	7.66105	5.79789	6.44572	6.16013	6.02701	6.08171	6.10707	5.92123	5.76374	5.79015	6.21131	6.37573	6.18185	5.81494	5.76698	5.63573
1552925_at	3.72252	3.07412	3.56993	3.74564	3.72056	3.60939	3.54367	3.44117	3.51926	3.64802	3.49344	3.41042	3.85706	3.73704	4.03182	4.50276	4.09294	3.99901	3.57893	4.20576	3.82536	3.75226	3.61609	3.79171	3.84985	3.80857	3.47462	3.52013	3.49816	3.6963	3.64011	4.04442	3.49687	3.45286	3.87828	3.83776	3.89477	3.46877	3.66593	3.74018	3.75473	4.36451	3.60661	3.50868	3.92749	3.55984	3.52199	3.3739	3.4669
1552927_at	4.41381	4.79186	4.25206	5.58104	5.90072	4.56077	6.08562	7.25938	4.48652	4.76665	4.14526	5.01329	5.10204	6.40636	5.78066	4.99827	6.52639	6.5002	6.05937	6.2729	5.88894	6.49409	6.36898	6.37171	6.07463	7.3979	6.4356	4.87201	4.95937	4.70528	4.77919	5.25169	4.77228	4.88005	4.30467	4.32168	4.75465	5.04963	4.65537	5.01924	4.76346	5.40558	5.10034	4.31819	4.50566	4.8628	4.50731	4.37117	4.64826
1552928_s_at	4.72192	5.14374	4.55468	7.10674	7.2926	5.08963	6.71311	8.70528	5.25972	5.5778	4.30523	5.87672	6.21685	7.17669	7.90462	7.52967	7.9935	7.98687	7.46985	7.25585	7.96481	7.6668	7.61909	7.0001	7.45449	8.67493	7.63434	5.97765	5.91912	5.81871	5.80905	6.05532	5.23915	5.83853	4.21594	5.2613	5.73377	5.43904	5.93977	6.15647	5.75618	5.64799	6.29715	4.31378	4.76402	5.134	4.67679	4.28033	4.56687
1552929_at	3.59554	3.35017	3.04263	3.23975	3.17138	3.11619	3.36643	3.45781	2.94285	3.2489	2.97016	3.23216	2.95166	3.62064	3.38305	3.65888	3.72287	3.53365	3.22234	3.06161	3.59959	2.98814	3.36218	3.32187	3.20581	3.40443	3.16025	3.24774	3.16782	3.30873	2.96149	3.1598	3.16731	3.4431	3.38583	3.40154	3.28803	3.13513	3.28266	3.50512	3.39908	3.83013	3.54897	3.23261	3.46965	4.01602	3.53723	3.39636	3.24674
1552930_at	6.06869	6.07394	6.43127	6.42378	6.06893	6.10724	6.09996	5.64539	5.95598	6.03868	5.74349	6.28334	6.07988	6.10087	6.21249	6.92795	6.06109	5.88507	6.10284	6.26114	6.6361	6.14256	5.73593	5.91189	6.13035	5.98016	5.83893	6.01304	6.31811	5.90648	5.97646	5.85628	5.77528	5.98869	5.99547	5.87391	6.10642	5.89506	6.02836	5.96367	5.9581	6.30353	6.58409	5.93276	6.19056	6.23988	6.517	5.76091	5.74621
1552931_a_at	6.37507	5.77146	6.00083	6.43093	6.85571	7.05115	5.82951	6.29898	6.59916	6.1653	6.91443	6.29805	6.69458	7.32356	6.91128	6.4892	6.41614	7.42256	6.98177	6.64701	6.31633	6.07692	5.86923	5.54285	5.484	6.26758	5.95262	7.15919	7.39034	6.74237	6.1813	6.19394	6.21568	6.38114	6.88153	6.81192	7.09409	6.57624	6.05062	6.64475	6.72146	6.52063	6.76191	6.74641	6.33401	6.92602	6.62999	6.22437	6.83864
1552932_at	3.7837	3.66353	3.22519	3.78993	3.6344	3.6873	3.42444	3.75697	3.64372	3.58646	3.75135	3.48332	3.69076	4.03924	3.88774	4.3565	3.5504	3.77288	3.74413	3.74793	3.90592	4.25093	3.66875	3.76091	3.25938	3.55617	3.86678	3.8657	3.89618	3.72508	3.55512	3.79735	3.72334	3.54315	3.78588	3.90749	3.89207	3.55966	3.52248	4.25116	3.46524	3.69624	3.43271	3.76475	3.7735	3.92723	3.41966	3.97487	3.8599
1552933_at	3.41245	3.35538	3.37337	3.68539	3.4376	3.32973	3.48271	3.47424	3.34051	3.33496	3.32271	3.17295	3.45113	3.2963	3.26116	3.90599	3.82278	3.34179	3.46154	3.59425	3.56	3.57161	3.55883	3.45848	3.65934	3.44931	3.30812	3.83775	4.29835	3.60349	3.35345	3.36412	3.32932	3.68783	3.60628	3.29507	3.24286	3.45444	3.56423	3.94666	3.46021	4.20292	3.51499	3.56152	3.63581	3.65217	3.53328	3.31582	3.42323
1552935_at	4.88125	4.94085	4.94921	4.73993	5.15806	4.7745	4.89354	4.75111	5.04154	4.62593	4.73583	4.92076	4.40366	4.83542	5.03949	4.87469	4.90201	5.28318	4.96292	5.40254	5.29563	4.70078	4.67339	5.1103	4.48216	4.90519	4.818	4.93098	5.331	5.11955	4.89258	4.84963	4.71711	4.96901	4.82173	4.97623	4.81338	5.04473	4.83343	5.05246	5.1619	4.78054	4.99867	5.14017	5.21094	5.035	5.1569	5.11875	4.91974
1552937_s_at	6.42925	5.98858	6.20504	5.55815	5.58331	6.16951	5.69808	6.97822	6.64053	6.36182	5.53634	7.17987	5.75101	5.75956	5.41131	5.10843	5.06424	5.97156	5.57115	6.08289	5.60416	6.19967	5.82733	6.13899	6.19266	6.55783	6.58172	6.62887	6.40917	7.03863	6.13462	6.05723	6.23651	6.06794	5.74357	6.01289	5.93295	5.75767	5.58109	5.67361	5.66301	5.68604	5.92353	5.67137	5.34324	5.80136	5.69592	5.73733	5.9384
1552938_at	3.88288	3.95725	3.93818	4.29368	3.85205	4.01037	3.74924	3.80601	3.88933	3.67845	3.84592	3.99688	3.99596	3.78034	3.86682	4.21064	4.39453	3.90747	3.95725	3.99689	4.07969	3.89382	3.79585	3.84279	3.65414	4.09527	4.17233	3.85607	3.98656	4.02957	4.10627	3.95774	3.9076	3.81854	4.04251	4.02083	4.0376	3.62646	3.94482	4.30206	3.71257	4.18219	4.09245	3.93879	3.92101	3.92384	4.19578	3.95178	3.79757
1552939_at	3.15762	3.05933	3.02236	2.97706	2.87683	3.06784	3.25525	3.36307	2.97463	2.98318	3.01334	3.20541	3.13243	2.89358	2.97649	3.08656	3.13842	3.18836	2.90364	2.88856	3.21482	3.12636	3.25814	2.98477	3.21956	3.16167	3.1722	3.10617	2.89	3.1025	3.05522	3.20363	2.99637	3.25811	2.9691	2.74939	3.02283	3.03099	2.95901	2.96209	3.02546	2.87375	2.95262	2.8657	2.79618	2.88624	2.99702	3.07255	2.88991
1552940_at	3.55776	3.71025	3.60283	4.05521	4.41894	3.99962	4.4209	4.01624	3.63973	3.91436	3.60936	3.61897	3.98127	4.65307	4.35915	4.3305	4.40079	3.8693	3.93357	4.3753	4.17778	4.26488	4.55455	4.10066	4.00922	3.95998	3.77015	3.94246	3.79585	3.87453	4.05216	3.88944	3.68898	3.75583	3.98603	4.03251	3.99352	3.79385	3.73926	4.17271	4.46159	4.75313	4.20331	4.07317	4.10502	3.96117	4.08293	4.04695	3.76386
1552942_at	4.2831	3.95826	4.34197	4.99763	4.8306	4.54295	4.80698	4.6731	4.37499	4.67274	4.5391	4.3568	4.48805	5.73152	5.05691	5.49902	5.08417	4.80671	4.80858	5.02814	5.3671	4.5979	4.45326	4.82652	4.85801	4.47541	4.70941	4.43998	4.73842	4.63339	5.32795	5.01257	4.73982	5.02354	4.62872	4.6388	4.75492	4.44056	4.36817	4.91847	5.11926	5.3506	5.18751	4.69475	4.34705	4.75283	5.01209	4.87687	4.38234
1552943_at	2.75712	2.88282	2.77863	3.15828	2.81812	2.75954	3.10813	2.79586	2.75088	2.74085	2.79209	2.84821	2.79521	2.88328	3.02718	2.96684	3.18415	2.66701	2.96179	2.944	2.73835	2.88337	3.17272	2.8038	2.72518	2.65452	2.85648	2.77137	3.12921	2.92848	3.02126	2.64816	2.79122	2.84517	2.74624	2.79122	2.6857	2.57573	2.79966	3.06574	2.90046	2.88675	2.92208	2.66065	2.87904	2.84726	2.71478	2.8233	2.81777
1552944_a_at	6.00149	6.18292	6.01771	6.479	6.53904	6.65929	6.3764	6.41929	6.35758	6.30933	6.34222	6.00554	5.99025	6.5507	6.81397	6.69537	6.39404	6.51821	6.20547	6.72658	6.69205	6.06144	6.06151	6.24619	6.23258	6.33754	6.49557	6.43832	6.35789	6.32814	6.96585	6.46982	6.28946	6.39583	6.37082	6.47169	6.40314	6.28788	6.18168	6.80701	6.34666	6.48604	6.68622	6.35411	6.34272	6.52459	6.55606	6.75585	6.51683
1552946_at	3.30552	3.42055	3.40678	3.5864	3.6449	3.23472	3.82812	3.32026	3.1722	3.40922	3.59776	4.37473	3.563	3.59489	3.30105	3.46467	3.46336	3.67234	3.56637	3.29279	3.49131	3.30057	3.47773	3.35232	3.30152	3.39109	3.71795	3.3013	3.6436	3.36956	3.40635	3.43473	3.393	3.41333	3.57178	3.28441	3.23398	3.51423	3.5629	3.13418	3.30562	3.62642	3.12141	3.28249	3.23247	3.34926	3.20804	3.33873	3.29117
1552947_x_at	3.53686	3.77498	3.30779	3.5075	3.52173	3.73389	3.51099	3.34606	3.58155	3.4969	3.64652	3.68143	3.56851	3.48589	3.85567	3.68962	3.51966	3.6932	3.9235	3.54327	3.87064	3.49867	3.69708	3.67324	3.44384	3.6429	3.71443	3.52126	3.71982	3.52207	3.52114	3.66486	3.76658	3.40291	4.09105	3.53753	3.34242	3.80995	3.86571	3.90771	3.56664	3.74215	3.9473	3.34893	3.61065	3.71529	3.64989	3.65876	3.49297
1552948_at	4.81965	4.42633	4.5838	4.69534	4.88983	4.90568	4.96454	5.02386	4.96147	5.17724	5.08208	4.78763	4.79009	4.55813	4.94901	5.12164	4.90173	4.90717	4.55078	4.51945	5.3629	4.72881	4.74424	5.12164	4.83209	5.18753	5.14981	4.96649	5.39978	4.78403	5.15319	4.87253	5.04725	4.94093	5.31126	4.80015	4.93434	4.92067	5.08367	4.81295	4.94193	4.68967	4.87497	4.64609	4.91257	4.94278	4.99335	5.38356	4.98836
1552950_at	2.88225	2.87397	3.13942	3.3359	4.09382	3.0109	2.9454	2.98676	3.17454	3.2761	3.43006	2.94712	3.12521	3.56346	3.56117	3.52757	3.92255	4.05985	3.33833	3.3041	3.53045	3.11589	2.93189	3.24859	2.97108	3.34912	2.95013	2.98947	3.08368	3.14153	3.59655	3.45852	3.07141	3.10806	3.23099	3.28333	3.31665	3.44076	3.2532	3.23115	3.08704	3.53714	2.95998	3.36052	3.49903	3.15597	3.05695	3.08835	3.09603
1552952_at	2.87671	3.61736	3.14829	3.53328	4.54733	3.07216	3.78365	4.55255	3.11237	4.87869	3.36339	5.00465	3.06953	4.21963	4.36288	3.92357	4.67243	4.75862	4.63617	4.38468	4.87761	3.91747	3.51799	3.4621	3.71207	5.08989	4.55994	3.06521	3.2985	2.97227	4.61922	5.3595	4.37988	4.94651	3.14393	5.03139	5.33653	4.0419	3.31914	3.0573	3.46017	3.04721	3.56002	3.24546	3.41084	3.1302	3.46881	3.01006	2.90535
1552953_a_at	5.07773	5.18346	5.41381	5.05309	5.04122	5.4433	5.23784	5.40201	5.20906	5.12685	4.81542	4.77603	5.3676	5.03404	5.22096	5.61813	5.02117	4.82691	4.76521	4.97308	4.80951	5.48245	5.30726	5.33349	5.80145	5.28635	5.15952	5.14209	5.23971	5.46387	5.68571	4.9777	5.17433	5.37398	5.19695	5.31329	5.56058	5.27037	5.33602	5.38836	5.48499	5.53408	5.51322	5.36843	5.44776	5.31716	5.31772	5.2498	5.18882
1552954_at	4.18879	3.82964	3.8931	3.75074	3.58099	4.97793	4.2844	6.32738	4.06666	4.1099	4.0624	3.70221	3.79531	3.99803	3.75224	4.10714	3.98944	3.94086	4.04866	4.02367	3.99465	3.81458	3.69377	4.1204	3.99942	6.84168	6.64681	4.02418	4.34359	4.09426	4.02468	3.99795	3.85508	4.05831	4.0231	3.67194	3.65515	3.75346	3.63258	4.1468	4.00658	3.97092	4.23414	3.63671	4.33826	3.75429	3.78775	4.43699	3.82395
1552955_at	4.79827	4.80563	4.53401	4.9092	5.55693	5.01604	5.385	5.32739	4.89393	5.14591	5.097	5.17439	5.76286	5.51699	5.37086	5.38197	4.79033	5.08023	5.26397	5.14243	5.41829	5.0171	5.35883	5.03772	5.37145	4.98444	5.07198	4.87189	5.32852	5.15591	5.2119	5.06931	5.32852	5.1978	5.44639	5.28727	5.63019	5.27524	5.12179	5.31094	5.73363	5.65612	5.7779	5.1774	5.41017	5.12132	5.36556	5.19374	5.31179
1552957_at	3.90228	3.79676	3.70195	4.18968	4.23062	3.90041	4.00658	4.04278	3.63763	3.63296	4.45796	4.60962	3.89499	3.98704	4.47503	4.39055	4.64612	4.15621	4.30801	4.10398	4.50836	3.79244	4.0787	3.75879	3.89368	4.15072	3.90591	3.89627	3.81848	3.9233	3.82254	3.86877	3.74543	3.6979	4.51547	5.10233	5.21346	4.69975	5.04289	4.3422	4.52201	4.96491	4.84008	4.48309	4.54195	4.50251	4.30552	4.22523	4.57745
1552960_at	4.48681	4.65516	4.6822	4.84757	4.80748	4.70738	4.61852	4.9697	4.70402	4.83977	4.80004	4.45545	4.62913	4.97308	4.9464	4.81686	4.80508	4.8494	4.59611	4.874	4.96219	4.6723	4.56391	4.69251	4.64319	4.86574	4.84903	4.70242	4.77117	4.59707	4.80008	4.70514	4.79975	5.00851	5.0582	4.95175	4.92779	4.89429	4.65851	5.00054	5.00154	4.89076	5.14066	4.86847	5.20943	4.73432	5.05439	4.98983	4.76052
1552961_at	3.86333	4.37106	4.09083	4.25765	4.1999	4.00941	4.28342	4.18045	4.24379	4.27782	4.17674	4.25119	4.34941	4.33876	4.29324	4.35488	4.06	4.29686	4.17161	4.16786	4.45333	4.00599	4.34956	3.99789	4.23064	4.39929	4.54765	4.34494	4.29289	4.34808	4.20235	4.26501	4.13556	4.27664	4.46209	4.30691	4.48236	4.50419	4.40611	4.30738	4.47364	4.73746	3.9984	4.19073	4.18836	3.86331	4.21818	4.3271	4.25784
1552964_at	4.64326	4.18126	4.21929	4.47938	4.5745	4.46102	4.31849	4.35496	4.29453	4.04881	3.84732	3.95457	4.26438	5.02023	4.56841	4.69368	5.16033	4.08014	4.96052	4.6311	4.5406	4.30104	3.74574	4.35873	4.18071	4.03403	4.42102	4.00892	4.23684	4.13511	4.49508	4.25729	4.24982	4.07773	4.04973	4.64463	4.42682	3.93775	4.15131	4.18712	4.7546	5.03295	4.43017	4.10905	4.46207	4.60451	4.22001	4.38351	4.18404
1552965_a_at	4.1695	4.19543	3.88321	4.29174	4.22534	3.89827	4.09381	4.24686	4.0532	3.97794	4.03519	3.83888	4.33019	4.00725	3.97503	4.43759	4.4571	4.30393	4.30318	4.40715	4.43033	3.96391	4.05713	4.32493	4.40688	4.17829	4.28818	4.11482	4.08809	3.89264	4.1837	4.31084	4.07215	3.93721	4.15135	3.96887	3.96674	4.13577	4.19097	4.15696	4.52112	4.59542	4.52082	4.08846	4.15235	4.01907	3.84272	4.10427	4.07871
1552967_at	4.17089	3.99271	4.10859	4.55273	4.29114	4.14306	4.02731	4.33432	4.06703	4.13115	4.11135	4.01948	4.64367	4.50819	4.24492	4.81538	4.22822	4.25244	4.45159	4.39951	4.83691	4.19712	3.96924	4.27399	3.92226	4.30257	4.43868	4.10821	4.37647	4.3975	4.27693	4.31181	4.208	4.24131	4.06102	4.39462	4.26255	3.97872	4.10081	4.20957	4.63023	4.63772	4.64504	4.30656	4.93514	4.17699	4.60813	4.35285	4.11005
1552969_a_at	3.87246	4.38495	3.76028	4.00108	4.05011	3.68553	3.96489	4.22105	4.11016	3.96507	3.92384	3.98106	4.0025	4.04226	3.85548	3.80055	4.02711	4.22381	4.39585	3.86415	4.01663	4.00089	3.84594	3.91504	3.90166	4.18035	4.17698	3.95555	3.96489	3.80265	3.8535	4.06738	3.70008	3.86373	3.64071	3.67838	3.59243	3.8626	3.72105	3.90562	3.66357	3.9687	4.09035	3.5537	3.94745	3.88356	3.64205	3.82838	3.83077
1552970_s_at	3.96326	3.95702	4.08606	4.02733	4.13422	4.01782	4.52852	4.46254	3.91874	3.96657	4.10075	4.31564	4.17781	4.07026	4.06084	4.19423	3.89781	3.81052	3.94449	3.76823	4.0397	4.37875	4.23789	4.31021	3.99054	4.81263	4.18451	4.19116	4.17505	4.07929	4.11532	3.97605	3.82283	4.21543	3.95496	3.99314	4.00285	4.38236	4.32573	4.40978	4.09485	4.02039	4.05537	4.30275	4.10603	4.12057	3.94254	4.131	4.02514
1552971_at	3.49355	3.25488	3.23319	3.5636	3.63425	3.37528	3.40616	3.8522	3.31942	3.50552	3.35256	3.61348	3.41526	3.42876	3.42344	3.96408	3.7179	3.38236	3.16113	3.56736	3.57781	3.59539	3.69502	3.52833	3.73724	4.47267	3.50701	3.6208	3.47434	3.45585	3.35152	3.61193	3.59531	3.43353	3.51706	3.44573	3.66836	3.55965	3.56736	3.37829	3.48905	3.55879	3.30612	3.42744	3.46934	3.34746	3.4199	3.43193	3.68477
1552972_at	2.4498	2.46196	2.33648	2.59103	2.64987	2.49731	2.75667	2.47848	2.39129	2.40486	2.3638	2.55723	2.82628	2.86195	2.56785	2.55114	2.59381	2.56911	2.58064	2.57531	2.8999	2.44031	2.60926	2.39138	2.61824	2.45094	2.3697	2.47135	2.71707	2.60307	2.28494	2.48121	2.43302	2.39703	2.578	2.61224	2.54192	2.52949	2.44526	2.41405	2.41746	2.51319	2.70722	2.59812	2.53852	2.57737	2.41666	2.32942	2.48726
1552973_at	3.90786	3.81125	3.72558	4.85596	4.12244	3.92061	3.7841	3.95962	3.84134	3.91088	3.53232	3.75622	3.74233	3.87164	3.92223	4.86992	4.17635	4.13808	4.0794	4.87652	4.81263	3.86787	3.7725	3.73677	3.36543	3.70498	3.99128	4.11472	3.9843	3.81681	3.91561	3.89261	3.87418	4.05069	3.78049	4.03259	4.0928	3.77464	3.45499	4.30082	4.60312	4.55815	4.89594	4.10185	3.85184	3.90529	4.12165	3.70203	3.81107
1552974_at	3.51788	3.55829	3.55286	4.13974	3.72088	3.5032	3.6018	3.61956	3.48614	3.61732	3.81012	3.77646	3.75076	4.13449	3.73133	3.74478	3.7196	3.84796	3.92908	3.80265	3.69499	3.85643	3.61066	3.73045	3.61061	3.73065	3.96307	3.66401	3.78186	3.69331	3.6486	3.88583	3.70257	3.7824	3.91653	3.61837	3.71403	3.83102	3.64075	3.68707	3.62223	3.74913	3.59281	3.79387	3.70423	3.58728	3.70077	3.91933	3.64229
1552975_x_at	4.04253	3.83508	3.92459	4.15938	4.09977	3.90278	3.95763	3.91275	3.82954	4.09885	3.92404	4.04561	4.07787	4.1125	4.10608	3.94649	4.21305	4.05105	4.09761	4.1128	4.14483	4.26103	4.13607	4.17725	3.89951	3.99921	4.08568	4.2686	4.26481	4.13912	4.07295	4.32758	4.07211	4.19	4.04779	3.74914	3.92046	4.03548	3.98722	4.14103	4.47326	4.07355	4.05255	4.16516	3.75635	4.07445	3.91415	4.30852	3.8026
1552976_at	4.1909	4.34298	4.3459	5.11175	4.60273	4.44211	4.24559	4.46202	4.33572	4.31433	4.1375	4.30449	4.32599	4.74431	4.55214	5.07715	5.01617	4.30923	4.43187	4.59168	4.78384	4.42863	4.35207	4.46983	4.30149	4.39857	4.56493	4.52715	4.37995	4.35388	4.02193	4.15631	4.26202	4.31468	4.44285	4.38714	4.28942	4.62727	4.28242	4.62488	4.44174	4.73005	4.80594	4.42212	4.56269	4.38389	4.86761	4.14527	4.03166
1552977_a_at	6.59559	6.18517	7.14892	5.40756	5.12016	6.8543	6.99182	7.91143	7.30398	6.92051	6.75188	6.7073	5.99643	5.50271	5.36996	5.41768	6.00932	6.34237	5.78062	6.06404	5.7773	7.50584	6.86265	7.6559	6.49227	8.11068	7.5771	7.36534	6.93807	7.38832	6.45345	7.25225	6.94842	6.60593	6.55179	6.43692	6.9648	5.96495	6.70281	5.57013	5.67899	5.96585	5.22645	7.24348	6.22435	6.99571	6.49663	7.53288	7.76016
1552978_a_at	6.20616	6.19535	6.40892	6.27376	5.80142	6.07693	5.93143	6.90806	5.90611	6.45523	6.52645	6.35588	6.00598	6.00446	6.29313	5.84565	6.54493	6.29805	5.63543	5.54301	5.34194	6.01134	6.11364	5.88525	5.82052	6.46372	6.70226	6.70352	6.25982	5.94965	6.02439	6.50461	6.64731	6.86668	6.35974	5.64078	6.30234	6.09237	6.25446	5.73784	5.92024	5.4258	5.94901	5.8025	5.46497	5.99842	6.084	6.07634	6.25624
1552979_at	3.01106	3.29981	3.27561	3.39463	3.07435	2.8998	3.20083	3.48201	3.10264	3.51155	3.0289	3.16727	3.55067	3.27325	3.32966	3.39526	3.23073	3.24952	3.26515	3.22889	3.28666	2.91524	3.28286	3.22791	3.25783	3.33657	3.42143	3.09845	3.23665	3.18395	3.38608	3.42216	3.29387	3.29503	3.56633	3.10439	3.06503	3.15326	3.14196	3.48055	3.2707	3.42587	3.34576	3.05457	3.12351	3.2915	3.2479	3.19549	3.40112
1552980_at	4.92889	6.12893	5.0106	5.65811	5.10833	4.67918	5.8644	5.03416	5.29345	4.97496	5.28029	5.26202	5.35922	5.64493	5.67232	5.79217	6.1485	5.12775	5.24413	5.26026	5.14863	5.18927	5.95687	5.05522	5.35827	5.00398	5.23314	5.12251	5.48926	4.88436	5.71839	5.09435	4.67764	5.19236	5.04887	5.57117	5.31409	5.148	5.11892	5.60666	5.39304	5.51534	5.49325	5.50079	6.34005	5.03531	5.28653	5.30227	5.44741
1552982_a_at	4.39337	4.12739	4.18393	4.2981	4.27543	3.91592	4.15965	4.3411	4.17066	4.12809	3.86018	4.30286	4.49708	4.2522	4.50358	4.48302	4.84148	4.0951	4.28227	4.32523	4.64514	4.06639	4.2681	4.20742	4.25452	4.21617	4.67754	4.36396	4.45071	4.48492	3.98731	4.34099	4.3007	4.40597	4.31143	4.47023	4.16323	4.03759	3.7839	4.59416	4.50713	4.69772	3.99044	4.49058	4.36591	4.10161	4.40486	4.31342	4.22668
1552985_at	3.48502	3.38977	3.72023	3.71366	3.96546	3.75842	3.55544	3.70119	3.7222	3.34295	3.46015	4.46488	3.68335	3.92306	4.32311	4.33727	3.61086	3.58974	3.81915	4.00494	3.7532	3.73075	3.70693	3.8993	3.71525	3.82281	3.76502	4.10208	3.4574	3.55353	3.91594	3.37699	3.53678	3.61153	3.23701	3.93105	3.77153	3.55738	3.48435	3.88977	3.77829	4.2739	3.74506	3.74812	3.67301	4.15343	3.80919	3.66449	3.40348
1552986_at	6.21251	6.6683	6.45295	6.74749	6.63763	5.53023	4.99482	5.25461	5.80242	5.38407	4.98427	6.80248	5.80167	7.11749	6.85306	6.48673	6.53077	6.76675	6.34107	6.55882	5.86124	6.25358	5.10859	6.26193	5.38371	5.33876	5.79893	6.01386	5.55982	5.40189	5.42313	4.5962	5.11264	4.6399	5.26739	5.11862	5.43989	5.9111	5.90581	6.33252	6.30391	6.34842	6.1501	5.68174	5.36802	5.69322	5.31783	5.11862	4.83265
1552987_a_at	2.78943	2.53522	2.60727	2.70769	2.80381	2.87258	2.66518	2.60514	2.58803	2.82744	2.58587	2.49125	2.70264	2.94882	3.00111	2.54888	2.70424	2.70389	2.80347	2.77205	3.09573	2.64708	2.60145	2.66932	2.64541	2.77044	2.69276	2.74925	2.74232	2.82232	2.92371	2.96142	2.77685	2.72184	2.83313	2.58003	2.61777	2.68289	2.77308	2.90468	3.03537	3.07567	2.84978	2.71542	2.92425	2.7632	2.67142	2.87879	2.58849
1552988_at	3.77058	3.97514	3.5252	3.68971	3.3936	3.68892	4.19277	3.63592	3.86986	3.79457	4.45129	3.74212	4.31817	3.47381	3.71042	3.2516	3.63756	3.80314	3.39167	3.43045	3.58842	4.59425	4.90993	4.65892	5.1988	3.60303	3.61527	3.69757	3.93913	3.63313	3.64395	4.27197	4.00799	4.24185	4.2584	4.15898	4.94872	4.42238	3.75611	3.95601	3.61823	3.78848	3.35975	4.34645	3.86636	4.32207	3.96444	4.17021	4.2364
1552990_at	3.60748	3.27895	3.67049	3.79728	3.16012	3.70764	3.35437	3.47337	3.4991	3.2533	3.31197	3.1632	3.51532	3.84501	3.86287	3.73006	3.58897	3.6392	3.40659	3.82676	3.49323	3.504	3.23448	3.65906	3.33203	3.39746	3.5716	3.47123	3.37872	3.40764	3.4891	3.43723	3.42924	3.39871	3.54787	3.46982	3.76772	3.46938	3.3099	3.65917	3.23689	4.15791	3.7044	3.56277	3.44106	3.49163	3.75279	3.64952	3.31154
1552991_at	3.78574	3.76949	4.00677	4.0139	3.79016	3.77215	4.25864	3.75317	3.61629	3.58564	3.54706	3.67718	3.61998	3.77949	3.94041	4.58715	3.86058	3.84923	3.83748	3.9658	4.09829	3.6856	3.90414	4.06644	3.29137	3.56267	3.70595	3.9104	3.79289	3.73855	3.91463	3.50636	3.50358	3.71139	4.06227	3.93135	3.82292	3.3081	3.81613	3.88933	4.14948	4.0885	3.99074	3.84977	3.99852	3.7754	3.51786	3.82758	3.43482
1552993_at	2.70004	2.93855	2.47796	2.67394	2.52704	2.59989	2.68346	2.77615	2.73602	2.70477	2.77318	3.38132	3.03957	2.67425	2.5253	2.87651	2.64029	2.82979	2.73342	2.71298	2.80487	2.68061	2.78814	2.53693	2.77987	2.78088	2.5419	2.53037	2.83061	2.61752	2.55835	2.84518	2.59631	2.78868	2.48359	2.65577	2.53225	2.62752	2.59989	2.75364	2.56441	2.84235	2.68603	2.51279	2.70012	2.55965	2.74667	2.72174	2.58946
1552995_at	5.56891	5.68604	5.69825	6.6909	6.32818	5.91318	6.04093	5.95168	5.6836	5.99016	5.52035	5.41568	5.8351	6.66847	6.48861	6.83328	6.43338	6.38804	6.37007	6.55448	6.5277	5.98052	5.84861	6.0145	5.46717	5.7619	6.02716	5.70082	5.57158	5.48053	6.05218	5.85	5.87853	5.88729	5.87718	6.00913	6.01865	5.44371	5.54847	6.40206	6.20247	6.51602	6.63107	6.08989	5.85792	6.0084	6.33351	5.90148	5.71961
1552997_a_at	5.01877	4.96194	4.97862	5.32339	5.32835	5.0395	5.21748	5.19179	4.82933	4.84765	5.08698	4.70686	4.94857	5.35447	5.33164	5.4004	5.95673	5.06997	5.36231	5.19455	5.4774	5.04135	5.00582	5.24307	5.13233	5.23407	5.26128	4.9916	5.11951	5.20674	5.15213	4.82069	4.60815	4.96746	5.16031	4.81365	4.90608	4.9925	4.81868	5.14299	5.09857	5.56211	5.12408	5.28921	4.95934	5.11009	4.86525	5.00183	4.93131
1552998_at	3.24502	2.82513	3.30378	3.72225	3.44105	3.28081	3.24147	3.35733	3.07571	3.22483	3.00938	3.05447	3.48784	3.40131	3.2739	3.88081	3.41253	3.49399	3.40834	3.81779	3.59339	3.24725	3.26684	3.64238	3.0488	3.59582	3.60714	3.48056	3.2758	3.3931	3.49474	3.48377	3.51783	3.58651	3.14986	3.24485	3.49842	2.92402	2.96562	3.57644	3.60484	3.42683	3.20043	3.40374	3.45169	3.20934	3.36912	3.575	3.30378
1552999_a_at	4.21356	4.03601	3.88344	4.08142	3.89144	4.14323	4.02253	3.85609	3.77003	3.80802	3.86105	4.13209	3.87174	4.09166	4.86123	4.63578	4.06932	4.39442	4.3174	4.61422	4.23225	4.02699	4.3435	4.43703	3.8313	3.94595	3.97501	3.81334	3.85824	3.68452	4.17133	3.88206	4.00419	4.12212	4.00255	3.88729	4.15975	3.81489	3.78205	4.25466	4.05756	4.36909	4.0998	3.89568	4.40482	4.14197	4.20828	3.93924	3.9637
1553002_at	4.06076	3.89637	4.03293	3.98739	3.94386	4.33062	4.28399	4.35716	3.92084	4.28308	4.35027	4.07564	4.42093	4.22133	4.2106	4.12559	4.20582	3.91542	3.83275	4.30553	4.20816	4.07942	3.95946	4.21265	4.39654	4.08693	4.24708	4.3533	4.23866	4.16039	4.07617	4.23576	4.29911	3.98846	4.54738	4.13317	4.41655	4.20302	4.15137	4.16947	4.10274	4.00289	4.06251	4.17945	3.99463	4.26389	4.27526	4.32886	4.10437
1553003_at	5.27486	5.1367	5.1177	5.29789	5.65709	5.22931	4.9136	5.08543	4.61369	4.86855	4.62384	4.54927	4.69383	5.46303	5.0453	5.67184	5.3906	5.2133	5.25335	5.23919	5.32216	5.03882	5.3661	4.88082	4.7672	4.77302	5.06027	4.82405	5.07314	4.74454	5.09221	4.80512	4.94103	4.86492	4.94367	4.98573	4.93284	4.54319	4.55118	5.63888	5.69982	5.97351	5.56234	5.3697	5.24443	5.57008	5.4443	5.00189	4.84774
1553004_at	3.19017	3.16652	2.99852	3.61901	3.61879	3.37468	2.91019	3.30242	3.37136	3.05833	3.54009	3.38721	3.56639	3.69099	3.47062	4.00573	3.50748	3.46114	3.82992	3.50279	3.66745	3.24267	3.12631	3.33457	3.27153	3.2498	3.2179	3.19943	3.39246	3.51698	3.21875	3.27626	3.276	3.18852	3.33358	3.37744	3.06606	3.33587	3.29956	3.32223	3.62727	3.63808	3.71662	3.09155	3.64683	3.0848	3.26904	3.34414	3.11828
1553006_at	3.34816	3.33094	3.34318	3.63179	3.23616	3.25302	3.30889	3.14383	3.03636	2.92325	2.90101	3.31794	3.10956	3.2692	3.88117	3.79417	3.74072	3.68305	3.57971	3.68483	3.47108	3.43971	3.24606	3.44497	3.29128	3.03837	3.1471	3.23534	3.04939	3.14944	3.55499	3.25396	3.02266	3.2348	2.94244	3.2907	3.18768	3.47537	3.19074	3.22349	3.38926	3.76257	3.42014	3.42479	3.65801	3.37573	3.40274	3.0547	3.01682
1553007_a_at	5.51986	4.72353	4.82767	4.36088	4.50747	4.58193	5.09139	4.88314	4.63289	4.98061	5.06732	4.32614	5.20155	4.66293	4.77957	5.05336	4.80124	4.83747	4.79261	4.5202	5.02849	4.96469	4.68931	4.82113	4.61521	4.84198	5.02585	4.74336	4.83378	4.81842	4.53025	4.66533	4.8697	4.98401	4.74253	4.6409	4.79415	4.74033	5.11716	5.2342	5.12705	4.62529	4.71908	5.00462	4.92399	4.93352	4.89901	4.73349	5.03875
1553009_s_at	3.88388	3.80707	4.22239	4.45091	3.85897	3.94406	3.82435	3.97457	4.02566	3.84782	3.6495	4.06702	3.91505	4.18762	3.8782	3.8095	4.10025	3.94608	4.1932	3.69726	3.97526	3.98936	4.1043	4.04391	4.26224	4.04584	4.18975	3.95811	4.3054	3.93743	3.99909	4.00883	3.99566	3.64856	3.8508	4.103	3.83263	3.66838	3.96789	3.90637	3.82639	3.71039	3.83236	3.63633	3.83756	3.82435	3.60445	3.93255	3.72155
1553011_at	4.37963	4.56109	4.33739	5.04958	4.94508	4.45438	4.88828	4.56717	4.79321	4.4966	4.4338	4.61439	4.49828	4.58607	4.79357	5.16843	4.93238	4.82501	4.69989	4.78815	4.7686	4.56963	4.56267	4.89756	4.8661	4.53021	4.4252	5.17116	4.63043	4.87248	4.66182	4.51384	4.51909	4.58535	4.76547	4.75274	4.80337	4.49815	4.79503	5.0601	4.79886	4.77725	4.97727	4.64629	4.68355	4.74159	4.90687	4.6279	4.33569
1553013_at	3.95174	3.54549	3.82046	4.15464	3.81214	4.0507	3.63681	3.50767	3.59172	3.30502	3.59864	3.74732	3.78206	3.93071	3.87066	4.35739	4.08028	3.59388	3.58604	3.80863	3.84934	3.83386	3.79909	3.82406	3.61382	3.49791	3.80694	3.66383	3.75309	3.58796	3.68068	3.70436	3.49345	3.70415	4.01358	3.92144	3.689	3.46647	3.57875	3.83968	4.23504	4.30532	3.81415	4.00799	4.21001	3.96153	4.05163	3.88672	3.61445
1553015_a_at	7.16048	7.25198	7.06309	6.8837	6.46589	6.91616	6.24376	7.07365	6.75484	6.53234	6.57865	8.31341	6.65336	6.9439	6.69699	7.10707	6.42833	6.6906	6.72086	7.03341	6.96234	6.26675	6.21922	6.18772	5.95702	7.24066	7.11028	6.56924	6.69248	6.86142	6.32644	6.45627	6.39815	6.33131	6.85988	7.60352	7.22288	6.43137	6.50659	6.56497	6.66278	6.40334	6.64242	5.84666	6.34141	6.27851	6.59717	6.32644	6.42714
1553016_at	4.38106	3.96495	3.95066	4.33792	4.32594	4.21908	4.03905	4.37783	4.22204	3.9967	4.17582	4.15582	4.10238	4.62209	4.58432	4.6923	4.24973	4.51223	4.5338	4.72656	4.61818	4.38449	4.10155	4.41744	4.23356	4.22253	4.46139	4.02154	3.8089	4.12696	4.56027	3.98854	4.05133	4.06997	4.33255	4.19187	3.96626	3.72009	3.76345	4.62484	4.02725	4.79899	4.61246	4.43395	4.6061	4.05201	4.31667	4.12188	4.23104
1553019_at	4.4557	4.8978	4.70542	5.19665	4.84066	4.81894	4.71938	4.82152	4.7327	4.73584	4.88444	4.6572	4.91524	5.28112	5.1552	5.44572	5.17035	5.12379	5.17361	5.19767	5.61344	4.97361	4.93529	4.76349	5.03065	4.89413	5.01481	4.52647	4.72825	4.7602	4.94957	4.86994	4.73306	4.98664	4.7985	4.93931	4.83597	4.7431	4.88284	5.06728	4.89693	5.11403	5.32247	4.61197	5.2162	4.94771	5.15695	4.82681	4.80311
1553020_at	4.24736	4.02868	4.11612	4.85685	4.44566	4.10514	3.98918	4.16145	4.14704	4.20798	4.08172	4.30149	4.17005	4.45586	4.4171	4.35962	4.48966	4.28799	4.50128	4.68273	4.19499	4.27954	3.81701	4.29206	4.06861	4.01073	4.24875	4.12699	4.42966	4.25773	4.29206	4.12696	4.25845	4.14522	3.92295	4.21473	4.23324	4.40595	3.80207	4.37709	4.46337	4.43871	4.27601	4.22348	4.04516	4.51295	4.27069	4.63898	4.01448
1553021_s_at	3.97452	3.82091	3.93918	3.67075	3.66437	4.33894	4.15575	4.16957	3.78835	3.81855	3.90283	3.70343	4.15175	3.80131	4.02874	4.3603	3.68693	3.64984	3.95753	4.25551	3.88604	4.13436	3.84495	4.11929	3.6854	3.98973	4.21215	3.66379	3.82844	3.76707	4.0734	3.92445	4.04377	3.94256	3.88055	3.81687	4.03346	4.02556	3.63162	4.44605	4.25499	4.04948	4.13049	4.30814	3.92693	3.94837	4.11279	4.13516	4.3645
1553022_at	2.41777	2.46061	2.66916	2.91113	2.90081	2.5117	2.66435	2.89835	2.73581	2.74804	2.73928	2.73925	2.66263	2.61298	2.8046	2.53722	2.98202	2.5998	2.68371	2.964	2.93246	2.45809	2.51673	2.76552	2.43543	2.66624	2.70719	2.67909	2.84294	2.86965	2.96366	2.75134	2.63306	2.56224	2.97354	2.66969	2.66624	2.47454	2.63579	2.98303	2.69746	2.82162	2.89924	2.79064	2.6777	3.25186	2.73082	2.68416	2.82578
1553023_a_at	4.57546	4.0936	4.0798	4.58433	4.21368	4.31986	4.5322	4.22905	4.01913	3.9362	4.29875	4.13496	4.25473	4.27426	4.42081	4.48504	4.55096	4.36988	4.43211	4.47974	4.62255	4.32318	4.17825	4.37053	4.15224	4.41519	4.61274	4.43128	4.19964	4.23847	3.92643	4.40739	4.14595	4.13384	4.36713	4.33121	4.56633	4.35104	4.07679	4.447	4.43805	4.55229	4.24724	4.37298	4.4077	4.25838	4.72	4.34474	4.4447
1553024_at	2.92716	3.07525	2.94569	3.05876	2.84559	2.94641	3.07183	2.83034	2.87206	2.91507	2.92325	2.85056	3.13759	3.11218	3.13173	2.85705	3.04775	3.23914	3.07654	3.05052	3.02193	2.86467	3.14417	2.76963	3.39248	2.85237	2.81294	2.97044	2.99583	2.75668	3.01027	2.96549	2.9313	3.10073	3.18783	2.96626	2.78865	3.10103	2.83906	3.05322	3.08599	2.87973	3.03095	3.09709	3.04222	3.06129	2.80854	2.83428	2.9692
1553025_at	4.7434	4.81716	4.71061	5.17274	5.30978	5.27243	5.0593	4.77817	4.97918	4.77914	5.13953	4.7687	4.82235	5.70211	5.52375	5.53731	5.35225	5.0298	5.14235	5.20112	5.41883	4.6384	5.73844	4.78603	4.75379	4.86223	4.79043	4.95802	4.9979	4.75375	4.90531	4.73469	4.69121	4.69591	4.98281	4.95463	4.61405	4.68867	4.88876	5.90767	6.4645	5.75677	5.87435	5.34439	5.11677	5.04709	5.05651	5.34149	4.67031
1553027_a_at	4.08569	4.15045	4.22581	3.95023	4.14572	4.53714	4.19497	3.81346	4.0775	4.09597	3.74483	3.89677	3.53958	4.36182	4.38492	4.5016	4.51398	3.81972	4.02365	4.23718	4.27289	4.33499	4.20074	4.40182	4.12396	3.69768	3.89865	4.08935	3.83411	3.96512	4.00554	4.07832	4.1525	4.20903	3.829	3.9145	3.93463	3.60528	3.55751	4.56986	4.03315	4.05683	4.43158	4.44526	4.14771	4.16452	4.25898	4.02643	3.99561
1553028_at	3.76996	4.18043	4.13959	3.88188	4.28579	4.48894	4.41025	4.45669	4.36921	4.01698	4.48798	4.43481	4.26231	4.47457	4.3639	4.19342	4.32552	4.16256	4.36891	4.39843	4.53407	4.20738	4.19808	4.22497	3.91961	4.49807	4.40625	4.3522	4.18925	4.21843	4.1513	4.02357	4.21243	4.41483	4.68696	4.20641	4.26723	4.11089	4.28081	4.15891	4.47669	4.91137	4.4808	4.6368	4.55605	4.62598	4.92103	4.62332	4.62183
1553030_a_at	6.13944	5.96314	6.16226	5.47018	6.56089	7.25292	6.53923	7.12577	6.3342	7.53265	7.31265	6.10238	6.73506	6.92905	6.32962	6.77916	6.24954	6.63939	6.34229	6.61328	6.76073	6.53959	6.24673	6.35035	6.35075	7.13341	7.51555	7.20837	7.32754	6.65874	7.75746	7.5741	7.53535	7.53859	7.35459	6.86089	7.20155	6.96702	6.56182	6.77395	6.75762	7.02874	6.66263	6.96673	7.16742	7.16281	6.37757	7.70619	7.63781
1553031_at	3.80609	3.85575	3.92907	4.31435	3.7872	4.08617	3.93672	4.08462	3.9652	3.81998	3.96171	3.80725	4.00014	4.32961	4.28199	4.3959	4.3055	3.79829	4.32025	4.30111	3.94194	3.93376	4.09792	4.14912	4.14169	4.3798	4.26479	4.06133	3.7246	4.45208	4.11517	4.12408	3.75172	3.90098	4.02851	4.20904	3.8464	3.81357	3.90495	4.34805	4.44034	4.01713	4.77138	4.31701	4.26074	4.09776	3.88282	4.00987	3.73687
1553032_at	2.98418	2.40024	2.76578	3.28583	2.90026	2.94918	3.07654	2.91418	2.84348	2.80103	2.89078	2.93353	2.94621	3.43811	3.02432	3.47707	2.75692	3.1464	3.13648	3.32999	3.27583	2.83805	2.96937	3.07707	2.83514	2.95328	3.01902	3.17723	2.96552	2.93748	3.10859	2.81156	2.8687	2.84582	2.89491	3.12125	2.87388	2.91495	2.87548	3.03659	2.96216	2.97945	3.29709	2.9618	3.27459	2.94883	3.07755	3.10181	2.91295
1553033_at	3.93733	3.93287	3.99373	4.49036	3.89067	4.18593	3.63263	4.02741	3.71796	3.58497	4.03369	3.6726	3.95894	4.27167	4.26479	4.15486	4.48871	4.3159	4.14697	4.32653	4.32989	3.76194	3.92729	4.11173	3.72518	3.7318	3.63547	3.92064	4.09312	3.77994	3.76747	3.82466	3.80465	4.03128	3.72749	3.80453	3.88724	3.80066	4.01541	4.1052	4.31112	4.10918	3.77594	4.09235	4.41216	4.02125	4.19145	4.00534	4.00635
1553034_at	5.44174	5.60868	5.76555	5.0181	5.77553	5.50123	5.77726	5.69365	6.10472	5.29151	5.39037	5.62453	5.33458	5.59973	5.16472	5.02971	5.68601	5.40747	5.38445	5.27515	5.37604	5.52262	5.594	5.24257	5.96274	6.17542	5.5191	5.43189	5.91874	6.0625	5.29174	5.43114	5.41023	5.39318	5.32957	5.49422	5.33438	5.40631	5.29121	5.35901	5.26905	5.62045	5.06275	5.45086	5.13973	5.12677	5.44889	5.1001	5.38868
1553036_at	3.78111	3.25277	3.62316	3.43341	3.5496	3.48696	3.20561	3.64969	3.18292	3.63968	3.80535	3.45123	3.45441	3.62725	3.70396	3.75902	3.41143	3.86077	3.55612	3.87422	3.59926	3.60265	3.27506	3.3569	3.16278	3.54764	3.63418	3.41788	3.22048	3.51365	3.52272	3.30427	3.29089	3.34001	3.45461	3.41122	3.30947	3.47692	3.35278	3.57524	3.43	3.83457	3.83248	3.64511	3.5907	3.41428	3.57517	3.29472	3.32705
1553037_a_at	3.4611	4.04555	4.01391	3.96039	3.97308	4.33171	3.76008	3.86414	3.86526	3.74669	3.88156	3.82034	3.51806	4.17131	3.88983	4.32501	4.15394	3.8237	4.08495	4.06235	4.44388	3.93258	3.7686	4.16924	3.77022	3.90252	3.96975	3.59036	3.83809	3.97194	3.95582	4.18873	3.65475	3.92335	3.87422	4.09608	4.00653	3.64174	3.79418	3.81575	4.3156	4.46876	4.39735	4.13832	3.97005	3.83268	4.47873	3.87554	3.67421
1553039_a_at	6.10535	6.02315	5.91559	6.55334	6.51496	6.33921	6.0314	6.29931	5.99561	6.00098	5.93328	5.89413	6.13462	6.6599	6.62717	6.92824	6.69008	6.33481	6.5818	6.56767	6.69856	6.13485	6.04882	6.29062	6.30607	6.07068	6.29822	6.14848	6.03678	6.2807	6.24541	6.28809	6.06976	6.22026	6.05284	6.25934	6.22007	6.14426	5.91522	6.76099	6.22585	6.46613	6.55676	6.07329	6.428	6.21847	6.39592	6.20582	6.13424
1553041_at	4.29	3.98905	3.9519	4.50737	4.65977	4.41304	4.22431	4.40307	4.03084	4.51352	4.55124	4.5383	4.29151	4.59363	4.6296	4.77043	4.2126	4.5735	4.39737	4.75195	4.34018	4.36374	4.44646	4.42393	4.54194	4.40742	5.12053	4.26659	4.35664	4.56026	4.79799	4.44476	4.27271	4.54259	4.46056	4.69416	4.36115	4.04573	3.85033	4.38489	4.44187	4.92714	4.67155	4.47	4.24072	4.58021	4.12332	4.51012	4.27785
1553042_a_at	4.65642	4.61005	4.99418	5.09107	5.19911	5.0842	4.89821	5.33006	5.15889	4.95255	4.83723	4.61553	5.36824	5.29009	4.99058	5.61951	4.69116	4.70365	4.7928	4.93369	5.17645	4.56053	4.56048	4.65082	4.27723	5.2982	5.3507	5.11989	4.87266	5.14192	5.07108	4.85863	5.0385	5.1556	5.37321	5.40934	5.23522	5.1481	5.07194	4.75911	5.08188	5.23445	4.60913	4.73882	5.39213	4.94301	5.13815	5.32429	5.33675
1553043_a_at	8.57877	8.20017	8.20347	5.7792	5.61356	6.19893	6.57615	5.66036	6.82249	5.33214	6.32603	5.17607	5.3161	5.66262	5.25098	6.01294	5.4662	5.57683	5.29992	5.3642	5.93519	5.60641	5.17168	6.04073	5.78477	5.60579	5.94648	5.34911	5.34746	6.38318	5.62739	5.37545	5.80084	5.41849	6.36595	5.2999	5.86011	5.30507	5.6299	5.6963	5.42531	5.36306	5.8073	6.10121	5.93644	6.09936	6.47708	5.57421	5.89186
1553044_at	4.31187	3.83501	4.06395	4.68323	4.68679	4.43445	4.19118	4.73213	3.9639	4.45521	4.18041	4.29377	4.11722	4.21416	3.95644	4.79093	4.69939	4.25203	4.52115	4.68294	4.95676	4.08803	4.0622	4.24653	4.28846	4.47493	4.24294	3.95138	4.56371	4.29754	4.87961	4.41278	3.96862	4.19613	4.17413	4.31144	4.68621	4.04503	4.19177	4.53959	4.6063	4.72246	4.71033	4.07543	4.56091	4.39082	4.60787	4.27465	3.91437
1553045_at	3.78037	3.75176	3.58501	4.11097	3.87916	4.0922	4.03875	3.92674	3.94018	3.82125	4.72791	3.84122	3.88071	3.7435	4.2383	3.76161	4.10526	3.68785	4.10883	4.18762	3.92216	4.14068	3.89517	4.06214	3.64914	4.03024	4.18548	4.01366	3.98383	3.81417	4.14285	4.15954	3.99647	4.1173	4.25023	3.93531	3.92277	4.19643	3.86221	3.87665	4.30513	4.35951	3.92191	3.93178	4.0279	4.09574	4.22955	4.58448	4.18531
1553046_s_at	6.39607	5.87689	6.46185	6.61594	6.17722	6.00226	5.81847	6.02294	5.672	5.79933	5.82267	5.60595	5.96509	6.86071	6.54126	7.23303	6.61829	6.24004	6.24036	6.46545	6.37357	5.92251	6.09658	5.96511	6.05165	5.89489	6.23052	6.12332	6.13498	5.88937	6.2385	5.79813	5.97661	5.95958	5.72501	6.22633	6.05534	6.13903	5.97148	6.40956	6.22044	6.5572	6.70781	6.12736	6.31548	6.21494	6.12571	6.1593	5.96566
1553047_at	6.21047	6.38509	6.15572	6.96683	6.79405	6.30807	6.18521	6.75207	6.49113	6.60427	6.48522	6.39786	6.24581	7.04566	6.74359	7.27675	6.58176	6.87683	6.80482	7.0922	6.61123	6.47998	5.9691	6.42025	6.15269	6.58555	6.59254	6.51443	6.26296	6.6687	6.512	6.48782	6.19086	6.53563	6.62737	6.45988	6.41266	6.7423	6.55684	6.91449	6.90043	6.75953	6.7368	6.311	6.59912	6.68639	6.19658	6.54498	6.3905
1553048_a_at	5.11049	5.49035	5.70886	5.89669	5.82822	5.467	5.29018	5.85793	5.52353	5.71456	5.36782	5.70841	5.25178	5.73223	5.75413	5.67883	5.3213	6.0802	5.79111	5.80024	5.18998	5.76708	5.335	5.73782	6.38196	6.2642	5.81334	5.58469	5.6634	5.69025	5.55829	5.81883	5.64153	5.90024	5.52739	5.60633	5.47959	5.31761	5.29875	5.4854	5.50864	5.39103	5.71502	5.37724	5.55881	5.31642	5.87494	5.87414	5.82096
1553051_s_at	4.13634	4.09903	4.24617	4.19918	4.51661	4.56512	4.53213	4.50671	4.10893	4.44577	4.31763	4.24254	4.46702	4.4425	4.34599	4.81477	4.62178	4.54183	4.63565	4.70382	4.38707	4.38099	4.73032	4.58442	4.42624	4.59254	4.5664	4.3909	4.43752	4.15225	4.36027	4.38942	4.34061	4.4411	4.55495	4.43125	4.60044	4.29888	4.11006	4.51436	4.55073	4.9691	4.47281	4.40165	4.67843	4.47653	4.7097	4.69372	4.47786
1553052_at	3.39863	3.31988	3.18738	3.32654	3.50512	3.2245	3.46855	3.48122	3.51463	3.45278	3.72193	3.53267	3.75469	3.12167	3.56546	3.61575	3.28934	3.45242	3.73771	3.53293	3.39442	3.54155	3.33834	3.59703	3.60238	3.40339	3.5889	3.53227	3.38169	3.46972	3.54103	3.57134	3.46987	3.75616	3.47016	3.41654	3.67044	3.56522	3.41652	3.34124	3.81197	3.67341	3.35974	3.46139	3.7393	3.26599	3.49166	3.67341	3.38946
1553053_at	3.9081	3.89025	4.11105	4.37092	4.44916	3.79579	3.78987	3.75855	3.71803	3.82255	3.75187	3.67074	4.25615	4.2924	4.62877	4.72796	4.82519	3.99134	4.24445	4.54309	4.31018	3.7184	3.94513	3.99629	3.79495	3.74631	4.0008	3.98541	3.93398	3.80959	3.89583	3.88001	3.60728	3.98958	3.81665	4.07045	4.11485	3.6823	4.04277	4.36093	4.33646	4.2531	4.46614	4.25372	4.34226	3.98591	4.20713	3.82915	3.95457
1553055_a_at	5.19151	5.1782	5.65583	4.88437	4.76943	5.45701	5.64045	4.86584	5.28133	5.05439	4.91139	4.78542	5.26524	5.00746	4.74888	5.05105	4.56742	5.29238	4.969	4.92054	4.73347	5.00746	5.23115	5.02619	5.1847	4.84033	4.8299	5.19727	5.02541	5.10118	4.91932	4.93071	5.16847	4.96176	4.90962	4.69102	4.87112	5.08976	5.12602	5.17376	4.75107	4.6179	4.81022	5.0482	5.15397	4.82961	4.87579	4.71012	5.08463
1553057_at	3.83886	3.78883	4.56265	4.37874	4.20094	4.1	4.09881	4.12233	3.72682	3.90867	3.92017	3.91844	3.84909	4.04355	4.525	4.15232	4.38907	4.22466	4.12319	4.4598	4.57368	4.44212	4.01017	4.10308	4.35724	4.11213	4.31187	3.94998	4.13133	4.02934	4.46681	3.98747	3.92658	3.88522	4.11363	4.20578	3.92482	4.0864	4.17478	4.35239	4.31299	4.74145	4.49252	4.06144	4.36696	4.23711	4.63061	4.15269	4.06928
1553058_at	4.03069	3.82302	3.93545	4.11871	4.51817	4.30053	4.03166	4.01734	4.01367	4.20067	4.1749	3.88122	4.25456	4.42627	4.5685	4.72961	4.65681	4.46711	4.12132	4.00155	4.35406	4.06238	3.89293	4.02794	3.9988	4.26268	4.21456	4.22321	4.12442	4.04856	4.35792	4.2475	4.13317	4.47957	4.24454	4.12635	3.8955	4.21268	4.13535	4.32798	4.27748	4.22405	4.29822	4.25134	4.31408	4.19422	4.52492	4.33163	4.19695
1553059_at	3.64159	3.63286	3.68118	4.32845	3.87825	3.64695	4.26848	3.61565	3.48487	3.6911	3.35898	3.32336	3.51808	3.87475	4.29426	4.08486	4.52024	3.63521	3.66237	3.70592	4.08753	3.40572	3.71892	3.70884	3.87233	3.82489	3.80101	3.75404	3.92722	3.68501	3.87177	3.5753	3.54539	3.71428	3.82759	3.63271	3.43762	3.46368	3.41256	3.92722	3.78954	3.70349	3.67934	3.38601	3.81499	3.77773	3.75394	3.72516	3.71062
1553060_at	4.55766	4.28685	4.21204	4.20055	4.29742	4.8003	4.35385	4.49955	4.62057	4.31907	4.62093	4.21327	4.35167	4.70817	4.93018	5.2731	5.01184	4.46544	4.43829	4.71273	4.62231	4.59067	4.16225	4.4542	4.04412	4.55961	4.51083	4.57724	4.62181	4.56228	4.91368	4.28268	4.10936	4.38769	4.80548	4.7426	4.45491	4.20855	4.35613	4.58568	4.274	4.91811	4.8487	4.67813	4.48998	4.94108	4.27448	4.6587	4.26414
1553061_at	3.84312	3.76593	4.02817	4.38662	4.33291	4.06395	4.19496	4.06116	4.08591	3.75584	4.21847	4.20168	3.86785	4.279	4.61644	4.61711	4.22444	4.18533	4.49961	4.57778	4.45004	4.21126	4.01759	4.29018	3.99609	4.03584	4.25637	4.13189	4.08394	4.17344	4.33513	4.09081	3.76538	4.34197	4.38737	4.34664	4.13885	3.97116	3.98371	4.24772	4.32152	4.69327	4.4364	4.3861	4.50837	4.14784	4.34375	4.34197	3.91744
1553062_at	9.37183	7.5365	7.47531	7.65006	7.42953	6.98059	6.5908	6.08294	5.21338	6.77878	6.39819	5.79618	5.15473	8.04981	7.93824	7.44629	7.12131	7.68252	7.3965	7.25432	6.73243	6.77516	6.76671	6.68759	6.01104	5.92272	5.36383	6.17103	6.26525	4.97849	7.10156	7.55137	6.70602	7.6456	6.60746	8.18291	8.30887	5.29389	6.10831	8.37833	7.94851	8.39137	8.41466	7.42988	7.94842	7.45938	7.29462	6.92847	7.05391
1553063_at	5.0174	5.20435	5.30552	5.23885	5.24266	5.22738	4.90184	5.57361	5.02378	5.08449	5.45994	5.12954	5.16687	5.67414	5.35792	5.40062	5.67768	5.34185	5.22132	5.47939	5.42523	5.24827	4.92722	5.2565	4.96975	5.09672	5.11335	5.04248	5.2524	5.09334	5.23393	5.25985	5.09616	5.29866	5.29059	5.26698	5.23251	5.08223	4.89155	5.73879	5.34149	5.14828	5.28583	5.64881	5.11814	5.44477	5.28736	5.43527	5.15146
1553064_at	5.16466	5.40473	4.99475	5.43007	5.3461	5.41331	5.03529	5.28199	5.62034	5.18033	5.5565	5.21985	5.13201	6.01718	5.67229	5.63418	5.48512	5.52063	5.68976	5.54919	5.72687	4.99245	5.37984	5.13268	5.10627	5.50355	5.73363	5.46759	5.36371	5.19479	5.53491	5.38717	5.38004	5.37252	5.16198	5.41884	5.30756	5.24617	5.17608	5.24143	5.67184	5.38675	5.7117	5.3075	5.49788	5.34319	5.61192	5.43082	5.38416
1553066_at	3.54872	3.32248	3.39028	4.0472	4.02116	3.32427	3.65956	3.48687	3.39983	3.34809	3.19663	3.79162	3.33533	3.83024	3.46279	3.77028	4.07685	3.87446	3.63231	4.12182	4.12977	3.3655	3.77143	3.44804	3.77112	3.63968	3.73409	3.60112	3.64393	3.8311	3.43436	3.68017	3.66146	3.42416	3.46946	3.57163	3.57786	3.59057	3.47885	3.45023	3.6649	3.76583	3.64982	3.40728	3.7085	3.47309	3.47893	3.64341	3.10125
1553067_a_at	4.68806	4.61142	4.76056	5.43206	4.93393	4.95046	5.22108	5.06665	4.8427	5.22527	5.19767	5.28307	5.03767	5.6552	5.21112	5.33463	5.626	5.03985	5.28277	5.27041	5.52416	5.1158	5.13222	4.82148	5.19328	5.19529	5.18184	5.04025	5.037	5.02061	5.09836	4.99442	4.77562	5.13317	4.90695	5.12758	5.0136	4.86407	4.91012	5.37216	5.25075	4.72622	4.93688	5.07777	5.25186	5.05679	5.18784	4.9252	4.92213
1553069_at	3.64272	3.83007	3.51355	4.1365	3.58612	3.89523	3.92249	3.86318	3.6059	3.68665	3.61081	3.42777	3.77068	3.76372	4.20296	4.27124	3.8829	3.57852	4.06944	4.25715	4.42977	3.87871	3.78748	3.89567	3.59945	3.89935	3.7157	3.9393	3.72784	3.89265	3.63365	3.51472	3.6288	3.65872	3.63067	3.72072	3.6691	3.57209	3.6288	3.85877	3.86586	4.11279	3.88051	3.94182	4.30538	3.56084	3.9559	3.87626	3.54228
1553070_a_at	3.9515	3.56182	3.76217	4.00513	3.89063	3.84638	3.87754	3.96766	3.81285	4.02315	3.84547	3.65227	4.08331	4.11189	4.03952	4.24378	3.99832	3.91688	4.212	4.42856	4.67571	3.59432	3.88091	3.92071	3.77902	4.03891	4.35647	3.86658	3.90043	3.93436	3.90908	4.04491	3.85229	3.92094	3.73972	3.85281	3.66841	3.55308	3.63405	3.95702	4.03854	4.35368	4.05796	3.98159	3.63653	3.94981	3.95994	3.84855	3.68429
1553071_a_at	4.15507	4.43847	4.09164	4.99437	4.18378	4.24502	4.35214	4.74182	4.58302	4.20506	4.65794	4.10711	4.34423	4.80175	4.92826	4.67777	4.67268	4.55451	4.68125	4.90769	5.17502	4.25938	4.71363	4.53679	4.87337	4.53931	4.31915	4.46067	4.57794	4.36649	4.53194	4.4349	4.11029	4.6222	4.20799	4.41657	4.01689	4.14378	4.41611	4.57849	4.47223	5.29153	4.99463	4.2852	5.26422	4.44325	4.65742	4.32591	4.54334
1553072_at	3.73065	3.82538	3.90752	3.94479	4.14648	3.71389	3.9568	4.10485	3.99231	3.64007	4.07708	3.61536	3.48577	3.87402	3.92818	3.805	4.36908	4.32668	4.37131	4.14323	3.95322	3.64928	4.24702	3.88888	3.99601	4.14455	3.80558	3.85583	3.96162	3.9895	3.98808	4.00472	3.93032	3.82367	3.79838	3.73799	4.04924	4.02929	3.77843	3.92715	3.89722	4.09895	3.85987	3.55706	3.8969	3.64292	3.66981	3.971	4.04849
1553074_at	3.02392	2.93168	2.95821	3.29703	3.00928	3.23787	3.15455	3.38166	3.29921	3.36084	3.69536	2.98297	3.253	3.33525	3.17058	3.52305	3.00437	3.30588	3.45225	3.24658	3.45881	3.14312	3.30217	3.58803	3.43834	3.28222	3.34192	3.49903	3.26659	3.15818	3.50736	3.4483	3.23076	3.41617	3.46874	3.46931	3.34134	3.35471	3.54258	3.3395	3.36817	3.25127	3.40234	3.15174	3.06712	3.44522	3.28879	3.84107	3.49402
1553075_a_at	2.71413	2.85154	2.46066	2.79247	2.65104	2.80204	2.82285	2.8798	2.83541	2.87693	2.84171	2.88476	2.67101	2.72375	2.69563	2.79625	2.88532	2.47501	2.97618	2.73806	2.81418	2.62198	2.99157	2.88505	3.07125	2.78481	3.00491	2.80939	2.85737	2.79223	2.62621	2.99872	2.68176	2.88256	3.05612	2.91515	2.84807	3.06677	2.56801	2.97433	3.15561	3.13507	2.8961	2.74245	2.79138	2.78367	2.82791	2.8764	2.98492
1553076_at	3.2696	3.28035	3.34135	3.81866	3.39483	3.29419	3.50751	3.13459	3.13751	3.1389	3.00205	3.19276	3.0948	3.55547	3.36869	3.82279	3.34379	3.47868	3.2861	3.69849	3.21505	3.30875	3.48833	3.20555	3.40669	3.06942	3.53188	2.94879	3.14423	3.1849	3.37116	2.98638	3.01351	3.22432	3.51852	3.14901	3.12829	3.07929	3.0968	3.91697	3.34388	3.89371	3.68364	3.3248	3.31914	3.46825	3.36434	3.26096	3.05775
1553077_at	3.43506	3.39853	3.14284	3.42749	3.54082	3.33892	3.12654	3.30714	3.18838	3.32784	3.23985	3.01595	3.66602	3.31621	3.80219	3.59487	3.68715	3.42526	3.67742	3.60806	3.69236	3.3995	3.28461	3.25637	3.53787	3.55774	3.52925	3.54035	3.34304	3.1762	3.29009	3.48554	3.15211	3.31051	3.68405	3.16328	3.23907	3.44057	3.12907	3.63654	3.17728	3.83736	3.51503	3.52081	3.43982	3.3883	3.36851	3.52974	3.1552
1553078_at	4.12852	3.99034	4.0182	4.19354	4.10657	4.23298	3.92844	4.32173	3.87263	3.85755	4.01746	4.16918	3.65146	4.22733	4.70139	4.28073	4.47409	4.00241	3.85092	4.13649	4.30688	4.05301	3.69646	4.04723	3.7436	3.8087	3.78765	4.01874	4.14281	4.22789	4.24165	3.61342	3.82642	3.90198	3.69005	4.11245	4.27387	3.91295	3.89124	3.96153	4.31403	4.46553	4.17961	3.94866	4.01861	3.83397	4.036	3.81902	3.79149
1553079_at	4.43467	3.74305	3.75212	3.94606	3.89354	3.85543	3.90997	3.98452	3.65538	4.14764	4.12683	3.71965	4.02767	4.39243	4.81527	4.44134	4.66882	4.37367	4.27717	4.26702	4.23329	3.98192	4.07341	3.98926	3.84481	4.04709	4.01466	4.03087	3.77327	3.97945	4.1233	4.01837	4.08667	3.76504	4.15438	3.82825	3.88466	3.68739	3.7426	4.21992	4.64671	4.40527	4.56831	4.13723	4.07242	3.9526	4.08772	4.02396	3.95148
1553080_at	2.86652	2.87779	2.77728	3.59585	3.7862	2.77825	3.2416	3.04273	2.83359	3.03192	2.96876	2.95385	2.8579	3.60539	3.50229	3.12007	3.11177	3.35866	3.70086	3.41688	3.17747	2.79328	3.16072	3.02983	3.46368	3.08683	3.10269	3.08422	3.47051	3.09387	3.14831	2.93995	3.08942	3.19305	3.24461	2.97778	3.10443	2.8927	2.94859	3.10742	3.07725	3.24767	3.21532	3.02004	3.24995	2.91249	3.12816	3.11246	2.92589
1553081_at	5.43121	5.19574	5.24737	5.8737	5.75005	6.08128	5.15825	5.20485	5.33293	4.8324	4.88802	4.93241	4.59398	5.7366	5.73449	6.65394	5.77391	5.59056	5.47308	6.08798	5.89625	5.52288	5.42543	5.52268	5.11197	5.22877	5.62626	6.00091	5.97399	5.54258	5.8065	5.20416	5.0154	5.40168	5.16516	5.82848	5.9461	5.012	5.46698	5.64325	5.58365	6.10616	5.83654	5.69726	5.76289	5.767	5.72484	5.42895	5.46251
1553082_at	4.2063	4.35188	3.78632	4.69888	4.45678	4.19192	4.25941	4.05838	4.11505	4.01016	4.31799	4.04772	4.05159	4.32562	4.7296	4.54146	4.35197	4.02228	4.27213	4.11425	4.43546	4.04283	4.31751	4.45776	3.8189	4.29701	4.33555	4.47304	4.40954	4.27688	4.37834	4.01802	4.15	4.09436	4.54234	4.16127	4.08044	4.23712	4.341	4.50812	4.1728	4.37621	4.51057	4.1684	4.01464	4.24441	4.44539	4.62125	4.32779
1553083_at	5.09876	5.12731	5.33947	5.55824	5.56068	5.35544	5.25234	5.59154	5.41866	5.40588	4.97374	5.19796	5.4196	5.46761	5.39317	5.7571	5.69675	5.64778	5.31021	5.87802	5.80386	5.66779	5.00746	5.78574	5.70804	5.41045	5.6507	5.34073	5.54977	5.49345	5.54198	5.43334	4.80882	5.7521	5.15242	5.61412	5.71053	4.83287	4.99812	5.89163	5.55219	5.57771	5.65557	5.54648	5.92942	5.72044	5.71434	5.29868	5.35462
1553084_at	3.20965	3.44473	3.16339	3.39778	3.16134	2.99522	3.07961	3.14313	2.95086	3.20746	3.45353	3.27906	3.21781	3.35861	3.01336	2.98587	3.35202	3.0635	3.25629	3.07348	3.47525	3.13901	3.46564	3.17029	2.95177	3.29967	3.62048	3.27461	3.21779	3.61973	3.24953	3.18883	2.97134	2.90419	3.43448	3.20678	3.25864	3.02639	3.16134	3.32023	3.2606	3.41342	3.32699	3.16737	3.22755	3.27051	2.95238	3.32247	2.99647
1553086_at	3.04285	2.66185	2.791	2.91911	3.34414	3.239	2.99195	3.1166	2.91925	3.07634	2.85778	3.05652	3.07794	3.59984	3.24136	3.21065	3.46343	2.97508	2.97871	3.02879	3.80654	3.39353	3.03725	3.2087	3.18445	3.09379	3.09541	2.99761	2.91275	2.89376	3.37985	3.12943	3.13492	3.33995	2.84158	3.22601	3.00331	2.7554	2.92516	3.40545	2.93443	3.38357	3.0899	3.03318	3.15582	3.11662	3.32646	3.02341	3.03489
1553087_at	4.20993	3.77433	3.61563	4.00026	3.86821	4.42365	4.13242	3.94408	3.90517	3.99665	3.89802	3.68278	4.0164	4.25664	4.60646	4.97309	3.71094	4.42665	4.23801	4.07514	4.52108	3.94828	4.08597	4.1385	4.49486	3.91982	4.07183	4.15652	4.40231	4.44536	3.94447	3.71247	3.70208	3.88523	4.34328	4.04729	4.12471	4.15543	4.11638	4.54295	4.69601	3.92839	4.37188	3.98845	4.07637	4.26745	4.20402	4.06543	3.80553
1553088_a_at	6.69395	6.74925	6.69656	7.19175	7.17084	6.72926	7.16234	7.0358	6.73188	6.99117	6.74855	6.4894	6.67391	7.03086	7.08888	7.19761	7.54307	6.97811	7.43235	7.23044	7.05177	6.92366	7.43891	7.01347	7.19237	6.81027	6.96707	7.08638	7.12935	6.97606	6.88373	6.67722	6.76452	6.90223	6.75759	7.15532	7.00241	6.5906	6.69729	7.08293	7.03391	7.2542	7.10093	6.81359	7.55286	6.81599	7.31147	6.95596	6.86726
1553089_a_at	5.28138	4.82648	4.97531	4.69921	4.40338	4.26424	4.38809	4.58758	4.71568	4.39005	4.48024	4.11417	4.72928	4.51393	4.93098	5.43552	4.73607	4.81298	4.99038	4.83987	5.09134	4.1404	4.46906	4.61017	4.28178	4.35652	4.48131	4.97528	5.04404	4.59191	4.88057	4.5591	4.37446	4.58775	4.58281	4.70827	4.63302	4.54688	4.32939	4.81663	4.77789	4.83499	4.85993	4.76963	4.34949	4.08741	4.40442	4.81709	4.47068
1553093_a_at	3.5989	3.2441	3.3749	3.73797	3.51673	3.76855	3.87439	3.46102	3.40862	3.34129	3.35934	3.6119	3.4022	4.22996	3.61499	3.77309	3.5074	3.81614	3.91611	3.83301	3.60134	3.59324	3.33436	3.57413	3.28127	3.63363	3.63665	3.40675	3.5697	3.54891	3.76077	3.20849	3.51639	3.4928	3.40627	3.48139	3.45501	3.58177	3.3073	3.69533	3.56381	3.73313	3.93927	3.66531	3.51134	3.87028	3.69251	3.64111	3.38255
1553094_at	4.79143	4.32745	4.46891	3.8021	5.08666	4.66	4.30261	4.60378	4.61407	4.69432	4.56401	4.26764	4.1933	4.58736	5.17418	5.02677	4.96744	4.24536	4.43084	4.81548	4.57084	4.55238	3.93747	4.62391	4.07384	4.85194	4.84393	4.6343	4.35306	4.38263	4.75546	4.27642	4.46758	4.38594	4.69714	4.43133	4.77723	4.55876	4.1801	4.64892	4.30193	4.86152	4.81118	4.80942	4.53816	4.36684	4.1203	4.73388	4.92764
1553096_s_at	7.53246	7.26516	7.70558	7.15271	7.15253	7.54986	7.21977	8.37157	7.23308	7.85834	7.07357	7.72216	7.4349	7.35103	7.25034	7.48486	7.44387	7.17915	7.05518	7.81647	7.79267	7.40823	7.12284	7.50518	7.37823	8.17742	7.94271	7.9197	7.73363	7.50075	7.64826	7.72689	7.81083	7.79042	7.10396	7.89929	7.53348	7.58663	7.3172	7.46806	7.64147	7.30169	7.98751	7.21581	7.39263	7.54215	7.50351	7.69179	7.55248
1553099_at	6.96963	7.02574	7.16864	6.90102	7.66227	6.22458	7.28711	7.13652	6.26662	7.71076	6.42748	7.75618	6.01704	7.26491	6.88753	6.38972	6.38977	7.89573	7.64497	7.2467	7.38654	7.50418	7.70289	7.41738	7.18417	7.27321	8.03871	6.23687	6.5929	5.98429	7.34018	7.5978	7.25544	7.19736	6.27519	6.60745	6.25015	6.10086	6.17326	5.93475	5.74306	5.22775	5.32905	5.66186	5.78844	5.357	5.40099	5.67347	5.82981
1553101_a_at	7.73664	7.40784	8.28866	7.92551	6.75816	7.98306	8.05969	8.73037	7.42273	8.20574	7.65059	7.64624	7.87399	7.34377	7.44244	7.86809	7.44995	7.08646	7.33648	6.99316	7.9756	8.46841	8.0009	8.76675	8.1459	8.91881	8.54895	7.52314	7.30569	7.78233	8.64438	8.22408	8.06558	7.91235	7.57009	7.77032	7.53737	7.3194	7.39568	7.98744	7.1919	7.59996	7.37755	8.41622	7.24375	8.6312	7.91604	7.87532	7.88155
1553102_a_at	4.56724	4.86279	4.99862	5.22925	4.91478	5.47792	5.72597	5.47708	5.26886	5.79324	6.27267	4.73625	4.8616	5.48258	4.52554	4.78223	4.55674	4.93256	4.90359	5.19279	4.53183	5.86016	5.67907	6.03471	5.88694	5.20276	5.96106	5.4686	5.72316	5.29456	5.80276	5.34301	6.04162	5.6307	5.79096	4.89018	4.89163	5.25374	5.2157	5.49065	5.5952	5.35979	5.01877	5.87668	5.38238	5.46676	5.54745	6.21111	6.2313
1553103_at	8.48568	8.40185	8.57765	9.28487	9.67051	8.40337	8.96346	9.51011	8.7458	8.68361	8.85329	9.63701	8.09345	8.94947	9.12115	9.23335	9.3119	9.27514	9.28131	9.49629	9.37434	8.74232	8.96539	8.71901	9.02788	9.78615	9.47532	8.58871	8.45846	8.47136	8.517	8.55355	8.60562	8.40328	8.86057	8.86751	8.66212	8.05489	8.07482	9.03513	9.38778	9.0883	8.95566	8.45495	8.91218	8.53234	8.51449	8.70783	8.84239
1553105_s_at	7.58464	6.57672	7.55429	5.46097	5.51969	6.84061	6.40711	6.53037	7.85758	5.33585	6.13769	6.85045	6.42079	5.00422	5.41446	5.45479	5.8149	5.28836	5.48232	5.22227	6.01322	6.67808	5.89986	6.22281	6.14341	6.60209	6.76492	7.20923	7.37974	7.46675	5.54968	5.0599	5.43598	5.25951	5.96143	6.13167	6.11529	6.54409	6.65092	5.55253	6.12762	5.24928	5.54031	5.93655	5.80664	6.18937	6.36663	6.46069	5.9044
1553106_at	5.4179	7.71705	7.39577	6.6218	6.61191	6.96832	8.29109	6.8152	7.67097	6.36025	7.99021	7.61837	8.65084	5.91495	7.42751	6.40125	7.35854	7.73349	7.34065	6.8865	6.65217	8.3694	8.35877	8.34187	7.92012	6.80593	7.18832	7.78228	8.46032	6.82814	6.28455	6.29579	6.35091	6.57186	7.74305	7.22423	6.78617	8.89252	8.14522	6.18462	5.44562	5.24093	5.44715	7.80444	7.05151	7.83147	7.41126	6.24	6.31024
1553107_s_at	7.13547	7.16416	7.38394	8.0847	8.59917	7.02017	7.44928	7.69854	7.15298	7.26582	7.97436	7.18893	8.10952	7.94915	8.12308	7.84906	7.5955	8.68948	8.71189	8.51062	7.95305	7.42986	7.95951	7.23402	7.38196	7.35592	7.98403	7.38264	7.16154	7.16128	7.33618	7.52368	7.41715	7.33378	8.30315	7.41926	6.87249	8.05369	8.04936	7.64728	8.01563	8.22749	7.65402	7.44818	7.8214	7.32631	7.42477	7.45057	7.47862
1553108_at	6.35319	6.58253	6.41509	6.31225	5.95224	6.61567	7.04157	7.03624	6.40303	6.27103	7.07122	6.25863	7.5484	6.32109	6.28204	5.73496	6.1379	5.77577	6.19001	6.134	6.43966	7.50271	7.5542	7.25237	7.37438	6.99511	7.40921	6.89122	7.29832	6.40777	6.09603	6.45705	6.50226	6.32967	6.84225	6.30999	6.3498	7.53287	7.61816	6.63288	5.97666	6.54121	6.35701	6.74114	6.61084	6.69327	6.92884	6.44248	6.29243
1553111_a_at	5.216	5.01769	5.05589	4.56615	4.54059	5.45706	4.52223	5.0898	4.60316	5.56121	4.96299	5.07531	4.7693	4.50356	4.35065	4.913	4.92144	4.80845	4.46169	4.47425	5.01575	4.68192	4.9545	4.92017	5.00303	5.29417	5.22019	4.32238	4.52185	4.46651	5.88487	5.92347	4.94767	5.74937	5.11012	4.72157	5.23309	5.12145	4.87729	4.22287	4.51315	4.06011	4.43082	5.72115	4.88365	5.67726	5.17021	4.2619	4.71999
1553112_s_at	5.61076	5.10783	5.80458	5.11448	5.61036	6.69363	5.38556	6.53245	5.85999	6.27634	6.38381	5.96053	5.04352	6.15835	5.86473	5.17045	5.48789	5.74377	5.65351	5.30213	5.12013	5.71454	5.43096	5.62353	5.74721	6.87163	6.79891	5.93498	6.21935	5.9837	6.2289	6.51747	5.97504	6.5203	6.07196	5.56799	6.24754	5.23254	5.53698	5.90026	5.76847	5.88294	5.30772	6.04811	5.43924	5.81157	5.65821	5.84223	6.24485
1553113_s_at	6.59431	6.80473	7.07257	5.74289	5.9304	7.35932	6.46457	7.65741	7.03735	6.9713	7.18633	7.68799	7.01313	5.32283	5.94886	5.85378	6.36254	6.21446	5.95294	5.74666	5.82571	7.13553	6.41447	6.62658	6.40718	7.70895	7.21508	6.68114	6.9076	6.90772	6.92214	7.1152	6.96783	7.40023	7.10335	6.83906	7.22337	6.29087	6.71048	7.26136	6.86693	6.2702	6.57242	7.52952	6.95156	7.52438	7.51968	6.78173	6.95408
1553114_a_at	6.65071	6.19079	5.95474	6.3479	5.94536	6.26177	5.94285	5.85123	5.66742	5.99127	5.59101	5.18092	5.91965	6.07035	6.31516	7.07277	6.24506	5.76294	6.01572	6.27316	6.1455	5.73826	5.68468	5.6569	5.80502	5.85111	5.76034	5.86845	5.67513	6.16576	6.15125	5.98572	5.75726	5.56228	5.8313	5.84036	5.73035	6.55613	6.13901	6.40323	6.26201	6.23547	6.32123	5.75283	6.47347	5.87685	6.096	5.96839	5.41117
1553115_at	5.19471	5.34147	5.12475	6.06619	6.4636	5.47233	5.40384	5.96011	5.09948	5.89459	5.22241	5.1786	5.13473	6.93131	5.84313	6.34391	6.37731	6.54981	6.42196	6.23322	6.33261	5.99077	5.81024	5.55056	5.63441	5.64831	6.01911	4.9895	5.09361	5.44486	5.97843	5.99309	5.96419	5.85465	5.1398	5.26489	5.39961	4.94598	4.86705	5.66012	5.71324	5.9221	6.01223	5.23594	5.75261	5.32466	5.60844	5.17752	5.10335
1553117_a_at	6.61654	6.0271	6.87185	6.02653	6.02739	6.69256	6.18994	7.29396	7.07569	6.66147	6.33079	5.35433	5.79919	6.3132	6.12575	6.59884	6.08569	6.03067	6.01107	5.84894	6.5211	7.19938	6.49826	6.99017	6.09258	7.57892	6.80419	6.88163	6.68285	7.36171	6.56203	6.89151	6.91997	6.93527	6.33245	6.41011	6.73055	5.94418	6.03105	5.89255	5.91294	5.97231	6.17465	6.77661	6.14775	6.6705	6.47086	6.50486	6.79631
1553118_at	7.84017	7.78852	7.9353	7.42145	7.89889	7.1482	7.59987	8.83835	9.34013	8.29243	7.4255	7.92924	7.53727	7.82787	7.54256	7.22827	7.51307	8.08206	7.88559	7.83309	7.84588	7.62021	7.36098	7.65235	7.41289	9.15208	9.30919	7.80553	8.05339	9.16578	8.28915	8.42919	8.35153	8.30975	7.78399	7.62111	7.57277	8.02773	7.52479	7.05738	7.08921	7.29927	7.10223	7.53511	7.41499	7.64116	6.87092	8.45303	8.37533
1553120_at	3.62457	3.51841	3.58664	3.53019	3.34846	3.41536	3.39094	3.56791	3.28138	3.51135	3.55172	3.52783	3.31596	3.71906	3.97916	3.67341	3.71029	3.78159	3.45679	3.28701	3.48247	3.5607	3.30245	3.4749	3.61441	3.57109	3.31339	3.29208	3.43693	3.53278	3.47231	3.43185	3.4363	3.55728	3.42772	3.36811	3.47869	3.43267	3.47309	3.6193	3.45065	3.56408	3.58562	3.5899	3.66472	3.40481	3.68483	3.46526	3.40016
1553122_s_at	3.92509	5.574	5.71891	5.34289	5.55792	5.29005	5.31313	6.08987	6.08745	5.85011	5.94032	5.83833	5.50284	4.99689	5.06959	4.86951	5.32873	5.63237	5.51434	5.20536	5.19507	5.93449	5.70342	5.64493	5.10367	5.38708	5.72537	5.94788	5.78481	5.54532	5.09565	5.35278	5.52264	5.35692	5.44858	4.97911	4.97951	5.50277	5.63408	5.15237	5.38221	4.80721	5.21921	6.22643	5.98179	6.04584	5.50498	5.49565	6.02522
1553123_at	3.68079	4.24944	3.85234	4.12071	3.89059	4.16546	4.43552	4.13083	4.08115	4.13699	4.29432	4.00791	4.43384	4.71607	3.97646	4.71291	4.51648	4.18769	4.02607	4.05704	4.2792	4.07411	4.22535	3.65645	3.98473	4.35965	4.1452	4.29947	3.98112	4.31165	4.02352	3.8834	4.23584	3.75737	4.5867	3.9137	3.88427	4.04904	3.89931	4.26083	3.85783	3.96935	4.29335	3.68889	4.4881	3.65673	4.21023	3.96226	3.94615
1553125_x_at	3.5933	4.32008	3.85183	4.87839	4.41643	3.89909	3.94014	4.07894	4.43336	4.26323	4.31769	4.19553	4.6483	4.66852	4.32239	4.2427	4.60402	4.28775	4.63483	4.15196	4.24146	4.03332	4.04745	3.79877	4.41976	4.32862	4.58258	4.29513	4.29373	4.44383	4.14587	4.23778	4.34372	4.05803	3.93854	4.09415	3.87838	4.05173	3.99276	4.17641	4.25464	4.55912	4.14393	3.67319	4.24143	3.69784	3.95532	3.79272	4.00899
1553126_a_at	2.8668	2.7712	2.88153	3.15761	2.8453	2.87735	3.25445	3.05212	2.8921	2.93404	2.85262	2.81118	2.6057	2.96394	3.26138	3.45672	3.30569	2.95819	3.21408	2.85835	3.0736	3.06658	2.84175	2.96308	2.9647	2.82959	3.04685	2.9756	3.04126	2.8676	2.69922	3.18612	2.9776	2.93939	2.76076	2.87773	3.01921	2.90853	2.82181	3.31331	3.01707	2.92346	2.86568	3.10002	3.27747	3.07937	3.16956	2.98205	2.93327
1553127_a_at	4.43455	4.38532	4.43711	4.47282	4.57077	4.20786	4.17987	4.55454	4.30632	4.49404	4.6556	4.75513	4.72166	4.40515	4.36527	4.87698	4.59237	4.61704	4.53748	4.69055	4.61319	4.20476	4.37842	4.48878	4.13483	4.66446	4.53055	4.62021	4.50769	4.63499	4.63191	4.4685	4.50994	4.45418	4.84052	4.39544	4.64859	4.5058	4.57718	4.5929	4.3727	4.50441	4.59231	4.26779	4.63523	4.18676	4.55626	4.65745	4.35691
1553129_at	4.05264	5.59182	5.04614	3.57112	3.25002	4.17825	2.95836	3.18755	3.33133	3.29502	3.67084	3.25375	3.26682	3.18287	3.54093	3.35528	3.07862	3.22434	3.00658	3.25649	3.29356	3.63171	3.22277	2.68017	3.34039	3.04712	2.91583	3.18307	3.22266	3.5098	3.02709	3.14877	3.37462	3.07375	3.54168	2.99624	3.1893	3.53876	3.8978	4.45315	3.59568	3.69901	3.71309	4.60279	3.82797	4.51261	4.3729	3.43298	3.94983
1553130_at	6.51253	6.40102	6.37135	7.21	6.93396	6.27099	6.43555	6.78408	6.29142	6.47712	6.59031	6.4254	6.8074	6.72986	6.80551	7.32483	6.86317	6.94785	6.85153	6.87824	6.96925	6.48463	6.61299	6.59187	6.62753	6.84046	7.06301	6.52469	6.58969	6.62891	6.89297	6.62193	6.65527	6.7976	6.78819	6.61612	6.55636	6.71848	6.69121	6.81553	6.74174	6.90502	6.92012	6.66867	7.17799	6.70749	6.96966	6.73913	6.60834
1553131_a_at	5.3897	5.62091	5.54018	6.49146	5.84176	5.77611	5.45428	5.8423	5.58252	5.92573	5.82946	5.25786	5.65486	6.17587	5.9864	6.24661	6.23252	6.06845	5.9205	5.9332	6.17752	5.74379	5.85844	6.05423	5.53852	5.91051	5.82035	5.97715	6.03389	6.02811	6.39144	5.94012	5.55803	6.05906	5.68916	5.96779	5.68905	5.64176	5.56268	6.10902	6.00412	6.54838	5.76076	5.84314	5.89562	5.83721	6.00183	5.85054	5.59428
1553132_a_at	7.85406	7.58854	7.95773	5.10567	4.32503	5.7812	4.14819	4.02372	6.33167	4.43295	6.16944	5.32782	5.33836	5.22922	4.22671	4.9651	4.87227	4.62617	5.0571	4.93009	4.29705	4.48711	3.78874	4.18703	3.68861	4.01111	4.0121	6.36906	6.18522	5.49476	3.96125	4.32817	5.1905	4.36717	5.82816	4.72895	4.40487	6.54304	5.75219	4.29705	4.92072	4.41757	4.95188	5.01139	4.90723	5.31755	5.4473	4.20366	5.01004
1553133_at	7.03689	7.12997	7.00622	7.38964	7.30671	6.25903	6.62825	7.55016	6.44957	6.68261	5.89523	6.13671	6.21429	6.91531	7.25232	7.05885	7.58101	7.0245	7.09789	7.15022	7.20423	6.29525	6.73844	6.31288	6.61332	7.58945	6.69266	5.09871	5.62407	6.48078	6.72517	6.82285	7.07536	7.28215	6.10594	5.55124	6.42372	6.84291	6.60376	7.4002	7.71439	7.31142	6.96577	6.30881	6.22455	6.56898	6.28889	6.91807	7.02791
1553134_s_at	3.82507	4.27774	3.83192	3.92451	3.72579	3.77707	3.90746	4.31431	3.78917	3.91657	3.63828	3.62514	3.783	3.74301	4.1622	4.24121	4.07552	3.93919	3.95066	3.85163	4.01358	3.73223	3.81817	3.68154	4.0253	4.33706	3.97599	3.43883	3.49743	4.13413	3.98514	3.94797	3.74058	4.30913	3.79163	3.83159	3.70114	3.82715	3.80988	4.46323	4.23149	4.38486	3.90401	3.82659	3.82886	3.50195	3.86265	3.77492	3.72784
1553136_at	6.16727	5.92986	6.06774	6.30526	6.15286	6.45501	5.9553	6.3718	6.06516	6.13771	5.92945	5.98762	5.88241	6.5176	6.166	6.74624	6.47189	6.16951	6.256	6.6081	6.42551	6.14309	5.95207	6.47837	6.02948	6.32055	6.28568	6.18995	6.22772	6.23063	5.98784	6.31155	6.1232	6.41566	5.93867	6.42898	6.35312	5.93814	6.05041	6.26838	6.1066	6.26966	6.84872	6.26599	6.23729	6.41813	6.3387	6.32913	6.04425
1553137_s_at	5.18127	4.74134	5.11555	5.48725	5.15791	5.09002	5.18314	5.50968	4.57304	4.9942	4.69292	4.86863	4.72552	5.37421	5.47357	4.58399	5.22098	4.93119	4.97715	5.05147	5.42775	5.15634	5.09559	5.32466	5.3906	5.18154	5.19537	4.91484	4.90663	5.14477	4.83192	5.02706	4.98311	4.89007	4.46169	5.17822	4.90347	4.86435	4.87702	5.785	5.04423	4.92963	5.60843	5.10813	4.89346	4.89857	5.23489	5.10931	5.13886
1553138_a_at	4.41143	4.34978	4.79592	4.12466	4.27585	4.44186	4.38408	4.34044	4.22017	4.49727	4.42656	4.58349	4.26441	4.50157	4.22102	5.22317	4.29696	4.05491	4.43416	4.38001	4.19581	4.16089	4.06993	4.26108	4.05562	4.43491	4.28373	4.48713	4.43622	4.20797	4.286	4.0629	4.23373	4.15431	4.34228	4.27425	3.87867	4.15937	4.27666	4.42402	4.32779	4.84528	4.29478	4.26588	4.24978	4.3517	4.31593	4.23043	4.49478
1553139_s_at	4.65183	4.5737	4.62142	4.85686	4.65771	4.87343	5.03927	4.9062	4.72179	4.82659	4.44346	4.72575	4.60665	4.87926	4.60043	5.36931	4.72191	4.72095	4.87008	4.71715	5.01035	4.79813	4.89916	4.89397	4.66467	4.82906	5.05596	4.74844	4.78453	4.61441	5.18651	4.67327	4.7024	4.82323	4.60824	4.73737	4.77341	4.54267	4.61603	4.59031	4.8455	5.19898	4.86496	4.74618	5.0447	4.8197	4.98221	4.9313	4.87317
1553140_at	4.8917	4.8994	5.03467	4.85077	5.22035	4.73883	4.732	5.21919	4.62298	4.86635	5.27571	4.45859	4.79618	4.55553	4.90318	4.5691	4.6266	5.19329	4.96505	4.94488	4.85077	5.15301	5.16749	5.12803	4.94918	5.27698	5.19904	4.66592	4.82109	4.7848	4.69322	4.67853	5.09885	4.63849	5.07284	4.72783	4.47085	4.6956	4.93762	5.16314	4.81684	5.34608	5.08926	4.98323	4.84116	5.15746	4.59961	4.93092	5.12719
1553141_at	4.97712	5.00212	5.25409	5.26772	4.89101	4.90758	4.96323	6.08937	5.24973	5.34118	5.60502	5.05383	4.84883	5.55337	5.17351	5.58755	5.56915	4.85713	5.0134	4.79136	5.01768	4.69945	5.12235	4.82324	5.27488	5.72593	6.17674	5.27272	5.04062	5.20849	4.9165	5.24534	5.2702	5.1633	5.62506	5.01672	5.35637	5.00484	4.89971	5.00371	4.78115	5.5479	5.18526	5.23298	5.10459	5.23763	5.01434	5.04938	4.98867
1553142_at	4.60532	4.65544	4.61818	4.40778	4.81324	4.53941	4.79656	4.64856	5.28558	4.36006	4.70409	4.22907	4.42598	4.52752	4.06427	4.07041	4.54803	4.52872	4.83159	4.65964	4.22003	4.50432	4.25908	4.42865	4.41358	5.12235	4.73231	4.41487	4.4789	4.5744	4.18874	4.3599	4.49202	4.20961	4.48529	4.20134	4.37689	4.60546	4.39581	4.0365	4.17211	4.10751	4.29049	4.43838	4.28576	4.30685	4.48063	4.11355	4.40082
1553145_at	7.70008	6.98109	6.9008	9.26042	9.00244	7.10074	7.40701	5.72691	6.05534	7.66446	6.50971	7.17292	6.71598	9.46119	9.0161	9.10179	9.15896	9.47501	8.52131	8.73389	9.07452	7.99037	7.98331	7.55114	7.48033	6.01247	6.24652	7.00111	6.86864	6.42007	8.06469	8.18548	7.67453	8.05639	6.76415	7.72899	7.64419	6.40896	6.53222	6.93009	6.1955	6.60387	7.36733	7.07304	7.1623	6.75779	6.74345	6.1507	6.69772
1553146_at	3.17045	2.79396	2.99761	2.90543	3.08021	3.22131	3.07172	3.16495	3.04256	3.14845	3.04149	2.89297	3.28999	3.23686	3.28195	3.21756	3.22569	3.09431	2.97251	3.31928	3.50232	3.03718	2.9532	3.17969	3.04441	2.94069	3.2518	3.24706	3.32014	3.14162	2.97941	3.13132	2.93503	2.82694	3.52452	2.84551	3.03298	3.19486	2.90017	3.06386	3.51142	3.53959	3.24683	3.05391	3.32049	3.01807	2.95236	3.1096	3.08805
1553147_at	3.70552	3.75602	3.57032	4.35961	3.76717	3.64097	3.72643	4.00521	3.93713	3.68754	3.64637	3.7384	3.93768	4.28102	4.10941	3.82085	4.04992	3.68734	4.08014	3.95864	3.88051	3.65843	3.91547	3.83518	3.86741	3.76617	3.99284	3.84964	4.08794	3.90098	4.07631	4.11003	3.88864	3.787	3.79782	3.69139	3.5249	4.00427	3.68005	3.77268	3.83385	4.42311	3.72525	3.81639	3.67589	3.84593	3.81605	4.18332	3.81262
1553148_a_at	5.18369	5.17654	4.98663	4.79178	4.948	4.82958	5.16562	4.81222	5.00016	4.92515	5.46393	4.73734	5.186	5.17591	4.78355	4.90775	5.15694	5.16044	5.32	5.02844	5.07459	5.17654	5.334	5.07144	5.47486	4.81366	4.99007	4.9673	5.26371	4.86448	5.48328	4.82189	4.85155	4.88617	5.53781	4.94723	4.74266	5.12622	4.88704	4.80534	5.05538	5.00526	4.77937	5.24252	4.85249	5.22723	5.13641	4.73348	4.65573
1553150_at	4.3351	4.67661	4.26217	5.10277	4.20912	4.18019	4.52909	4.31339	4.07031	4.30077	4.00298	4.29445	4.26641	4.32994	4.69158	4.57769	4.45633	4.01592	4.31888	4.45293	4.5913	4.36637	4.3259	4.37243	4.42387	4.12515	4.36348	4.17778	4.43861	4.40107	4.34275	4.10202	4.19967	4.17244	4.27305	4.0754	4.12992	4.15718	4.28619	4.49702	4.15122	4.3983	4.73938	4.42432	4.37822	4.70106	4.29575	4.07524	4.25586
1553151_at	3.94208	4.31823	4.18187	4.16145	4.42317	4.0269	4.21914	4.10097	5.87912	3.91651	4.04539	4.02415	4.04846	4.17501	3.93697	4.35099	4.10081	4.05388	4.07547	4.11164	4.12559	3.97235	3.91388	3.96604	4.34616	4.13503	5.12961	3.91832	4.08993	5.29181	4.04854	4.12798	3.86583	4.22566	3.67952	3.97424	4.02371	4.1008	3.86047	4.40875	4.06103	3.89848	4.01192	3.92539	3.92122	3.95102	4.03658	3.92948	3.83726
1553153_at	5.8264	5.62836	5.6325	6.04355	5.80298	5.89371	5.60869	5.38317	7.71866	5.44488	5.29817	5.35597	5.44466	6.01364	5.7622	6.37094	5.99914	5.52173	5.71277	6.26723	6.03407	5.79717	5.91737	6.18702	5.76024	5.41157	6.80791	5.78733	5.63439	7.75856	5.96729	5.30945	5.28505	5.58554	5.89043	5.98158	6.03261	5.8887	5.63522	6.28949	6.29811	6.39116	6.6857	6.01557	6.39	6.19677	5.76759	5.6828	5.62954
1553155_x_at	4.64199	4.21884	4.63074	4.8356	4.41843	4.51377	4.74546	4.5053	6.21172	4.34247	4.36348	4.04983	4.46187	4.72804	4.42898	4.75454	4.82295	4.40617	4.34739	4.82851	4.91699	4.51514	4.78267	4.85918	4.61209	4.55477	5.3726	4.51658	4.56011	6.48067	4.61132	4.22479	4.33326	4.51445	4.41143	4.70992	4.72371	4.4287	4.26603	5.73457	5.21052	5.38031	5.5184	5.09228	5.2004	5.00121	4.86047	4.59021	4.62324
1553156_at	5.4446	5.15662	4.65487	5.12454	5.10549	4.96083	5.0868	5.4434	5.30276	5.22201	5.55937	5.07572	5.42125	5.18313	4.98537	5.43707	5.33057	4.47125	4.86634	5.02419	4.92665	5.13078	4.95432	5.22551	5.18225	5.65804	5.91811	5.33159	5.78232	5.18052	5.3565	5.40792	5.3019	5.19745	5.46179	5.35691	5.50807	5.37854	5.22344	4.61473	5.18619	5.19552	5.13982	5.00788	5.37645	4.97136	5.1272	5.5425	5.55009
1553157_at	5.21529	4.46467	4.72995	5.10141	4.64036	4.48424	4.57916	4.65194	4.38222	4.58126	4.24199	4.33442	4.71897	4.63697	4.78006	4.62815	4.83863	4.76286	5.03097	4.90455	4.86564	4.55791	4.7107	4.76116	4.61822	4.55003	4.52089	4.26259	4.69545	4.25138	4.69575	4.87798	4.51415	4.51374	4.84199	4.5124	4.55049	4.23778	4.40891	5.11442	5.20871	5.11098	5.31173	4.8249	5.21209	4.56042	4.5916	4.72339	4.52298
1553158_at	4.48817	4.78167	4.50307	4.57069	4.62555	4.70251	4.29195	4.43826	4.53893	4.4353	4.73716	4.53816	4.66941	5.04773	4.9583	4.80833	4.72045	4.36304	4.85072	4.93857	4.82118	4.90936	4.53099	4.38796	4.37548	4.69251	4.46107	4.49727	4.73774	4.50924	4.62048	4.79798	4.43012	4.41892	4.64483	4.29206	4.58101	4.536	4.38071	4.5784	4.52355	4.4516	4.79128	4.19535	4.53721	4.3926	4.61387	4.67791	4.51729
1553159_at	4.88833	4.91737	4.89215	5.233	5.1638	5.23623	5.03069	5.10908	5.00741	4.76607	5.36674	5.10495	4.87462	5.2388	5.38516	5.6463	5.67194	5.55373	5.48609	5.52675	5.75245	5.01721	4.8641	5.22236	4.86171	4.85501	4.8639	6.66093	6.14101	5.58136	5.17293	5.01233	5.0964	4.94417	5.42827	5.38597	5.74	5.62611	5.45727	5.73705	5.6579	5.32269	5.15305	5.30022	5.59086	5.27014	5.34695	5.08664	5.20073
1553162_x_at	6.0483	6.72911	6.31802	6.26566	6.85434	6.32558	6.02096	6.90594	6.14696	6.39425	6.05764	6.3882	6.7096	6.61709	6.37233	6.48179	6.54937	7.07189	7.41865	7.22381	6.79692	6.48984	6.36683	6.35515	5.57793	6.61509	6.73798	6.33698	5.70615	6.11639	6.24748	6.39088	6.46981	6.32016	6.25539	6.55806	6.08555	6.52831	6.9073	6.3258	6.57277	6.28844	6.80689	6.5493	5.93428	6.36266	6.33315	6.10517	5.75431
1553163_at	5.4328	5.42617	5.71332	6.76585	6.20502	5.98983	6.26919	5.91887	5.57602	5.5723	5.72165	5.28452	5.73824	6.29297	6.20712	6.92639	6.73036	6.06337	6.03178	6.33964	6.06478	5.80063	5.76816	5.82256	5.7556	5.88378	6.0934	5.83139	5.56632	5.67208	5.72893	5.75044	5.60152	5.9321	5.92923	5.6584	5.85513	5.59268	5.5194	6.02935	6.39398	6.0209	6.49674	5.55815	5.96644	5.67689	6.04481	5.82256	5.60213
1553165_at	5.10091	4.5853	4.71998	4.52081	4.65961	4.50249	5.05797	4.35732	4.60514	4.51595	4.76971	4.22394	4.34815	4.81008	4.56772	4.32519	4.64809	4.87082	4.93248	4.91991	5.11415	4.64226	4.56096	4.51133	4.15006	4.21811	4.12141	5.02766	5.12242	4.88427	4.23945	4.6651	4.87691	4.55657	4.72196	4.69421	4.24818	4.50363	4.21697	5.19684	4.82493	4.37363	5.19789	4.43277	4.78625	4.37786	4.60958	4.40383	4.52569
1553166_at	5.16996	4.56431	5.35246	5.31681	5.21477	4.96997	5.37377	5.36841	5.03307	5.05302	5.33305	4.91405	5.3837	5.43116	5.24187	5.51644	5.45358	5.17104	5.48354	5.61681	5.42189	5.14829	5.14768	4.97772	4.9201	5.16184	5.0717	5.59337	5.30809	5.20753	5.16289	5.32414	5.11111	5.18309	5.58187	5.51364	5.21359	5.09389	5.16323	5.42405	5.30466	5.50654	5.47354	5.1865	5.5136	5.04441	5.50781	5.24809	5.23394
1553167_a_at	6.78662	6.83939	6.78441	7.3391	6.78515	6.98283	7.74115	8.06586	6.99848	7.35535	7.2963	7.21539	7.5632	7.13463	7.57966	6.46114	6.69557	7.23767	7.15275	6.56402	6.36589	7.90408	8.12032	7.57558	8.14931	8.51138	7.93209	7.41679	7.42438	6.92489	7.39292	8.02678	7.63792	8.27603	7.45138	7.47614	8.51944	8.02755	7.77553	8.24581	8.07897	7.32886	8.37361	7.94208	7.3406	7.67304	7.31988	7.82212	7.86899
1553168_at	4.53147	4.71612	4.79751	4.98378	5.43087	4.80356	5.13049	4.72552	4.49276	4.90815	4.64936	4.52424	4.58682	4.87784	5.16725	5.14286	4.98462	4.89012	5.27279	5.23128	5.53044	4.80592	4.61616	5.28875	4.45831	4.85368	5.04381	4.70567	5.25087	5.07357	4.85052	5.02216	4.66726	5.01912	4.84731	5.25247	4.79029	4.4089	5.01109	5.35755	5.06697	5.15318	4.87108	4.76272	5.40673	4.74883	4.96233	4.82916	4.93997
1553169_at	4.16888	4.43116	4.13206	5.07393	4.14995	3.92482	4.62043	4.09158	4.38569	3.74282	3.83818	3.97477	4.11698	4.5634	4.86222	4.97377	4.8145	4.81656	4.67131	4.76721	4.67884	4.05048	4.44442	4.75675	4.50024	4.23031	4.02506	3.85399	3.92913	4.46738	4.21245	4.19058	4.05622	3.95886	3.91735	4.21913	4.51543	3.94302	4.21446	4.81478	4.12457	4.41605	4.62768	4.63406	5.23102	4.55665	4.81899	4.06137	4.13477
1553171_x_at	3.01605	3.36391	3.27501	3.67242	3.42621	3.17392	3.71976	3.08848	3.07424	3.0435	3.23125	3.05653	3.102	3.22172	3.4557	3.71988	3.6922	3.39777	2.84976	3.49657	4.00224	3.37293	3.76161	3.28625	3.12347	3.1183	3.27097	3.23361	3.2284	3.37735	3.12743	3.03466	3.24324	3.15339	3.05748	3.07285	3.39664	3.00063	3.2164	3.17531	3.74502	3.32564	3.23402	3.1985	3.56409	3.29263	3.56136	3.14858	3.166
1553172_at	6.43099	6.60626	6.3529	7.39127	7.75548	6.27324	7.40121	8.08297	7.22821	6.89974	6.93031	7.60416	7.07404	7.11719	7.23579	7.5965	7.58359	7.48904	7.47295	8.01036	7.5117	7.32774	7.63712	7.43409	7.54068	7.48792	6.92728	7.08385	6.56917	7.33621	6.56453	6.63609	6.75494	6.84339	6.75355	6.80381	6.84778	6.76019	7.14794	6.90638	6.65886	6.39796	7.07071	6.43979	6.84525	6.35886	6.61861	6.20303	6.09878
1553174_at	5.65759	5.54032	5.87564	5.77637	5.97326	5.53579	5.69294	6.51944	5.68892	6.28501	6.34989	5.46881	6.06956	5.99581	5.92226	6.37621	5.82159	6.17079	6.1657	5.92762	6.02874	5.94407	5.67194	5.9847	5.73111	6.46708	6.6336	6.27928	6.09195	5.84615	6.37675	6.22511	5.88459	6.36276	6.40728	6.24455	5.97685	5.88338	6.03133	5.96128	6.05015	6.25783	6.29157	5.86551	5.85625	5.59159	6.24963	6.7673	6.43326
1553175_s_at	4.40888	4.71451	4.57981	5.47619	4.52424	4.48576	4.81226	4.29466	4.30841	4.63844	4.45464	5.00853	4.54498	4.56614	4.29033	5.16657	4.72936	4.47036	4.55408	4.56478	5.3141	4.6589	4.89497	4.51541	4.38136	4.40058	4.26431	4.33416	4.70956	4.63873	4.45848	4.62469	4.25179	4.59489	4.43632	4.81944	4.94991	4.25194	4.52856	4.68652	4.67377	5.24435	4.73912	4.64714	4.47091	4.25524	4.53133	4.24173	4.39162
1553176_at	3.81825	3.34827	3.74159	3.43939	3.70978	3.70876	3.74105	3.5795	3.61024	3.47637	3.53115	3.67846	4.08943	3.86215	3.76449	3.83061	3.81029	3.60848	3.37348	4.03153	4.04891	3.76528	3.67658	3.5966	3.60855	3.50185	3.5848	3.69542	3.96814	3.65697	3.76008	3.61798	3.64282	3.67563	3.58923	3.68545	3.83187	3.68542	3.51012	3.76511	3.90708	3.98484	3.86339	3.79049	3.91854	4.30653	3.97544	3.7091	3.75948
1553177_at	4.24495	4.44697	4.08701	4.09482	3.84416	4.38267	5.05234	3.96358	3.85565	3.91339	4.47796	3.61741	4.05542	3.85997	4.56217	4.06728	4.52231	4.0194	4.20161	4.22226	4.37705	4.48842	4.49574	4.48122	4.1761	3.52731	4.17276	3.7287	3.82759	4.12707	3.73597	3.66986	3.81569	4.06889	4.36189	3.82612	3.89792	3.50887	3.67574	4.58182	4.33165	3.9609	4.43892	5.06948	4.87434	5.16165	5.36114	5.23925	4.57701
1553178_a_at	5.53904	5.89095	5.85301	6.01495	6.12394	6.10396	5.88809	6.06744	5.46989	5.96175	5.62068	5.71762	5.78572	6.56081	5.98821	6.66919	6.06461	5.84489	5.99169	6.37685	6.06122	5.99756	5.6072	6.1427	5.98625	5.79314	5.84188	5.96105	5.85103	5.84144	5.65217	5.75665	5.92396	6.1474	5.77968	5.81581	5.74702	5.47059	5.6576	5.93118	5.8867	6.24237	5.95521	5.70894	6.1527	5.47777	5.93768	5.98772	5.75997
1553179_at	3.86915	3.4127	3.67667	3.48223	3.55154	3.97421	3.39781	3.80145	3.62541	3.48028	3.88264	3.32974	3.41112	3.42232	3.72914	3.99527	3.78124	3.59862	3.67661	3.68107	3.91753	3.48613	3.55008	3.80862	3.31159	3.49388	3.6507	3.45148	3.55928	3.62625	3.36406	3.27175	3.66156	3.44186	3.50011	3.75191	3.9369	3.43478	3.54231	3.8835	3.87053	3.69122	3.95288	3.96372	3.71835	3.97512	3.733	3.59522	3.56958
1553180_at	2.77499	2.46446	2.61625	2.71399	2.51969	2.53033	2.5674	2.65764	2.62889	2.42419	2.52929	2.60721	2.4664	2.50629	2.49771	2.55258	2.76541	2.6043	2.69971	2.62594	2.93032	2.55014	2.65221	2.66961	2.57778	2.71903	2.79527	2.63456	2.58451	2.46921	2.52237	2.68826	2.31827	2.56872	2.35203	2.56303	2.48748	2.4244	2.5992	2.50802	2.58994	2.70368	2.73218	2.51545	2.52198	2.66997	2.63904	2.70343	2.61833
1553181_at	3.88867	4.02582	4.28887	4.46055	4.35347	4.29675	4.15902	4.05626	3.92363	3.99008	4.12025	3.95927	3.92441	4.46768	4.24538	4.72829	4.1603	4.31922	4.27777	4.73372	4.89843	4.45933	4.12614	4.26655	3.86532	4.09973	4.11691	4.10032	4.16396	4.0823	4.31725	4.05011	3.97914	4.2173	3.81701	4.34888	4.2721	3.75491	3.82156	4.6258	4.56887	4.26473	4.2103	4.49547	4.47055	4.12655	4.40806	3.80631	3.83845
1553183_at	3.18499	2.95447	2.9395	3.15618	3.13424	2.98047	2.88918	2.86376	2.96033	2.98748	3.15957	3.24794	3.13129	2.87595	2.77754	2.91988	3.0893	3.3063	3.06998	3.17599	3.10623	2.83616	3.07607	2.8653	3.07934	2.96479	3.20775	3.00821	3.35381	3.19561	3.18036	3.20247	3.02448	3.02199	3.20134	3.06747	2.94615	3.42856	2.92346	3.31562	3.43529	3.05244	2.86633	3.18286	3.22311	3.16826	3.24486	3.17381	3.01655
1553185_at	11.7903	11.7226	11.3973	11.9252	12.4728	10.9843	10.648	11.4697	10.9528	11.0487	10.9904	12.3642	10.8308	12.5201	12.1491	12.2224	12.0895	12.3322	12.1953	11.8549	11.8668	10.9129	11.2526	10.8177	10.8289	11.3777	10.6405	11.4072	11.7395	10.6036	11.0543	10.9203	10.6383	10.9948	11.2077	12.4353	12.5988	10.9918	11.6904	11.2067	11.6036	11.6026	11.3789	10.7336	11.2423	10.9862	10.7762	10.7779	10.7097
1553186_x_at	10.8898	10.7156	10.5624	11.5093	11.606	9.971	9.79741	10.5485	10.1323	10.046	9.97541	11.2021	9.85582	11.7276	11.2629	11.4201	11.3749	11.5389	11.2832	11.3391	10.93	10.065	10.336	10.0402	9.7048	10.3602	9.73929	10.5662	10.688	9.6919	10.0979	9.96163	9.68942	9.83842	10.195	11.5276	11.6408	9.90328	10.7926	10.5002	10.7133	10.4971	10.5823	9.84863	10.2805	10.0189	9.8963	9.65084	9.81911
1553188_s_at	4.23549	4.2229	4.40475	5.24618	4.91119	4.36012	4.51766	4.70165	4.66578	4.29295	4.46245	4.53668	4.33715	5.13364	5.0967	5.18793	4.90976	6.00793	4.94742	5.32358	5.06651	4.88924	4.6765	4.79724	4.25428	5.30973	4.50631	4.40644	5.06453	4.41429	4.44856	4.30094	4.7124	4.82465	4.42447	4.49292	4.73374	4.87172	4.49184	4.6128	4.31245	5.22329	5.11024	4.52747	4.47518	4.49308	4.35129	4.60928	4.37979
1553190_s_at	5.55246	5.73074	5.53435	6.14194	6.31809	5.68525	5.70283	6.10813	5.62972	5.8769	6.05206	5.7275	6.02815	5.83884	6.28269	6.16219	6.04231	6.26184	6.4012	6.17142	6.36191	5.78649	5.7256	5.71431	5.81147	6.32093	6.34355	5.96352	6.02986	5.89705	5.82981	5.94588	5.83711	5.86368	6.20936	6.04398	6.01154	5.70179	6.24521	5.89132	5.98469	5.89758	6.05259	5.63066	6.12996	5.70315	5.826	6.04231	5.75805
1553191_at	4.41535	4.41912	4.64444	4.8071	4.55933	4.77878	4.61796	4.33508	5.06169	4.33782	4.66	4.69012	4.8491	4.65402	4.80294	4.9771	4.41482	4.6606	4.71781	4.73522	4.78581	4.46107	4.93819	4.56965	4.5103	4.5546	4.42126	4.48461	4.63895	5.0738	4.21312	4.37315	4.37178	4.44373	4.9193	4.41175	4.49944	4.67642	4.51761	4.90311	4.40266	4.80195	5.0612	4.57408	5.09274	4.31643	4.7681	4.682	4.65402
1553192_at	3.74242	3.65456	3.87715	4.35459	4.1511	4.23235	4.29284	4.07415	4.156	4.02564	4.30018	3.71942	3.60986	4.13619	3.8758	4.01987	4.2572	4.45158	3.94925	3.88309	3.87876	4.10578	3.81676	4.2132	4.1105	3.85021	3.96847	4.22309	4.26997	4.06384	4.34117	3.87969	4.00082	4.11601	4.02856	3.9689	3.9063	3.81266	3.90465	4.2083	4.06684	4.0248	4.11781	3.91841	3.95592	4.20265	4.31037	4.06553	3.94478
1553193_at	4.30497	3.9528	3.77738	4.3754	4.82507	4.23838	4.01054	4.32749	4.33022	4.36996	5.14284	4.06813	4.11375	4.42216	4.37364	4.5804	4.75214	4.63328	4.7953	4.69088	4.59624	4.13006	4.20309	4.19654	4.68214	4.21789	4.44837	5.0659	4.83152	3.93978	4.09169	4.09091	4.09784	4.25611	4.80693	4.60541	4.25839	4.25234	4.43528	4.5056	4.34032	4.53631	4.52057	4.82521	4.66771	4.93826	4.9343	4.33665	4.72688
1553194_at	3.28356	3.3866	3.37562	3.41419	3.81845	3.46975	3.68674	3.75528	3.5412	3.55156	3.5769	3.46736	3.20451	3.865	3.73357	3.74912	3.67784	3.62615	3.81672	3.65104	3.49825	3.47807	3.85724	3.70186	3.81392	3.45859	3.92349	3.28354	3.47478	3.53099	3.46798	3.308	3.6476	3.73208	3.49342	3.57317	3.58135	3.65416	3.33047	3.23705	3.98095	3.78562	3.5188	3.55108	4.13065	3.58062	3.47491	3.92723	3.69982
1553196_a_at	3.97773	3.79124	3.63323	4.07468	3.72443	3.62379	3.79261	3.81876	3.62683	3.70808	3.85135	3.38141	3.57396	3.78934	3.65362	4.28761	3.8351	3.79221	3.74217	3.9448	4.01253	3.84672	3.89971	3.59772	3.91722	3.81189	3.90669	3.95358	3.71414	3.87464	3.78852	3.86009	3.86318	3.8272	3.97688	3.99513	3.87525	3.84829	3.65997	4.25649	3.98283	4.21524	4.1386	3.85885	4.29226	4.12178	3.76838	3.99142	3.58122
1553197_at	3.60556	3.70473	3.6037	5.55138	6.30906	7.69002	3.58845	7.01955	3.31722	7.06166	3.54979	6.05361	3.45184	5.68527	4.64585	5.38014	5.42243	7.51859	6.5988	6.08927	6.68718	4.66218	3.9458	3.71823	3.45495	7.11335	6.79276	3.93568	3.84963	3.53078	7.29037	6.75052	7.44163	7.43506	3.71501	7.64194	7.69715	3.67905	4.38244	3.45564	3.33425	3.55344	3.57641	3.56355	3.69302	3.13922	3.3029	3.60788	3.76455
1553199_at	3.20321	3.24077	3.01061	6.2337	5.29108	7.86395	3.73437	6.81505	3.4779	7.13238	3.74737	7.95737	3.78389	6.36092	6.67334	6.69581	7.43999	6.53516	5.60611	6.10314	5.56132	4.80663	4.3347	4.46084	4.70976	7.16384	6.11384	3.50598	3.24172	3.42577	7.1017	6.6692	6.8081	7.11257	3.65714	7.15106	8.11372	3.79095	5.20597	3.1068	3.15467	3.34738	3.36072	3.14107	2.89796	3.39375	3.13687	3.60076	3.76843
1553202_at	3.4923	3.45719	3.84627	3.65906	3.9245	3.57739	3.52992	4.49695	3.68969	3.70294	3.62502	4.66299	3.71573	3.82901	3.99555	3.68281	4.00092	4.1837	3.92381	3.9163	3.87638	3.69081	3.68503	3.67473	3.78939	4.59615	4.03668	4.11836	4.05975	3.58771	3.59283	3.99806	3.77861	3.7711	3.55684	3.64619	3.36684	3.57031	3.8913	3.65936	3.78249	3.71732	3.55724	3.64247	3.76459	3.66562	3.67322	3.58373	3.39557
1553204_at	4.55786	4.69752	4.71922	4.93067	4.47473	4.47924	4.3543	4.64347	4.56828	4.72371	4.59706	4.60269	4.69206	5.01058	4.82246	5.02784	4.83136	4.43721	4.44831	4.49556	4.64195	4.58223	4.56413	4.52585	5.24431	4.95321	4.56916	4.69073	4.91569	4.70459	4.71999	4.73403	4.58392	4.66466	4.67994	4.71351	4.62527	4.63548	4.37656	4.64925	4.99473	5.03295	4.76893	4.72713	4.88238	4.56012	4.82783	4.46041	4.29171
1553205_at	6.64283	6.072	6.19171	6.46305	6.4543	6.15252	6.17047	6.26457	5.98619	6.15768	5.82675	5.87281	6.69396	6.49018	6.47368	7.28695	6.32293	6.24994	6.47811	6.65514	6.46456	5.87005	6.26499	6.16709	6.08662	6.19456	6.56027	6.27034	6.40402	6.19321	6.27219	6.18494	5.92948	6.2104	6.35765	6.32474	6.10802	6.23784	6.11795	6.6098	6.26328	5.80616	6.56179	6.44395	6.613	6.49442	6.45486	6.02581	5.98609
1553207_at	5.14677	5.31857	4.82229	5.62799	5.74441	5.29522	5.35396	5.02811	5.00794	4.9407	5.15096	4.53976	5.53666	5.3904	5.38963	5.22898	5.33488	5.39643	5.42204	5.64924	5.5418	5.38453	5.10377	5.37545	5.24213	4.94738	5.11185	4.96737	5.08345	5.16199	5.19117	5.11643	4.76562	4.99269	5.28202	5.48788	5.3199	4.9066	4.9013	5.66907	5.24296	5.41204	5.34662	5.74417	5.58256	5.43371	5.54631	5.29584	5.037
1553208_s_at	4.03754	3.89832	4.16952	4.95437	5.13314	4.25111	5.30637	4.12125	3.79736	4.79954	3.62064	4.08012	4.12472	4.5216	5.04866	5.21351	4.78636	4.4877	4.57927	4.70089	4.96747	5.85647	5.96673	4.56564	5.66765	4.278	4.28874	3.97752	4.40466	4.08931	4.59925	4.67452	4.26536	4.02614	3.70543	4.59586	4.22523	3.90697	4.00907	5.18083	4.37395	4.78575	4.7753	4.14443	4.7278	4.41675	4.28137	4.33597	4.19383
1553209_at	4.0899	3.69669	3.63167	4.52658	3.79879	4.09342	3.88648	4.1305	3.77324	3.48904	3.96039	3.97654	3.92515	4.21074	4.47118	4.76286	3.77622	3.85253	4.10576	4.18291	4.39944	4.00251	3.53294	4.19636	3.70144	4.20579	3.83783	4.01966	4.2582	3.87804	4.37201	3.8513	3.99998	3.98594	4.07803	4.22435	4.21415	4.0083	4.04816	3.83017	4.23712	4.41083	3.99898	3.66657	4.12778	3.75538	4.12306	4.15259	4.19661
1553211_at	2.81703	2.84715	3.41085	9.16069	9.54747	5.43112	3.86094	6.51506	3.24176	10.0836	2.82736	3.44544	3.12955	9.74579	10.0661	9.43737	9.50028	9.75545	10.3611	9.8868	9.82934	6.85629	6.26573	4.76271	6.10928	5.98819	3.5007	3.28139	3.40771	2.92407	9.98033	9.83146	9.79618	9.53391	3.39802	3.4626	3.23064	2.92102	3.14957	3.33372	3.06123	3.80117	4.7225	2.98555	3.16049	2.9706	3.20782	3.08827	2.95675
1553212_at	4.74654	4.31106	4.26734	4.66963	4.37205	4.78914	4.75801	4.74376	4.84417	4.93161	5.11131	4.51714	4.75006	4.50726	4.66525	4.72708	4.45138	4.73881	4.38961	4.55873	4.43128	4.91661	4.67502	4.74806	5.1325	5.22914	4.53118	5.01208	4.99182	4.91384	5.24515	4.96577	4.93301	5.07521	5.06741	5.20309	4.99221	4.82226	4.86684	4.81219	4.50285	4.19144	4.94126	4.82369	4.68195	4.65624	4.75338	5.11793	5.04083
1553213_a_at	3.10335	2.6723	3.14632	3.11647	3.16586	3.02632	3.1051	3.02182	2.95174	3.14498	3.10917	2.72051	3.17961	3.15154	3.06657	3.45569	3.37559	3.06965	2.96414	3.48478	3.39322	3.24301	2.81466	3.30834	2.75606	3.01639	2.87631	3.07469	3.13483	2.94552	3.04487	2.77085	2.77015	3.11849	2.94964	3.08905	2.95067	2.84163	2.79456	3.1752	3.01063	3.42658	3.2941	3.23528	3.04457	3.15855	3.17321	3.34803	2.87161
1553214_a_at	3.78085	4.00175	4.04327	3.83763	4.00402	3.77825	3.9724	3.79464	3.92746	3.86051	3.77536	3.79901	4.30494	4.09924	3.99721	3.90174	3.87948	3.81144	3.94753	3.66091	3.59904	3.68377	3.84979	4.06816	4.13651	3.90673	3.65372	4.05912	3.92389	4.16885	3.83854	3.86171	3.95412	3.62836	3.89735	3.6104	3.63937	3.9442	4.1138	3.66022	3.72295	3.75436	3.72869	3.80285	3.72226	3.94962	3.88093	3.70588	3.88266
1553215_s_at	4.73853	4.80275	4.4284	4.98636	4.97254	4.8062	4.53974	5.03713	5.33671	5.24239	4.68629	4.36672	5.36304	5.54634	4.76848	5.22465	4.87967	5.02348	5.14928	5.10735	5.09396	4.44428	4.85698	4.72012	4.76433	5.23952	5.16694	4.77306	5.11179	5.23042	5.33375	5.32734	5.22418	5.07852	4.69339	5.00012	4.91169	4.79778	4.95709	4.54102	5.16112	5.12723	4.75493	4.78015	4.72144	4.34486	5.17457	4.76769	4.87288
1553216_at	4.03801	4.03637	3.95439	3.78697	4.12119	3.93229	4.21607	4.10566	4.23422	4.03556	4.36067	3.91866	3.8817	3.99817	4.13795	4.33049	4.38288	3.94711	4.27523	4.22153	4.22237	4.43855	3.97239	4.07189	3.74866	4.17456	4.20869	4.4858	4.19915	4.04609	3.7802	4.03193	3.96269	3.86101	3.81651	4.14338	4.2266	3.82561	3.8436	3.76292	3.73554	3.87057	4.10603	4.30686	4.15379	4.18312	4.26082	4.21155	4.68762
1553217_s_at	4.62267	4.52075	4.20358	4.39306	4.39604	4.50036	4.2545	4.31252	4.86571	4.68515	4.58493	4.3396	4.37808	4.42078	4.48358	4.32442	4.44941	4.42074	4.26364	4.22219	4.48056	4.56886	4.07529	4.31873	4.45421	4.36328	4.33019	4.6329	4.63147	4.53686	4.34414	4.70162	4.69145	4.53546	4.733	4.39318	4.49081	4.26099	4.58234	4.35427	4.14339	4.35263	4.29753	4.42423	4.1982	4.54944	4.56786	4.32198	4.28646
1553218_a_at	7.36668	7.15292	7.36675	7.31929	7.27066	7.4969	7.24872	7.93365	6.63996	7.82287	7.05083	7.27385	6.97267	7.17381	6.92951	7.20497	7.18184	7.40565	7.20708	7.56657	7.6569	7.63633	7.29954	7.56544	7.15871	7.83132	7.68076	7.66095	7.86773	6.77405	7.78028	8.27248	7.73508	8.0799	6.87216	7.55095	7.52351	7.08338	7.13858	6.68425	6.65713	7.18237	7.26944	7.26668	6.98209	7.52324	7.37769	7.2753	7.35914
1553219_a_at	4.50417	4.64677	4.45451	4.46207	4.71941	4.82986	4.46641	4.46238	4.64635	4.42296	4.60658	4.41162	4.43501	4.95508	5.03991	5.07334	4.66062	4.46006	4.57273	5.19016	5.0506	4.98388	4.45783	4.61051	5.03185	4.53831	4.93461	4.61129	4.87809	4.4978	4.47872	4.58937	4.54551	4.4932	4.51778	4.644	4.3153	4.60925	4.67319	5.23134	4.52366	5.11475	4.8256	4.88205	4.52361	4.65777	4.77362	4.66237	4.48029
1553220_at	6.12129	6.61093	6.46973	5.7764	4.82763	4.61901	5.17842	5.32313	5.67249	5.16227	4.33843	7.55314	4.62485	5.04839	5.24948	5.51625	5.58999	5.19639	5.24831	5.43448	4.90778	4.86741	5.51294	4.9955	5.36966	5.12959	4.58632	4.92304	4.84801	5.62792	4.62745	5.47317	4.93442	5.56002	4.46253	5.55429	4.7184	4.39398	4.77693	5.70139	4.75276	5.22081	5.02575	4.81553	5.0751	4.72557	4.87413	4.79728	4.74644
1553221_at	5.07574	5.35385	5.36217	5.4365	5.19767	5.17226	5.79107	5.13395	5.36934	5.18051	4.95594	5.59521	4.51984	5.02657	5.12214	5.94286	5.61828	5.37913	5.44433	5.2661	5.47978	5.53985	5.76595	5.38616	5.57862	5.41279	5.22135	5.01631	5.05303	5.33964	5.20721	5.0467	5.25715	4.93024	5.25251	5.22195	5.30533	4.60883	5.12817	5.43233	5.50502	5.72143	5.28797	5.43226	5.31622	5.31074	5.42563	5.08589	4.93164
1553222_at	7.07741	6.76339	7.33824	7.64963	7.42253	7.30174	7.1756	7.42618	6.8093	7.11835	7.03595	6.86598	7.10462	7.56854	7.64996	7.98175	7.94904	7.4158	7.45207	7.67954	7.85673	7.23254	6.84807	7.17577	6.91646	7.51368	7.48843	7.208	7.07873	7.27398	7.4996	7.10118	7.15448	7.15887	7.08764	7.51994	7.60357	7.0894	6.95548	7.75746	7.86477	8.11988	8.3505	7.49314	7.72126	7.45361	7.807	7.77433	7.39522
1553224_at	4.33152	3.54203	3.7772	3.88177	3.90966	4.37238	3.69907	3.93366	4.18627	3.99536	3.75083	3.75855	4.25895	4.35825	3.72142	3.84786	3.82158	3.48504	4.02076	3.83931	3.84054	3.59861	3.3869	3.75973	3.66546	3.39045	3.93121	3.91121	4.07161	3.99792	3.91526	4.24521	4.00673	4.01298	3.95554	3.70026	3.77415	3.7422	3.8247	3.6846	3.9451	3.71788	3.85564	3.59064	3.54174	3.58103	3.91954	3.76439	3.93164
1553225_s_at	4.77492	4.62172	4.81576	5.14847	5.47817	5.32585	5.15658	5.10629	5.36043	5.30307	5.60219	5.06317	5.1295	5.09584	5.62955	5.32131	4.93355	5.66852	5.11122	5.40557	5.06583	5.22449	5.10607	5.1026	4.81008	5.17498	5.13736	5.40747	5.4337	5.16995	5.22245	5.15297	5.25328	5.15781	5.39536	5.48736	5.21903	5.09991	5.30683	5.20574	4.84407	5.12732	5.13929	5.51787	5.22722	4.94872	5.07865	5.47488	5.34893
1553226_at	3.11298	3.20428	3.17704	3.46578	3.63318	3.42695	3.60684	3.43662	3.36627	3.34901	3.3642	3.11555	3.32627	3.93891	3.82715	3.89219	3.33366	3.52385	3.61537	3.52386	3.31649	3.53216	3.46652	3.45562	3.49759	3.44285	3.50593	3.26415	3.4506	3.48266	3.67319	3.44409	3.07003	3.45611	3.36868	3.58155	3.45659	3.3038	3.30039	3.26848	3.56702	3.87071	3.62913	3.44683	3.6812	3.30611	3.28931	3.47149	3.43045
1553227_s_at	5.56044	5.1327	5.65668	6.09231	6.36162	6.50527	5.49926	5.57541	6.62185	6.17707	6.16524	5.58448	6.29265	6.10596	5.66382	5.40023	5.92592	6.5834	6.40898	6.42922	6.46174	5.64115	5.98595	5.67746	6.08723	5.68552	5.55261	6.68483	6.72428	6.11953	5.96091	6.30936	6.35356	6.42056	6.41667	5.83507	6.47954	6.39858	5.86316	7.37743	7.44147	7.55487	6.98462	7.0948	6.85027	7.18008	6.99512	6.79784	7.20891
1553228_at	2.9236	2.85557	2.97006	3.19653	3.07619	2.91278	3.03746	3.15446	3.13394	2.87558	2.90848	3.1128	2.97234	2.85265	3.02048	2.83271	3.21785	2.78011	2.75821	2.96776	2.80794	2.84397	2.83135	2.92211	3.06469	3.30884	2.97557	2.83561	2.84662	3.00119	2.97264	2.9963	2.94071	2.96019	2.96497	2.83635	2.9156	2.92952	3.08959	2.88794	3.03144	2.86846	2.90867	3.17174	2.93795	2.86108	2.94631	3.08005	3.03556
1553229_at	4.88908	4.70201	4.85116	4.56787	4.71583	4.75532	5.78565	5.32722	4.25587	4.40176	4.53067	5.29851	5.18881	4.72513	4.50698	4.65695	4.81776	4.50407	4.21249	4.52325	4.53805	5.82754	5.68384	5.08709	5.89113	5.39601	5.53775	4.55364	4.49883	4.42408	4.78363	4.68775	4.45891	4.87421	4.22528	5.25665	4.73712	4.39249	4.79443	4.26069	4.36576	4.25181	4.30994	4.70092	4.68691	4.84916	4.28642	4.36135	4.53668
1553232_at	3.95604	4.10969	4.12291	4.31845	3.90144	4.41008	4.37557	4.51416	4.29533	4.43165	4.4553	4.17331	4.21009	4.35166	4.19283	4.72439	4.43196	4.01545	4.11789	4.75218	4.77997	4.40372	4.38394	4.67855	4.32713	4.66743	4.91844	4.61891	4.80468	4.2011	4.77565	4.53585	4.4062	4.80365	4.53142	4.63176	4.48067	4.3787	4.23862	4.40295	4.25131	4.44823	4.64017	4.33765	4.42918	5.16783	4.63265	5.04133	5.0168
1553234_at	4.7037	4.32387	4.48241	4.57549	4.30676	4.68633	4.26943	4.24376	4.09561	3.99508	4.18207	4.52904	4.54318	4.68205	4.71954	5.01634	4.62344	4.15856	4.35458	4.21939	4.49751	4.48728	4.49742	4.75096	4.09711	4.30563	4.22714	4.4121	4.20092	4.3722	4.1224	4.04787	4.13603	4.09841	4.17976	4.41522	4.60582	4.2859	4.4214	4.65529	4.48079	4.55287	4.42947	4.48001	4.76788	4.48868	4.47088	4.23656	4.19551
1553235_at	5.03374	4.33399	4.31912	5.32152	4.832	4.91396	4.8258	5.03954	4.80303	5.06882	4.62362	4.53678	5.33178	4.87718	5.24143	5.86092	5.40295	4.86513	5.02502	5.22375	4.92412	4.84144	5.14322	4.94381	4.74691	5.24642	5.09772	5.5783	5.07122	5.02737	5.18927	4.91604	4.81298	4.95265	4.88875	5.06145	5.10021	4.8069	4.88467	5.44735	5.2513	5.20167	5.38471	4.96905	5.21385	5.2535	4.92933	4.90827	5.13516
1553237_x_at	4.78264	4.37086	4.85132	5.1303	5.2497	5.11921	5.24647	5.06358	5.39919	4.92717	5.0439	4.9541	5.00931	5.14822	5.13523	5.35214	4.97947	5.11192	5.05538	5.25728	5.05899	5.03405	4.86586	4.92398	5.16394	5.12545	5.10572	5.25527	5.38302	5.34747	5.10199	5.07908	5.06188	5.16504	4.75803	5.30642	5.07946	4.99352	5.00362	5.23912	5.17258	5.07091	5.28108	5.12971	5.15767	5.28767	5.23164	5.27012	4.82108
1553238_a_at	5.95782	6.09041	5.93023	6.20375	6.12511	6.21148	6.36901	6.38309	6.10824	6.2866	6.39514	5.96897	5.89994	6.38465	6.52214	6.56492	6.57918	6.03496	6.31952	6.60458	6.56831	5.9551	6.02498	6.25356	5.78627	6.4188	6.51969	6.24891	6.3232	6.08063	6.17057	6.43005	6.34676	6.27236	6.18707	6.30258	6.28826	6.11787	6.17731	6.33483	6.18799	6.26922	6.21434	5.99176	6.3732	5.9712	6.35628	6.37031	6.30385
1553239_at	5.9192	5.53436	5.76659	6.39071	5.96121	5.73293	5.51446	5.77818	5.37744	5.23743	5.56054	5.61988	5.32581	6.21845	6.41013	6.48641	6.12542	5.83189	6.23675	5.79495	6.20319	5.74396	5.83909	5.7509	5.72776	5.82918	5.83699	5.8196	5.87738	5.88723	5.67192	5.63063	5.46583	5.49671	5.28861	5.49854	5.58259	5.5703	5.44206	6.14505	6.22157	6.30582	5.84179	5.69331	6.05621	5.82026	5.95579	5.66172	5.53085
1553241_at	4.07617	3.93643	3.7226	4.66882	4.21305	4.24963	4.19295	4.65854	4.24373	4.40623	4.24875	3.78038	4.21283	4.7845	4.70626	5.00669	4.41697	4.43768	4.32442	4.36089	4.66853	4.24824	4.26934	4.32671	4.34394	4.3978	4.31142	4.26878	4.2742	4.40709	4.50118	4.24431	4.1371	4.34187	4.27077	4.34148	4.31269	3.85377	3.89218	4.30996	4.50949	4.62256	4.82925	4.5707	4.45509	4.0427	4.11491	4.57537	4.44853
1553243_at	6.98193	6.48536	6.95196	4.26164	4.52436	4.7731	4.12342	4.30147	4.3324	4.31594	4.35394	4.27656	4.46773	4.52792	4.83635	4.3225	4.48943	4.46402	4.56957	4.02178	3.89041	4.31011	4.29051	4.36183	4.1034	4.28997	4.14033	4.21721	4.2763	4.49099	4.16781	3.95935	4.55662	4.20815	4.16143	4.21967	4.27124	4.39132	4.33457	4.92414	4.82103	4.73581	4.45962	4.87032	4.65874	4.82338	4.61589	4.28735	4.6005
1553244_at	4.03603	3.94985	4.22868	4.08081	3.83564	3.43666	3.68038	3.84971	3.85445	3.65461	3.49804	4.19772	3.55084	3.69633	3.96519	4.08477	3.96225	3.67164	3.62304	3.90857	3.87481	3.85914	3.8111	3.83457	3.43365	3.60817	3.64496	3.88656	3.67469	3.72838	3.46074	3.44861	3.59351	3.62985	3.69135	4.21111	3.54551	3.54343	3.52768	3.56466	4.04001	3.7842	3.75108	3.57618	3.70813	3.36558	4.07157	3.61359	3.68515
1553246_a_at	4.93429	4.78585	5.33649	5.63893	5.0787	5.00975	4.81969	4.98593	4.81999	4.86203	4.94458	4.3751	5.35227	5.02329	4.9499	5.14797	5.57661	5.05953	5.20665	4.90503	5.23096	4.72841	4.83809	4.87065	4.7034	5.2933	5.05948	4.90503	5.25567	5.19611	5.27224	5.1107	4.71816	4.62768	5.04088	5.10314	4.90266	4.43915	5.0074	4.89634	4.76748	5.55389	4.56789	5.3144	5.40606	5.12787	5.33391	4.81652	4.90886
1553247_a_at	3.47944	3.28871	3.5179	3.52446	3.78965	3.54455	3.4129	3.72518	3.45775	3.68316	3.52749	3.5848	3.39407	3.73989	3.62382	3.70545	3.45794	3.3791	3.62643	3.89631	3.92563	3.36267	3.35827	3.40146	3.54367	3.59986	3.47944	3.56993	3.69629	3.37561	3.4225	3.72672	3.64594	3.68984	3.20341	3.54962	3.50806	3.49585	3.48872	3.55307	3.35167	3.31367	3.50519	3.42688	3.28012	3.4873	3.70054	3.35695	3.59081
1553248_at	6.04803	6.1411	5.92104	6.04161	5.9665	5.34422	5.25519	5.18925	5.04698	5.66069	5.52195	5.75357	5.25826	6.07666	6.04967	5.6962	5.46838	5.95265	6.07145	5.65848	5.82042	5.56526	5.56071	5.55367	5.21089	5.39523	5.4387	5.53528	5.61955	5.41531	5.87663	5.18033	5.72153	5.49422	5.61935	5.11306	5.30439	5.45805	5.59333	6.05066	5.45894	5.81096	6.10286	5.63866	5.62677	5.71556	5.56428	5.55004	5.31367
1553249_at	4.15245	3.93675	4.07363	4.85503	4.22771	4.01242	4.06167	4.01015	3.72301	4.15576	4.10415	4.6396	3.95584	4.3453	4.19235	4.01137	4.65487	4.17162	4.15764	4.39504	4.21875	4.1677	3.98415	4.01434	3.87776	4.5276	4.12223	3.82747	4.13135	4.11157	4.10095	4.2092	3.92588	4.11507	3.92448	4.10353	4.1547	3.97643	3.87154	4.80915	4.09877	4.74775	4.11337	4.40749	4.06957	4.27953	3.88147	4.13873	3.93314
1553252_a_at	7.08218	6.81559	7.45543	6.36713	6.95985	6.76245	7.42372	6.68347	6.61991	6.88084	6.50635	4.84654	7.21524	5.90387	6.48828	6.01225	6.75482	7.08695	6.20654	6.79818	6.58681	6.55827	6.9614	6.63406	7.46429	6.15569	6.85062	7.14374	7.15414	6.45656	6.68963	6.75605	6.50927	6.71712	6.69178	6.32628	6.45821	7.08552	6.99143	6.58134	6.19627	5.46159	5.70637	7.10244	7.17969	6.90583	7.46429	6.79182	7.32002
1553253_at	6.47623	5.86716	6.3769	6.68115	6.14105	6.32224	6.3995	6.58723	6.52648	6.39103	5.99313	6.19449	5.99435	6.70243	6.30097	6.66308	6.76981	6.44584	6.25419	6.39523	6.56253	6.39029	5.92946	6.62007	5.83945	6.36075	6.19548	6.7567	6.38244	6.51662	6.5661	6.40276	6.20648	6.2515	6.21102	6.41076	6.45818	6.14172	6.18805	6.70139	6.55439	6.89798	6.34318	6.29167	6.50656	6.38211	6.41269	6.58901	6.13431
1553254_at	3.14899	3.2359	3.21312	3.27829	2.97275	3.06854	3.11945	3.30686	3.02353	3.2204	2.84464	2.78484	3.00622	3.30708	3.08083	3.28613	3.02649	2.99391	2.93699	3.57821	3.24932	3.06891	3.21131	3.13188	3.24239	3.27901	2.95917	3.05117	3.16155	3.04158	3.04747	3.2309	2.96806	2.85189	2.99459	2.93654	2.765	3.02353	3.09405	3.27411	3.10291	3.39176	3.25696	3.1364	3.43092	3.18732	3.21556	3.23471	2.97132
1553255_at	4.1381	3.75903	3.94878	4.5971	4.19906	4.05067	4.07792	4.22338	4.04103	4.03906	3.96323	3.91298	4.02129	4.47684	4.48178	4.3022	4.30834	4.534	4.41466	4.40954	4.25056	3.74833	4.04036	4.12966	3.92388	4.07541	4.19511	4.06116	4.21314	4.13872	4.33724	4.22759	4.08189	4.16951	4.31241	4.18926	4.40987	3.88699	4.02439	4.4625	4.38746	4.2816	4.46458	4.24947	4.31965	4.11975	4.29691	4.54666	4.30457
1553257_at	5.2939	5.24956	5.16984	5.55749	5.46047	5.49762	5.30906	5.28906	5.08247	5.24907	5.32634	4.92293	5.61815	5.48595	5.82142	5.94578	5.84913	5.44514	5.41719	5.38845	5.69682	5.32013	5.5791	5.35508	5.16644	5.35549	5.41519	5.35638	5.64816	5.06789	5.63326	5.29776	5.32299	5.34423	5.54018	5.34172	5.35899	5.13113	5.34601	5.67208	5.5887	5.83292	5.78548	5.42376	5.80002	5.61491	5.8966	5.5148	5.43942
1553258_at	5.00737	5.0157	4.83498	5.36968	4.78095	4.59343	4.99765	4.6369	4.62456	4.4943	4.46871	4.39609	4.79016	5.34399	4.79233	5.67361	5.07073	5.24904	4.78016	4.98239	5.14371	4.7228	4.75264	4.84523	4.37418	4.71482	4.74256	4.83332	4.86364	4.8751	4.74066	4.81997	4.54075	4.5978	4.84405	4.75675	4.75453	4.73492	4.79599	5.3695	5.21581	5.18721	5.34414	4.59893	4.98817	4.50942	4.76485	4.49537	4.60171
1553260_s_at	3.39126	3.64485	3.43743	3.62217	3.7944	3.48251	3.62385	3.36906	3.53566	3.40454	3.84063	4.69445	4.2719	3.5869	3.72787	3.44127	3.66509	3.53722	3.57353	3.71743	3.59496	3.53097	3.56521	3.43246	3.62258	3.60263	3.71863	3.51808	3.38602	3.58758	3.49483	3.34388	3.64277	3.36125	3.54903	4.10612	3.81322	3.43315	3.51527	3.43352	3.44556	3.62041	3.53086	3.77662	3.63393	3.54165	3.66663	3.5066	3.36893
1553261_x_at	2.78843	3.12644	3.09316	3.12488	3.05927	2.80909	2.67063	3.01773	2.98426	3.05941	3.12333	3.10244	3.17092	2.93854	2.91952	3.0512	3.05169	3.23612	2.92395	3.2056	3.09153	3.03653	3.09302	3.09425	3.16751	2.93739	2.94717	3.19504	3.14584	3.00556	3.13687	3.33231	2.99731	2.99309	3.40411	3.07548	3.10044	3.07105	3.10196	2.95806	3.02573	3.26762	2.92587	3.04258	2.90484	2.95502	3.05336	2.93739	2.99601
1553262_a_at	5.7114	5.6939	5.96529	6.40981	6.56842	6.0472	6.06626	6.37687	6.13938	6.15492	6.28873	6.01201	6.61696	7.11741	5.96225	6.66308	6.6794	6.27119	6.58925	6.39144	7.2391	6.09113	6.22109	6.30354	5.9969	6.66571	6.64811	6.08962	6.16699	6.27221	6.36021	6.24635	6.39447	6.31881	6.71006	6.49311	6.4951	6.24465	6.19602	6.43217	6.2907	6.99395	6.65656	6.1702	6.64603	6.07404	6.44236	6.36591	6.48598
1553263_at	6.02329	6.12709	6.4349	6.77874	6.66312	6.33111	6.31468	6.5069	6.33345	6.29724	5.94236	6.05968	6.30068	6.44326	6.62814	7.02051	6.61769	6.57892	6.43853	6.652	6.82816	6.52	6.29972	6.56515	5.88207	6.31733	6.70974	6.34737	6.58384	6.24297	6.58166	6.5537	6.30598	6.2266	6.17241	6.59339	6.5345	6.29583	6.30509	6.50485	6.4904	6.5969	6.77745	6.58111	6.43895	6.41811	6.34481	6.63836	6.30152
1553264_a_at	5.16187	5.36806	5.17519	5.56622	5.55039	5.12307	5.23255	5.27504	5.14653	5.22966	5.3923	5.07235	5.37936	6.01578	5.92458	6.08961	5.90966	5.42916	5.50734	5.7422	5.9915	5.21158	5.10631	5.20289	4.99089	5.29529	5.53514	5.5723	5.6039	5.30938	5.83869	5.62825	5.14582	5.59825	5.3679	5.52359	5.46771	5.44196	5.48434	5.62993	5.88822	5.89757	5.73625	5.11134	5.37195	5.16712	5.41451	5.72472	5.52503
1553265_at	4.78681	4.63721	4.48485	4.02768	4.43188	4.23609	3.94685	5.09265	4.19218	4.19361	4.09074	3.91376	4.36901	4.4525	4.24553	4.51003	4.45649	4.10402	4.41341	4.43408	4.70522	4.40948	4.20105	4.385	4.16734	4.82318	4.64122	4.20866	4.32088	4.45472	4.07311	4.34473	4.32012	4.4988	4.68256	4.62808	4.3005	4.14268	4.38801	4.39847	4.63479	5.41928	4.48846	4.60617	4.43029	4.66092	4.06914	4.1408	3.94961
1553266_at	4.04766	3.78773	3.60093	3.76209	3.71095	3.77361	3.81495	3.67433	3.83874	3.80717	4.06138	3.8686	3.79069	3.68066	4.07769	3.78091	3.80691	3.67851	3.64462	3.81841	3.81199	3.86183	3.72893	3.67218	3.63847	3.71818	3.77119	3.75964	3.97989	3.81032	3.78294	3.77475	3.87692	3.71523	3.78156	3.80523	3.786	3.67623	3.80229	3.95108	3.58991	4.07016	3.59706	3.55091	3.88546	3.79482	3.74033	3.91188	3.67565
1553267_a_at	5.12655	5.15151	5.04352	5.11882	5.19385	5.22983	5.05511	5.18175	5.00331	5.15913	5.20494	5.15127	5.1095	5.19636	5.00268	4.90428	5.15383	5.32714	5.14287	5.51344	5.25339	5.04508	4.93515	4.93032	5.00664	5.39651	5.11047	5.09631	5.01692	5.11363	5.23291	5.19397	5.06407	5.11795	4.85147	5.09414	5.19303	5.18802	5.03899	5.54762	5.36252	5.35349	5.31645	5.17895	5.40788	5.22951	5.07204	5.42998	5.05991
1553268_at	4.54522	4.61763	3.84517	4.6093	3.85917	4.40139	4.70063	4.64636	4.28131	4.32319	4.31495	4.33234	4.17555	4.37594	4.71127	4.61143	4.3889	4.31462	4.37511	4.4607	3.66551	4.52256	4.31677	4.95986	4.00583	4.358	3.87911	4.68467	4.33154	4.31212	4.53826	5.08645	4.00036	5.19805	4.33702	4.5026	4.52057	3.97468	4.06229	4.46642	4.53638	4.31392	4.64102	4.81336	4.44517	4.69222	4.40549	4.74074	4.4631
1553269_at	4.51274	5.00106	4.92285	4.80315	4.65461	5.604	4.73932	5.90007	5.16673	4.63742	4.322	5.72751	4.94303	4.43586	5.11953	4.83315	4.99513	5.08229	5.92893	4.94612	4.82403	5.59122	5.22735	5.12665	5.03367	5.40751	5.28854	4.61288	4.73575	5.66923	4.55109	4.36517	4.51693	4.35519	4.4639	4.97536	5.69338	4.55248	4.60418	4.70125	4.70868	4.58948	4.47804	4.88433	4.20646	4.32009	4.3308	4.74056	4.88919
1553271_at	5.82249	5.16935	6.17937	4.92254	4.54112	4.58103	4.60357	4.33123	4.72715	3.84237	4.8411	4.22412	5.43986	5.03222	4.53958	4.36659	4.90971	4.8389	4.44442	4.68901	4.4983	4.99693	5.17303	5.02565	4.89699	4.16681	3.96689	7.24954	6.93144	4.73329	3.76782	3.82523	4.06684	4.17612	4.81312	4.88608	4.71328	4.96583	4.85757	5.78234	6.07493	5.86672	5.72271	5.52259	5.59019	5.84131	5.22007	5.59481	5.63593
1553272_at	4.56395	4.53499	4.72822	5.3009	5.057	4.59882	5.24101	5.061	4.60758	5.2435	4.68292	4.13904	5.32286	4.93974	5.15629	5.41317	5.05771	4.81517	4.95926	5.1778	5.08109	5.24149	4.79088	5.15577	4.87119	5.18616	5.46595	4.83486	5.04189	4.88586	5.32003	5.08293	4.89124	5.21908	5.3122	5.10642	4.97447	4.7674	4.80965	4.81917	5.29046	5.00024	5.30758	5.27524	5.32041	5.27641	5.30747	5.14602	5.24273
1553274_a_at	7.19166	7.74359	7.87033	8.02684	8.28411	6.57782	7.50507	7.41501	8.54004	6.95111	6.72492	8.89354	7.5308	7.56291	8.35077	7.42409	7.5819	8.25943	8.51544	7.80685	7.36532	6.94704	7.90567	7.48471	7.65042	7.0763	7.35641	7.79577	7.15128	8.60696	6.66181	6.40126	6.63411	6.94375	6.68723	7.75626	7.99165	7.46542	7.56426	7.38864	7.69375	7.0688	7.35927	6.78287	7.16909	6.81782	7.07014	7.45332	7.63182
1553275_s_at	5.60863	5.69334	5.90568	6.68956	7.12083	5.24741	4.89476	4.52179	5.38567	5.554	6.70218	4.42524	6.02544	7.13603	7.29814	6.06559	6.19568	7.07153	6.89687	6.41655	6.04505	5.39011	5.51945	5.1591	5.73271	4.65266	4.68469	5.84706	5.63267	4.48262	5.77575	5.82867	6.06143	5.88603	6.98475	5.70533	5.32459	5.73933	5.87762	7.02467	7.09502	7.22756	7.27647	6.10036	6.82753	6.26316	6.34862	6.10761	6.48226
1553276_at	2.73788	2.80273	2.63993	3.09515	2.55558	2.63147	2.64162	2.59567	2.69845	2.50893	2.66281	2.75574	2.56748	2.71759	2.7033	2.80981	2.94732	2.7042	2.7646	2.59908	2.79623	2.53258	2.71114	2.90958	2.48253	2.65706	2.67209	2.70378	2.56199	2.60055	2.7258	2.75622	2.65507	2.67003	2.66087	2.53002	2.53355	2.55298	2.49234	2.6567	2.43406	2.95632	2.83876	2.63516	2.5038	2.63833	2.58896	2.61342	2.56482
1553277_at	3.80261	3.78777	3.72701	3.79705	4.21756	3.7284	3.78317	3.80692	3.61866	3.79316	3.69453	3.54842	3.75238	3.82248	3.84921	4.16	3.82807	3.77354	3.91016	3.92301	4.0089	3.75929	3.81053	3.76003	3.89767	3.67867	3.88797	3.77303	3.69105	3.57353	3.54484	3.70378	3.7823	3.90381	3.47537	3.58724	3.55135	3.62674	3.77303	3.7795	3.69019	3.94412	4.18105	3.8271	3.72964	3.53969	3.80371	3.67667	3.73694
1553279_at	6.30022	5.73173	6.08984	6.70261	7.23624	6.34397	6.12878	6.63596	6.24105	6.98192	6.07169	5.99749	6.22857	6.8023	7.0926	7.3999	6.42151	7.09659	7.50326	7.26858	6.80376	6.21772	6.24896	6.52449	5.92409	6.32655	6.52023	6.13081	6.07926	6.3212	6.73289	6.85937	6.90358	6.85024	6.13354	6.52755	6.3412	5.95383	6.03237	6.43579	6.5835	6.60086	6.90117	6.42168	6.82774	6.29577	6.34037	6.32866	6.00036
1553280_at	6.05844	6.32889	5.71793	6.14898	5.9173	6.56015	6.25853	6.18795	5.35384	5.94055	6.43992	6.2114	6.41598	5.72542	6.53941	5.9813	6.11255	5.84491	6.25487	6.05704	5.83931	6.3465	6.49959	6.28651	6.49323	6.13078	5.47405	5.91633	5.84794	5.5539	6.13881	6.64415	6.08216	6.93702	6.6507	6.34077	6.41065	6.37232	6.3125	6.77406	6.74977	7.3451	5.96376	7.19144	6.67561	6.33296	6.5126	6.88252	6.26693
1553281_at	5.71687	5.35161	5.60111	6.10661	5.61141	5.35528	5.69072	5.77313	5.66979	5.44465	5.1985	5.19995	5.60521	6.4154	5.46952	6.12359	5.82291	6.07587	6.30443	6.09097	5.83157	5.56814	5.57093	5.19348	5.20526	5.46075	5.88711	5.86775	5.89666	5.86999	5.7843	5.48342	5.38016	5.57192	5.36995	5.86852	5.70954	5.32274	5.5846	6.10618	5.57452	6.2256	6.38647	5.6158	5.65827	5.41767	5.96227	5.7173	5.27888
1553282_at	3.56488	3.85719	3.68646	3.55308	3.7913	4.07249	3.69216	3.70518	3.731	3.56203	3.72912	3.17392	3.57826	4.13733	4.3963	4.20522	3.80307	3.79911	3.17064	4.29768	3.99004	4.08049	4.13751	3.89013	3.71719	3.46568	3.69423	3.78332	3.87855	3.84591	3.55504	3.52774	3.49308	3.77367	3.61712	3.77378	3.71109	3.59662	3.97162	3.91263	3.60181	3.84138	3.78931	3.82562	3.73119	3.66631	3.82895	3.83361	3.57892
1553284_s_at	4.24918	3.98847	4.04768	4.20159	4.50128	4.03851	4.57832	4.59638	4.08256	4.25526	4.16769	4.43374	4.50913	4.65619	4.33157	4.58152	4.39732	4.58261	4.67312	4.20115	4.36889	4.04168	4.23133	4.37555	4.06244	4.49042	4.44443	4.36232	4.50493	4.54326	4.49824	4.54093	4.02328	4.41309	4.29254	4.2287	4.46347	4.42409	4.12425	3.86342	4.53121	4.95941	4.31953	4.414	4.25758	4.35031	4.20684	4.66015	4.19277
1553285_s_at	3.35511	3.64808	3.48687	3.97014	3.45589	3.45983	3.56949	3.42067	3.34836	3.27352	3.59934	3.84847	3.513	3.57553	3.5569	3.69613	3.38469	3.25257	3.5177	3.59724	3.58086	3.48908	3.43859	3.44706	3.56177	3.58054	3.61402	3.59975	3.48816	3.49134	3.5635	3.6607	3.31504	3.66933	3.5699	3.53486	3.89038	4.02011	3.6263	3.65056	3.4028	3.55152	3.63916	3.58306	3.47662	3.30347	3.37724	3.74	3.4301
1553286_at	6.03275	5.63173	5.78854	5.0561	5.09108	5.79775	5.81999	6.8785	5.92072	6.10897	6.10113	5.98788	5.43986	5.23637	5.0741	5.23339	5.21982	4.64664	5.18328	5.40446	5.26316	5.60183	5.87309	5.556	5.95842	6.693	6.44923	6.76633	6.18379	5.9983	5.91377	6.25821	6.34707	6.32284	6.0155	5.81052	4.6803	5.41248	5.80081	5.71357	5.32236	6.06729	5.41373	5.77374	5.55327	5.63405	5.48362	5.99455	5.79941
1553288_a_at	4.78634	4.88517	4.64249	5.04023	4.86789	4.97419	4.60649	4.8755	4.8279	4.94584	5.04773	4.89068	5.07436	4.96858	5.03413	4.88215	5.01989	5.02367	4.8265	5.05524	5.40336	4.60845	4.78672	4.68596	4.12382	5.01174	4.87813	5.2307	4.97959	4.86801	4.78922	4.99697	4.81403	5.08848	4.99805	4.92533	4.79632	4.92672	4.95686	4.97096	4.82684	5.23177	5.01323	4.67768	5.26664	4.89393	4.95231	5.00687	4.95646
1553292_s_at	7.88835	7.73571	7.70076	8.17702	8.22071	6.19954	7.26372	5.52983	6.57547	6.44653	5.76407	7.38498	6.9938	7.67188	7.78818	7.70474	7.7855	7.73866	7.87919	7.75031	7.40823	7.40393	7.65765	7.18295	7.23103	6.42453	6.01169	6.48272	6.38941	6.35404	6.122	6.19963	6.21791	5.93372	5.82803	7.26256	7.43015	7.20154	6.80481	7.37042	7.72264	7.50612	7.41458	6.52741	6.83284	6.58806	6.72393	5.84712	5.85777
1553293_at	3.36316	3.23299	3.26139	3.26399	2.94388	3.16857	3.15177	3.09251	2.86749	2.86267	2.96347	3.19673	3.20109	3.21679	2.8518	3.12584	3.11046	2.81734	2.86926	2.93846	3.30627	3.26832	3.10054	3.15284	3.02767	3.08132	3.29929	2.96836	3.32551	3.01652	3.22607	3.06955	2.92019	3.13322	2.88214	3.04879	3.05296	3.0154	2.93566	3.23448	2.99011	3.05321	3.07486	3.19128	3.01069	3.1755	2.88647	3.05425	3.16071
1553295_at	2.86861	2.6391	2.70428	2.72106	2.71254	2.68574	2.89897	2.84947	2.75683	2.75569	2.77268	2.83683	2.80147	2.77613	3.12246	2.76707	2.75252	2.897	2.74707	2.9945	2.92597	2.89479	2.86568	2.98466	2.7749	2.79701	2.83179	2.92385	3.08892	2.66123	2.95604	2.75597	2.98788	2.75053	2.70234	2.95742	2.90102	2.82748	2.67014	2.96045	3.04474	3.09216	2.72966	2.91916	2.76906	2.88843	2.93687	2.73106	2.91569
1553296_at	3.66882	4.31829	4.42552	3.29411	3.32444	5.90306	3.79636	3.36966	3.42728	2.86609	5.17489	4.68791	5.23546	3.48477	3.59033	3.88093	3.50454	3.39787	3.74575	3.62785	3.54409	4.10497	3.5065	3.73747	4.62425	3.20436	3.30965	4.80137	5.03011	3.68714	2.89694	3.20085	3.07607	2.963	5.14462	5.8255	6.37519	4.65372	5.4126	7.12251	6.93207	6.34673	6.56775	8.92657	7.91541	8.66094	8.40951	8.2935	8.17414
1553297_a_at	9.27791	8.1873	7.93032	6.45511	6.64803	6.80534	6.51473	7.01169	7.26755	6.41745	6.63019	7.17531	6.0472	6.45329	6.11658	7.16548	6.26803	6.58481	6.48318	6.82203	6.98199	6.45461	6.28975	6.7065	6.34193	6.86375	7.0723	6.63205	6.63167	7.5218	6.62855	6.37288	6.75724	6.76533	6.57412	6.40388	6.61963	6.43352	6.45365	6.8086	6.72493	6.66073	6.88184	6.75482	7.11172	6.62529	7.13717	7.07773	6.75105
1553298_at	3.5799	3.86358	3.59897	3.83776	3.8798	3.63566	3.93195	3.79013	3.69408	3.99231	3.97144	3.7723	3.66039	3.7829	3.57611	3.85562	4.05343	4.18035	3.96659	3.91487	4.15923	3.94706	3.99552	3.6731	3.96422	3.76601	3.82687	3.65824	3.7723	3.69208	3.83725	3.86615	3.84231	3.68105	4.04608	3.79378	3.75317	3.6264	3.97481	3.86903	4.0061	4.19313	3.95884	3.8051	3.99543	3.82643	3.85664	3.84946	3.77076
1553299_at	4.06794	4.15347	3.89975	3.65567	3.72685	3.23643	3.25888	4.46481	4.44417	3.35595	3.26672	3.44934	4.78044	3.60695	3.56992	3.22601	3.49329	3.6106	3.66274	3.57966	3.5632	3.60615	3.6808	3.46978	3.56695	4.24299	3.4864	3.447	3.55226	4.79776	3.26568	3.0204	3.14817	3.26584	3.25002	3.3715	3.44724	4.04641	4.98554	3.48114	3.08014	3.25968	3.30935	3.32239	3.1969	3.27165	3.26296	3.09774	3.09625
1553300_a_at	5.66091	4.65288	5.03426	4.80839	4.5977	4.53911	4.84458	4.90775	4.76113	4.4395	4.30744	4.82957	4.55377	4.55436	4.83492	4.87282	5.1998	4.66944	4.70485	4.96504	4.96447	4.88682	4.53881	4.74018	4.63952	5.23932	4.84258	4.41985	4.7983	4.62074	5.17282	4.53135	4.78347	4.75467	4.80061	4.63411	4.72042	4.99104	4.64347	4.33162	4.9308	4.4826	4.70956	4.92298	4.44449	4.60107	4.71944	4.55939	4.59686
1553301_a_at	4.22112	4.3073	4.09783	4.22551	4.16377	3.87488	7.5238	4.23403	3.94583	4.47483	4.15768	4.04005	3.95285	3.97389	3.76956	4.12281	4.23735	4.04523	3.96445	4.32458	4.20427	6.51813	7.30071	6.81018	7.7763	4.11757	4.00681	4.00212	4.34733	3.8954	4.43826	4.19916	4.14487	4.19525	3.779	4.0182	3.8935	4.05296	3.83136	4.13153	4.03403	4.0218	4.16976	3.93933	3.71402	4.01967	3.94617	4.18302	4.09224
1553303_at	4.93042	5.52508	5.05816	6.18574	5.21473	4.95517	5.44267	4.86206	4.89703	5.13713	4.97473	4.98173	5.37707	5.08467	5.56719	5.34681	5.89142	5.38595	5.47511	5.7971	5.57966	5.07947	5.5445	5.35224	5.26022	4.92555	5.18858	5.31023	5.2352	5.12089	5.1674	5.29451	4.96342	5.06882	5.28918	5.13516	5.08571	4.87987	4.94273	5.36145	5.74289	5.84928	6.00184	5.46661	5.66914	5.12099	5.772	5.29117	5.15818
1553304_at	5.75603	5.40737	5.03561	6.74451	6.09023	5.40397	5.69896	5.63212	5.64934	5.75782	5.78814	6.05951	5.39844	6.61954	6.75186	6.38612	6.4469	6.34377	6.39928	6.36047	6.7019	5.44815	5.85574	5.65784	5.32089	5.6888	5.9232	5.92775	6.00479	5.61528	5.94107	5.45425	5.62849	5.77469	5.76684	6.10219	5.83382	5.12639	5.44057	5.77341	6.02392	5.86421	5.94565	5.55554	5.7292	6.0491	5.43862	6.06111	5.81222
1553306_at	5.05492	4.87551	5.34545	5.71017	4.67288	5.03083	5.54479	4.67526	4.53106	4.71321	4.63415	4.51112	4.7608	4.66068	5.01141	5.67332	4.96377	5.04734	5.1806	5.01432	4.80226	5.07889	4.98964	5.21931	5.60896	4.53073	4.56587	5.03779	4.78116	4.82188	4.90217	4.51735	4.74418	4.8812	5.00735	5.10118	5.23664	4.74745	5.08184	5.0044	5.39439	5.05055	4.95299	5.01624	5.06552	4.70396	4.8646	4.75444	4.37438
1553310_at	3.21093	3.11252	3.31142	3.41602	3.86534	3.49111	3.46368	3.29835	3.25601	3.25911	3.22009	3.22248	3.24715	3.5272	3.44445	3.63874	3.32611	3.14227	3.57708	3.49832	3.85493	3.2759	3.11183	3.32629	3.28224	3.52663	3.59276	3.1293	3.52872	3.37137	3.43988	3.37384	3.49721	3.11897	3.24963	3.31015	3.42522	3.36148	3.0888	3.58023	3.31821	3.62216	3.44964	3.37618	3.32286	3.61569	3.67088	3.32022	3.09151
1553311_at	3.70022	4.74582	4.72372	3.41575	2.91024	3.57447	3.54814	2.92996	3.93335	3.08506	3.12583	3.10926	3.18243	2.87498	3.53562	3.25211	3.60245	3.29263	3.48847	3.18052	3.15364	3.16223	3.21261	3.06016	3.16037	2.96971	3.25233	3.30057	3.42063	3.62194	2.81932	2.92179	3.16239	2.98382	3.31424	2.89608	3.03989	3.24173	3.20587	3.21244	3.02708	3.263	3.17938	3.11956	3.23296	2.92465	3.09507	2.97667	3.25694
1553313_s_at	5.73145	5.82304	6.04135	6.77127	6.90191	5.08747	4.99745	5.09431	6.45102	5.17424	5.57402	6.4102	5.5038	6.24631	6.93071	6.46047	6.1293	6.33247	6.88639	6.6047	6.03765	5.16077	5.34408	5.69634	5.19266	4.81287	5.26781	5.45716	5.86807	6.11491	5.31711	5.30838	4.74222	5.05611	4.99734	5.60482	5.52753	5.62769	5.43458	5.6449	5.78875	5.67947	5.65688	5.4067	5.41399	5.41858	5.39344	5.69745	5.51525
1553314_a_at	4.4509	3.84207	3.70293	4.1473	4.09786	3.94994	4.10519	3.84117	3.89979	3.71355	3.84693	4.03769	4.16399	4.16198	3.86957	4.1986	3.86636	4.06851	3.96573	3.86198	3.98221	4.00237	3.62602	4.23747	3.86443	3.93796	4.09925	3.80319	3.82152	3.91091	3.84819	3.81229	3.88241	3.94475	3.95598	3.74787	3.81175	3.71576	3.68622	4.05986	4.33432	4.04445	3.99445	4.13288	3.75294	4.3031	3.74921	4.1333	4.17049
1553315_at	5.87441	6.10027	6.38477	5.94554	5.42803	5.97107	6.15813	4.82971	5.26432	5.37978	5.15439	5.25716	5.2095	5.41567	5.62696	5.88043	6.28957	5.62878	5.36251	5.25898	5.06652	6.21532	6.68441	5.75435	6.12814	4.70035	4.67007	5.40117	5.59058	5.17707	5.48606	5.12387	5.19148	5.27274	5.4152	6.04799	6.41169	5.60958	5.58376	8.3223	7.82992	8.51588	7.76069	7.48649	7.27488	6.61824	6.61435	5.06265	5.18002
1553316_at	4.52217	4.55525	4.92131	4.61789	4.52487	4.69852	4.50778	4.30571	4.6133	4.32049	4.2585	3.90334	4.6936	4.72329	4.66095	4.8263	4.73809	4.63033	4.21783	4.79844	4.86737	4.23641	4.37255	4.47959	4.33149	4.30167	4.43909	4.52752	4.69853	4.74261	4.36244	4.29732	4.24702	4.36638	4.45836	4.41813	4.46956	4.28684	4.16003	4.63164	4.60213	4.71756	4.75649	4.38594	4.76133	4.35936	4.33518	4.32056	4.39054
1553317_s_at	3.46639	3.42115	3.83183	3.02008	3.22481	3.35728	3.18993	3.15203	4.17103	3.15044	3.20262	3.05458	3.17425	3.40731	3.27414	3.02354	3.1236	3.16011	3.12977	2.92867	2.95749	3.02862	3.03572	3.27859	3.21345	3.00796	3.17835	3.10076	3.42534	3.71021	3.06586	3.09228	3.26136	3.18577	3.29858	3.09125	3.18165	3.29951	3.17489	3.23017	3.03848	3.22473	3.45261	3.21625	3.14866	3.21199	3.19694	3.14745	3.02822
1553318_at	4.46037	4.33943	4.5022	4.77391	4.38694	5.0853	4.56145	4.62551	4.2911	4.47794	3.91235	4.67287	4.42636	4.85016	4.26273	5.34402	4.68117	4.44788	4.42336	4.8864	4.4922	4.60728	4.59265	4.65479	4.14314	4.081	4.33371	4.62213	4.70339	4.60447	4.76412	4.40957	4.44323	4.96439	4.47681	4.7455	4.82731	4.25413	4.69325	4.44937	4.61205	4.47984	4.73569	4.43405	4.78414	4.95482	4.84091	4.67023	4.27517
1553319_at	3.6017	3.41976	3.65106	3.62277	4.02347	3.93997	3.77977	3.7135	3.54036	3.40696	3.46048	3.43028	3.55717	3.64097	3.36516	3.67742	3.71134	3.55879	3.5937	3.60543	4.02272	3.65946	3.77893	3.52062	3.42396	3.77182	3.73679	3.65514	3.51762	3.19191	3.65996	3.8966	3.69274	3.51448	3.51576	3.44761	3.57633	3.33193	3.21679	3.77104	3.75797	4.0355	3.72023	3.95859	3.89834	3.71087	3.92201	3.85562	3.65847
1553320_s_at	2.66199	2.5044	2.67692	2.71394	2.63985	2.42577	2.72861	2.73572	2.72108	2.52299	2.56442	2.72906	2.68339	2.48413	2.70101	2.89609	2.59016	3.02413	2.87408	2.6118	2.73896	2.89658	2.89772	2.59789	2.56102	2.54589	2.74742	2.7877	2.65225	2.81646	2.5661	2.78861	2.52987	2.55501	2.87271	2.7665	3.02363	2.65493	2.71912	2.70768	2.70927	2.61954	2.525	2.61228	2.59253	2.73138	2.66589	2.5764	2.64712
1553321_a_at	4.44748	4.51419	4.40766	4.53767	4.58543	4.35816	4.68719	4.29547	4.4149	4.67892	4.30681	4.92591	5.12203	4.43885	4.59242	4.64258	4.72594	4.41373	4.54274	4.7939	4.53398	4.19091	4.058	4.5513	4.25478	4.31534	4.277	4.16359	4.14465	5.03555	4.45446	4.54796	4.4173	4.62316	4.06599	4.65216	4.11433	4.64015	4.9657	5.09096	4.99566	4.55196	5.08036	4.17175	5.01937	4.43746	4.81944	4.37328	4.9196
1553322_s_at	4.51085	4.61726	4.65979	5.19304	5.0266	4.9956	4.88333	5.27271	4.44826	4.87306	4.6425	4.76543	4.63859	5.10332	4.87467	4.66518	4.78372	4.81444	5.25164	4.81125	4.99558	4.81257	4.5509	5.03328	4.53025	5.14329	5.00189	4.51061	4.81626	4.87563	4.70904	4.87445	4.73818	5.03818	4.66177	4.74096	5.14312	4.49891	4.59208	4.69186	4.68177	4.80962	5.08164	4.80909	4.8387	4.67206	4.9592	4.78058	4.5145
1553323_a_at	5.68334	5.31082	4.97845	4.99076	5.58793	4.71235	4.91073	4.44403	5.0713	4.40677	4.87193	4.72071	5.11144	5.41027	5.34813	5.18283	5.1846	5.47811	5.1441	5.27754	5.31652	4.45302	4.93994	4.47346	4.53267	4.32738	4.5388	5.21069	4.99899	4.94087	4.5856	4.78056	4.32594	4.916	5.09066	4.84697	4.62309	4.69997	5.02855	4.79215	5.25298	5.69666	5.23404	4.39727	4.8102	4.28328	4.67369	4.33943	4.32589
1553325_at	3.92164	3.84548	3.99677	4.83324	4.10031	4.00777	4.50094	3.9319	3.78594	3.62687	4.20781	3.7893	4.33657	4.80012	4.40921	5.02797	4.28538	4.39047	4.21677	4.60771	4.76347	4.0031	4.36829	3.92366	4.41062	3.93479	3.83107	4.2098	4.38035	3.83045	4.15547	3.97231	4.05791	4.04035	3.91471	3.80117	3.85737	4.25811	3.9842	4.63183	4.75202	4.67392	4.40159	4.18748	4.80099	4.07492	4.25673	4.09446	3.90103
1553326_at	3.25367	3.12021	3.05135	3.64706	3.53894	3.45545	3.43159	3.35393	3.59588	3.62452	3.24974	3.28405	3.42442	3.43646	3.58235	3.63554	3.81862	3.40311	3.82966	3.56127	3.93952	3.37235	3.55476	3.37317	3.34385	3.35328	3.39705	3.49968	3.60639	3.21862	3.42597	3.72343	3.39373	3.47134	3.25817	3.39092	3.22777	3.2366	3.42644	3.43318	3.45825	3.41031	3.70447	3.63045	3.78319	3.47937	3.55021	3.66073	3.42758
1553327_a_at	3.67184	3.33016	3.22743	3.49029	4.0643	3.36155	3.74115	3.46438	3.45808	3.16993	3.15168	3.77577	3.43261	4.28194	3.96075	4.32913	3.60376	3.31525	3.63745	3.59011	3.91567	3.42487	3.56844	3.69893	3.48996	3.19124	3.42853	3.64616	3.63068	3.64636	3.21663	3.25295	2.91913	3.21731	3.37079	3.17245	3.27338	3.42208	3.41146	3.70128	3.47722	3.79223	3.91458	3.30012	3.37387	3.56394	3.33053	3.46485	3.51078
1553328_a_at	4.0205	3.86901	3.85266	4.54528	3.84329	4.1344	4.22126	4.23564	3.97279	3.95177	4.11519	3.93738	3.99394	4.35481	3.97092	4.72162	4.06615	4.08498	4.16415	4.18649	4.27831	4.0613	4.25106	4.28494	4.04973	3.92591	3.94164	4.27477	4.36722	3.92871	4.342	4.00038	3.9564	3.90007	4.11776	4.13111	4.23743	3.89504	3.88974	4.59316	4.31223	4.37817	4.76204	4.25289	4.3134	4.13721	4.18296	4.20677	4.12412
1553329_at	3.13073	3.07337	2.8059	3.35348	3.46968	3.1181	3.10322	3.01912	3.10093	3.04359	3.27816	2.86463	2.9168	3.48588	3.14142	3.38256	3.21797	3.21508	3.03975	3.09859	3.18923	2.93874	3.00928	3.10413	2.93985	2.97496	3.15249	2.99976	3.09455	2.97285	3.11727	2.79044	2.9187	2.92198	3.19461	3.52284	3.06392	3.22995	2.91537	3.55331	3.48184	3.18848	3.16332	3.16205	3.21253	3.00475	3.24872	3.21352	2.91769
1553330_at	2.98181	3.01311	3.3068	3.36182	3.36735	3.1538	3.3491	3.40548	3.26918	3.3758	3.18128	3.15411	2.93468	3.28923	3.46106	3.53702	3.23955	3.18825	3.43199	3.11457	3.27267	2.99706	3.15355	3.23975	3.29	3.38267	3.52913	3.48736	3.07551	3.25766	3.23679	3.53867	3.25862	3.16671	3.32422	3.10619	3.24877	3.04361	3.44519	3.24474	3.17517	3.56579	3.3959	3.16307	3.21646	3.15519	3.15776	3.5688	3.35059
1553333_at	5.43611	5.35694	6.28485	4.05274	4.2392	4.50922	4.21901	5.89468	5.84049	4.96003	4.68996	3.87116	4.5839	4.00839	4.68463	4.3876	3.96118	4.81314	4.08477	4.30971	4.25905	5.33633	4.7056	5.09478	4.16944	6.08485	5.52813	5.85901	5.56003	5.21069	4.98538	5.21981	6.03434	5.13159	4.11737	4.04741	4.26306	4.21308	4.49898	4.77766	5.67057	4.93775	4.30798	4.1692	3.63817	3.79577	3.8926	4.72572	4.53118
1553335_x_at	4.85876	4.90821	4.66374	5.20486	5.1855	4.20865	4.33252	4.14472	3.81694	3.80184	3.97531	4.70501	4.42708	5.34115	5.44702	5.58757	5.15831	5.41602	4.92036	5.18835	4.63445	4.09829	4.4001	4.61126	4.65822	4.25674	4.22734	4.04738	4.12147	4.23187	4.2543	4.24667	4.06289	3.94053	4.03804	4.36769	4.05846	4.11276	4.05485	4.97429	4.96115	5.22564	5.1144	4.91464	4.70031	4.29136	4.23918	4.26882	4.12816
1553336_a_at	4.8185	5.09515	4.97314	4.93105	5.0049	5.05914	4.57748	4.82462	4.84286	4.71281	5.01663	4.88199	4.93592	4.94747	5.20682	5.02189	5.30217	4.80962	4.98065	5.02688	5.19902	4.90119	5.06509	4.97959	4.68696	5.05921	5.03648	5.05145	5.31504	4.82673	4.80114	4.9393	5.09681	4.76171	4.79409	5.10757	5.21924	4.87144	5.00647	4.91688	5.20668	5.36488	5.28314	5.321	5.3954	5.05391	5.00799	4.74742	5.26992
1553338_at	7.42695	6.54971	6.91907	6.92165	6.4723	6.73387	7.07466	8.49078	8.25724	7.30851	6.79076	8.33769	6.91467	6.76303	6.99765	6.7488	6.46321	6.64142	6.65383	7.04138	6.83618	7.04698	7.07737	6.75319	7.15567	8.64791	8.03364	6.63053	6.30083	8.32997	7.5583	7.47496	6.87043	7.26766	6.90281	7.16683	7.21288	6.91961	6.76978	7.04645	6.51618	6.60003	6.70342	6.76994	6.51448	6.29902	6.18607	6.57839	6.55036
1553340_s_at	4.92506	4.8465	5.12398	4.7364	4.85984	4.80246	4.88811	5.00161	4.63713	4.53104	4.46064	4.6051	4.81264	5.29257	4.78897	5.58514	5.41075	4.8701	4.74316	4.71286	5.08371	4.7769	4.60057	5.09473	4.49108	4.90799	4.89176	4.66547	5.27075	4.73763	4.75737	4.59035	4.71297	4.72637	4.73191	4.99949	4.76092	4.6126	4.51588	4.94019	4.78965	5.33606	4.95596	5.16996	4.71036	4.73991	4.74312	4.82475	4.72309
1553341_at	5.06008	4.78146	4.71816	5.33625	4.19949	5.13881	4.62456	4.92981	4.99888	4.74036	5.57476	5.12832	5.09093	4.58843	4.7582	4.9817	5.11559	4.82205	4.68919	4.94973	4.57083	4.73181	5.02419	4.81699	4.35624	5.10766	5.11345	5.01973	5.20684	4.92279	5.44893	4.47058	4.54132	4.99407	5.76909	5.11016	5.36439	4.77708	4.70269	5.10897	5.52651	4.90432	4.97212	5.87631	5.4506	5.73241	5.39965	5.78103	5.56711
1553344_at	2.94154	2.655	2.76824	2.65953	2.69074	2.75441	2.79079	2.81016	2.71562	2.57141	2.92396	2.89248	2.78695	2.62244	2.77086	2.82968	2.75878	2.81748	2.91981	2.58959	2.81699	2.80388	2.67835	2.78671	2.77684	2.7607	2.90087	2.76231	2.95576	2.8764	2.87761	2.81599	2.71938	2.82268	2.88717	2.72068	2.68259	2.93141	2.53613	2.65015	3.07893	2.93933	3.148	2.92953	2.47859	2.7783	2.91842	2.87323	2.77609
1553346_a_at	5.43323	5.13075	5.40299	5.89613	5.76738	5.34425	5.61645	5.79285	5.3253	5.83164	5.48109	5.74892	5.31555	5.54171	5.54586	5.47831	5.87742	5.90701	5.77216	5.93392	5.70429	5.88008	5.64964	5.90153	5.53009	6.39806	5.62313	5.42758	5.45847	5.67402	5.6933	5.46137	5.62528	5.60506	5.23629	5.72424	5.8172	5.05332	5.25223	5.66072	5.59919	6.25801	5.49758	5.4661	5.96104	6.04333	5.38925	5.6633	5.75733
1553347_s_at	4.00159	4.09373	3.96401	4.08722	4.09319	4.20961	4.4373	4.08778	3.83749	4.02951	3.96527	3.84603	4.28385	4.38998	4.42729	4.86521	4.08065	4.25996	4.35831	4.43785	4.32718	4.06603	4.19452	4.64066	3.85593	4.20723	4.18764	4.10414	4.21766	4.41641	4.03114	4.17248	4.06247	4.33574	3.88919	4.298	4.02814	4.02784	3.84181	4.5773	4.26917	4.56088	4.94649	4.27903	4.60021	4.09494	4.21443	4.14455	3.93458
1553348_a_at	6.80685	6.50149	7.1318	6.80792	6.56993	6.81032	6.31627	6.304	5.77328	6.43561	6.59863	5.45517	6.33007	6.22134	6.50506	6.22706	6.48913	7.2307	6.87257	6.639	6.6756	6.5451	6.15823	6.66561	6.26255	5.95672	6.40279	6.19627	6.17423	5.92336	6.72948	6.63289	6.43296	6.61694	6.83973	6.45736	6.29998	6.14108	5.77844	7.07741	7.13232	6.81142	7.43515	7.44884	6.5638	7.11501	6.4761	6.94957	6.70745
1553349_at	7.94201	7.23767	6.91765	8.02523	7.75246	6.65352	6.54442	6.23302	6.61687	6.4916	6.12577	6.98021	6.68773	7.94856	7.88691	7.32891	7.36783	7.94536	7.53344	7.09643	6.83347	6.59107	6.91887	6.56971	6.67561	6.33833	5.9501	7.18979	7.06874	6.32634	6.28001	6.22315	6.64443	6.27611	6.48287	6.73617	6.13155	6.92791	6.80004	7.83583	7.49995	7.90904	8.2552	7.10035	7.01789	7.33191	7.01238	7.1287	7.09005
1553350_at	4.04572	4.08042	4.06953	4.25098	4.26431	4.18922	4.21647	4.1062	4.0706	4.10878	4.20404	4.20878	4.24152	4.18421	4.17699	4.30358	4.60967	4.12637	3.93103	4.44886	4.50672	4.41278	4.12523	4.30145	3.97307	4.05749	4.1146	4.23617	4.29366	4.16806	4.35193	4.41743	4.06764	4.11549	4.52675	3.92021	4.33556	3.92604	4.17099	4.35169	4.66142	4.25847	4.50521	4.5274	4.61743	4.35853	4.14027	4.14795	4.12968
1553351_at	3.3777	3.72222	3.56453	3.83453	3.42219	3.41582	3.3091	3.53989	3.47204	3.69903	3.53897	4.04931	4.4535	3.64067	3.71038	4.06806	3.32965	3.49945	3.42568	3.6709	3.32774	3.43413	3.35319	3.42989	3.548	3.26302	3.45604	3.96789	3.69105	3.46395	3.74318	3.70549	3.61275	3.39491	3.49629	3.75749	3.68205	4.08926	4.02005	3.54335	3.45869	3.70307	3.62836	3.44929	3.79178	3.48773	3.71995	3.54126	3.43326
1553352_x_at	5.01327	5.48889	5.44725	5.25904	5.87839	5.41883	5.4626	5.86794	5.9239	5.62731	6.04818	5.58072	5.9417	5.19831	5.35772	5.1423	5.52269	5.35474	5.64527	5.5604	5.70945	5.36708	5.48076	5.0477	5.11606	5.73734	5.87713	5.62717	5.88142	5.85094	5.56916	5.46897	5.20378	5.45696	5.9198	5.99293	6.58907	5.489	5.63874	5.369	5.38866	5.37108	4.76655	5.54856	5.28146	5.53026	5.70291	5.62424	5.71033
1553354_a_at	4.93887	4.82032	5.11188	5.3967	5.39957	5.07342	5.19572	5.95128	5.04477	5.20614	5.04359	5.13512	4.99955	5.24363	5.1021	5.67488	5.60392	5.09435	5.38211	5.55474	5.14062	4.74211	5.01582	4.96014	5.47389	6.00359	5.56033	5.24527	5.86505	5.02669	5.26032	5.2285	5.31376	5.58013	5.04165	5.42583	5.3645	4.95938	5.11539	5.46056	5.78923	5.81277	5.06411	5.37152	5.44284	5.08381	5.1412	5.0531	4.96618
1553355_at	4.5355	4.2044	4.22257	4.94595	4.25522	4.59134	4.40406	4.37129	3.90286	4.06707	3.90098	4.29186	4.39852	4.64152	4.21509	4.49064	4.70573	4.44754	4.28161	4.77106	4.65917	4.12112	4.79162	4.24887	3.96983	4.23102	4.20904	4.06707	4.10426	4.21053	4.23055	4.11732	4.21211	4.1101	4.38821	4.27483	4.20269	4.16331	4.02711	5.05164	4.74049	4.65213	4.82616	4.69174	4.88321	4.47749	4.70253	4.49276	4.25801
1553356_at	3.60882	3.49302	3.53089	3.52239	3.44535	3.61938	3.81626	3.44351	3.36728	3.66116	3.35524	3.47776	3.79284	3.47162	4.36804	3.73201	3.54788	3.54828	3.69685	3.56143	3.5227	3.55122	3.46231	3.55147	3.52557	3.56751	3.44409	3.40528	3.51125	3.55657	3.4588	3.46601	3.2877	3.35389	3.54712	3.55445	3.36024	3.5925	3.71321	3.56704	3.78305	3.72959	3.65207	3.45704	3.66672	3.30175	3.67989	3.42579	3.57042
1553357_at	3.33672	3.01356	3.24975	3.77907	3.72863	3.61253	3.67908	3.14663	3.37247	4.33424	3.72118	3.42637	3.13786	3.52531	3.60697	4.44433	4.24158	3.70236	3.5453	3.82613	4.13102	3.90417	3.79536	3.77015	3.77907	3.03559	3.45284	3.89268	3.96523	3.62976	3.77833	3.48942	3.44889	3.76836	3.69999	3.22269	3.17346	3.60085	3.39106	3.35651	3.30924	3.40844	3.31497	3.10417	3.47927	3.31951	3.38488	3.68243	3.39238
1553359_at	6.7749	6.62542	7.08364	7.7051	7.56121	7.33391	7.08413	7.40032	6.92322	7.30046	6.94591	6.73465	6.86603	7.50008	7.09443	7.87185	7.60202	7.62851	7.86949	7.71319	7.79688	7.16025	6.88653	7.58145	6.76719	7.25815	7.51767	7.00176	7.45436	7.13983	7.34801	7.4249	7.10671	7.48479	6.88529	7.47958	7.05763	6.83074	7.17533	7.66623	7.53561	7.71972	7.74581	6.99856	7.71905	7.03721	7.23231	7.41372	7.01691
1553361_x_at	6.70689	6.74699	6.8386	7.50785	7.35047	7.1459	7.29043	7.19337	6.66348	7.08631	6.75897	6.72803	7.03405	7.15119	7.37535	7.64023	7.54023	7.27596	7.75091	7.61959	7.41209	7.20232	7.16515	7.3789	6.58903	7.26546	7.77205	6.88586	7.01611	7.11561	6.98944	7.19354	7.15009	7.41	6.99064	7.32708	7.14964	6.77414	6.57751	7.61762	7.52707	7.69339	7.31283	6.98333	7.67324	6.90547	7.38049	7.20595	7.0367
1553362_at	2.96935	2.95643	2.90985	2.96573	2.95762	2.79066	3.17807	2.9591	2.80573	2.9045	2.83325	2.96917	3.03537	2.93503	3.12969	2.96758	2.9316	2.97178	2.89268	3.28346	3.42102	2.99157	2.9512	2.9199	2.93984	2.81839	2.93129	2.93088	2.89201	3.10024	2.93442	2.98065	2.70605	2.79895	2.86451	2.83046	2.80379	2.95972	2.90601	2.85506	2.73275	3.26268	3.15898	3.13646	3.08917	2.93877	2.98737	3.01145	2.90956
1553363_at	3.61462	4.08301	3.65314	3.82213	4.06349	3.77877	3.84791	4.15956	4.0924	3.79436	3.88399	4.27298	4.07267	3.71422	3.72055	3.98535	3.67526	4.10331	4.11582	4.23043	4.14113	3.77482	3.85584	3.71272	3.70061	4.12446	4.11172	4.11901	3.85899	3.92119	4.16264	3.9539	3.79625	4.08718	4.34059	4.0419	3.97151	3.86364	3.97049	3.66618	3.78431	3.98801	3.93978	3.72892	3.85208	3.53727	3.75839	3.75894	3.79642
1553364_at	4.06348	3.97376	4.0398	4.02503	3.84664	3.76836	3.80965	3.82969	3.9078	3.69007	4.02031	3.83378	3.78435	4.06831	4.11087	3.87527	4.16139	3.84576	4.05407	4.08782	3.89295	4.01506	4.09584	3.91741	4.07057	4.33528	3.84852	3.97492	3.65483	3.80421	3.73089	3.77781	3.91603	3.58814	3.95756	3.63771	3.86114	3.72657	3.68988	4.11676	4.12385	4.06907	4.31598	3.8357	3.97595	3.65426	3.73069	3.90297	3.94427
1553365_at	4.13086	3.57762	3.47084	3.6989	3.86371	3.77657	3.51731	3.36036	3.56649	3.52805	3.54204	3.53161	3.47313	3.85273	3.93473	4.46803	3.82763	3.69155	3.54851	3.92829	3.53512	3.49274	3.6353	3.51572	3.51537	3.44253	3.33557	3.51933	3.62954	3.37119	3.85571	3.46907	3.37633	3.56367	3.39561	3.58753	3.47759	3.66739	3.66901	3.57069	3.73477	3.73266	4.02804	3.57851	3.66448	3.73642	3.72821	3.53086	3.35828
1553366_s_at	5.60686	5.07027	5.23529	5.8826	5.70971	5.63013	5.14548	5.23417	5.06686	4.72724	5.07859	5.0593	4.98348	5.89069	5.67908	6.31405	5.96495	5.5943	5.81547	5.74707	5.98302	5.41895	5.13397	5.45112	4.59671	5.31591	5.05844	5.38015	5.49253	5.32545	5.49642	5.06225	4.9795	5.1702	5.00001	5.76389	5.49142	4.87199	5.00397	5.82034	5.71046	5.62288	6.08366	5.5305	5.64953	5.66355	5.44612	5.30138	5.2468
1553367_a_at	5.22985	5.50329	5.32384	6.08516	5.36561	5.26417	5.52896	5.60171	5.16547	5.37557	5.60283	4.96097	5.35111	5.68798	5.77291	5.88747	5.80564	5.22759	5.57729	5.54133	5.34726	5.29052	5.44027	5.24123	5.96036	5.5961	5.68621	5.39273	5.4548	5.56837	5.83919	5.36232	5.12401	5.33109	5.63387	5.43272	5.55335	5.22538	5.22526	5.65307	5.77828	5.79033	5.82001	5.4296	6.26661	5.33811	5.81835	6.07336	5.56034
1553369_at	4.2563	4.31364	4.31366	4.43725	4.34837	4.41844	4.31015	4.24073	4.06078	4.43687	4.13487	4.24664	4.23881	4.07084	4.4072	4.75704	4.43569	4.18516	4.57345	4.50471	4.74204	4.40281	4.28848	4.67529	4.24546	4.4312	4.3062	4.23695	4.257	4.03773	4.36123	4.30203	4.37945	4.32219	4.37911	4.33434	4.25268	4.17359	4.11628	4.53394	4.48475	4.5156	4.63578	4.6372	4.52485	4.73049	4.4263	4.30606	4.31116
1553371_at	3.3983	3.14605	3.24495	3.78162	3.37273	3.66228	3.8493	3.51722	3.65293	3.28541	3.46038	2.98523	3.05634	3.73443	4.08454	3.7914	3.41658	3.40798	3.98087	3.64508	3.57234	3.53682	3.43506	3.60407	3.20848	3.34527	3.64593	3.34729	3.52145	3.39507	3.43467	3.33844	3.29885	3.5241	3.32751	3.64203	3.3801	3.0801	3.12969	3.40381	3.50634	4.07159	3.82698	3.14596	3.72884	3.5643	3.72176	3.62189	3.57789
1553372_at	4.09697	4.56672	4.09703	4.39738	5.00132	4.19908	4.27494	4.37297	4.60001	4.19201	4.70208	4.20446	4.44546	5.50505	4.58662	4.4446	4.93743	4.57904	4.56138	5.10475	4.28218	4.01951	4.61203	3.93724	4.37747	4.49302	4.3775	4.23561	4.77841	4.31854	4.59237	4.24343	4.19882	4.49928	4.6727	4.45491	4.53526	4.48893	4.72529	4.54697	4.64722	4.91722	4.86901	4.19454	4.54852	3.80068	4.2504	4.46174	4.4629
1553373_at	3.66653	3.7571	3.61209	4.30896	4.10747	3.48567	3.84874	3.50478	3.29358	3.39084	3.385	3.4332	3.78694	3.9832	3.85556	3.98729	3.94368	4.02778	3.66329	3.90938	4.40667	3.48722	3.53845	3.53238	3.64006	3.51849	3.32014	3.40759	3.5365	3.5683	3.63906	3.68551	3.63692	3.50548	3.44788	3.82426	4.06244	3.45986	3.55866	3.70795	3.59404	3.56479	4.04011	3.37998	3.6526	3.70527	3.78833	3.79205	3.26548
1553374_at	4.28459	4.19744	3.9606	4.28694	4.0657	4.25556	4.28524	4.19477	4.39484	4.36797	4.44695	4.27103	4.52117	4.24113	4.01569	4.33901	4.12606	4.15933	4.30904	4.3095	4.54381	4.24854	4.4354	4.14384	4.34696	4.37322	4.39999	4.2345	4.31869	3.95501	4.17581	4.38316	4.28209	4.28819	4.41649	4.17905	4.32629	4.09845	4.40596	4.38108	4.42479	4.44342	4.5133	4.28931	4.23479	4.22179	3.94361	4.17992	4.31242
1553375_at	4.91777	4.77768	4.58595	4.94614	4.92951	4.72455	5.12025	5.05572	4.78224	4.78028	4.97969	4.81702	4.89909	4.62323	4.95591	5.18587	5.25774	4.83519	4.83567	4.98399	4.91325	5.26614	5.24268	5.24943	4.60931	4.96154	5.35293	4.80347	4.70736	4.92998	4.73021	5.03366	4.83924	5.02622	4.80593	4.62641	4.82121	4.60677	4.64969	4.78785	4.53321	5.36694	4.85218	4.69157	4.97354	4.97849	5.02017	4.97418	4.97504
1553376_a_at	3.253	3.88414	3.78745	3.35954	3.85938	3.62908	3.88023	3.59699	3.42167	3.5591	3.78671	3.48303	3.6021	3.43847	3.61009	4.08976	3.53234	3.36614	3.56418	3.35924	3.58377	3.29018	3.50715	3.13665	3.55865	3.34157	3.62538	3.48133	3.8022	3.8296	3.29946	3.28667	3.2254	3.41129	3.4928	3.43429	3.75382	3.74281	3.68134	3.7614	3.26613	4.00219	3.59974	3.67334	3.63758	3.37691	3.6602	3.31446	3.46803
1553378_a_at	3.74892	3.87138	3.79509	4.26789	4.04851	3.89613	3.60078	3.68773	3.60001	3.71378	3.51899	3.39828	3.8116	4.12635	3.23398	4.02924	4.47724	3.77642	4.00109	4.06794	4.13412	3.88363	3.68154	4.00694	3.72906	3.64259	3.63715	3.87083	3.79101	3.83305	3.7423	3.77572	3.70746	3.6284	3.56629	3.45376	3.75039	3.49993	3.64671	3.73111	3.71197	3.82796	3.5403	4.28547	3.81513	3.59913	3.73625	3.65243	3.64157
1553380_at	3.80931	3.86935	3.85977	3.93328	3.47117	3.91396	3.73095	4.01834	4.00174	4.06143	4.09686	3.53893	4.04559	3.82048	4.14648	4.04566	4.19051	3.87972	3.93998	3.94605	3.8104	4.04712	3.65875	4.06823	4.08245	4.00343	3.77697	3.91511	3.89562	3.9509	3.91383	3.94345	4.00005	3.92816	3.85426	3.74673	3.90482	3.7098	3.89526	3.8775	3.95598	3.85882	3.55466	3.89562	3.83327	4.02834	3.90907	3.81512	3.83098
1553383_at	3.50725	3.43609	3.4648	3.60119	3.63492	3.30058	3.42215	3.52788	3.58613	3.46143	3.61709	3.55802	3.80888	3.53344	3.54831	3.79164	3.43307	3.3794	3.41783	3.67146	3.56636	3.49708	3.42561	3.3669	3.46251	3.75572	3.48565	3.48412	3.1126	3.48704	3.41349	3.59981	3.65636	3.65388	3.4713	3.513	3.49005	3.72541	3.3929	3.49754	3.6279	3.48681	3.60698	3.45416	3.28874	3.26184	3.66018	3.31976	3.47846
1553385_at	4.5451	4.41525	4.40911	4.69707	4.90133	4.64698	4.37629	4.38553	4.10635	4.53446	4.40591	4.63446	4.48263	4.95582	5.1463	5.3347	5.06328	4.46823	4.90684	5.12897	5.41572	4.48451	4.88977	4.65814	4.46528	4.50999	4.561	5.09945	4.97466	4.71411	4.5423	4.52075	4.4662	4.54928	4.78817	4.74092	4.34158	4.69694	4.16627	4.86682	4.76421	5.42661	4.70162	4.49733	4.85121	4.49128	4.63422	4.58071	4.63666
1553386_at	5.23979	5.05639	5.08155	4.96177	4.92439	5.8026	5.23482	5.76528	5.4215	4.98707	5.51766	5.54327	5.38959	5.52401	5.75155	5.46566	5.20273	4.88066	5.03341	4.86867	5.30166	5.10899	4.97195	5.83985	4.91078	5.8885	5.99098	5.37363	5.20525	5.55045	5.28307	5.56423	5.39526	5.29284	5.26157	5.73264	5.46801	5.65966	5.19308	7.35325	6.74516	6.84038	7.06003	7.16196	6.7219	7.70403	6.66675	5.77692	5.74113
1553387_at	4.46609	4.16915	4.34164	4.52601	4.52999	4.24766	4.07837	4.05436	4.308	4.36435	4.32918	3.8272	3.94047	4.67674	4.51521	4.6576	4.56216	4.30773	4.89911	4.66882	4.18684	4.1195	3.84284	4.11834	3.76444	4.12046	3.90155	4.0412	4.29295	3.93328	4.49824	4.07364	4.03042	4.09123	4.23342	4.17221	4.37741	4.10848	4.11219	4.26247	4.56219	4.58666	4.47806	4.34936	4.2707	4.57998	4.37384	4.56713	4.10241
1553388_at	3.34832	3.25185	3.2617	3.66202	3.5285	3.63585	3.63695	3.63878	3.5285	3.30284	3.61195	3.15405	3.42896	3.76249	3.52118	3.87673	3.58029	3.59332	3.70561	3.66829	3.96542	3.71295	3.41899	3.5027	3.39593	3.40449	3.77652	4.01612	3.89691	3.70786	3.64016	3.38557	3.36409	3.49797	3.78436	3.47831	3.50263	3.27059	3.65094	3.40721	3.5109	3.6977	3.89668	3.51502	3.72631	3.54655	3.65637	3.8123	3.57707
1553389_at	4.16132	4.21991	4.26744	4.53903	4.55296	4.35781	4.83017	4.10359	4.39162	4.474	4.01136	4.14512	4.59224	4.87909	4.90028	4.97954	4.34791	4.5001	4.34406	4.39135	4.41127	4.48352	4.23865	4.12358	4.42519	4.01654	4.28419	4.26065	3.9505	4.24515	4.54189	4.16216	3.97988	4.26932	4.23451	3.92864	3.94575	4.1616	4.62557	4.84918	4.37406	5.03819	4.65429	4.11638	4.40864	4.14548	4.42555	4.28541	3.69458
1553390_at	3.6857	3.56989	3.60762	4.43054	4.13956	3.75683	3.56214	3.60816	3.74161	3.54829	3.60274	3.55831	3.40215	4.00491	4.68498	4.21319	4.21311	3.56848	3.81238	3.49387	3.98779	3.79613	3.92936	3.37836	3.5643	3.62131	3.75623	3.75443	3.62299	3.7906	3.72084	3.43995	3.92936	3.68393	3.80673	3.4502	3.75344	3.60642	3.75969	4.16978	3.77988	4.06215	4.21611	4.10373	3.43882	4.30571	3.70462	3.72459	3.58682
1553391_at	3.60078	3.97707	3.80535	3.72085	3.58563	3.58848	3.63076	3.61819	3.56445	3.45271	3.36901	3.43372	3.44931	3.55439	3.45912	3.70745	4.0478	3.5545	3.79992	3.55667	3.84142	4.00968	3.67306	3.75243	3.55095	3.61186	3.55692	3.53643	3.56093	3.631	3.72626	3.46664	3.47881	3.64161	3.44512	3.43223	3.39945	3.55889	3.41586	3.49316	3.54091	3.9518	3.41205	3.47819	3.48645	3.56064	3.42444	3.43294	3.21186
1553392_at	3.96614	3.90298	3.79189	4.01617	3.86189	3.88035	4.20165	3.93414	3.97176	3.91769	3.80404	4.2269	3.80158	4.14005	3.82401	3.72822	4.21123	4.02319	3.85167	4.01934	3.7544	3.61283	3.57242	3.9098	3.67329	3.82798	3.95894	4.34908	3.70065	4.26499	3.96786	3.62751	3.6566	3.77873	3.82369	3.99333	3.88881	3.90404	3.95991	4.11004	4.13509	4.40443	4.13686	4.03399	3.9098	3.69827	4.00099	3.89642	3.90026
1553394_a_at	3.02178	3.13651	2.98424	3.3586	2.94611	3.05784	3.13799	2.97668	3.12129	3.0826	3.25857	3.61955	3.07213	3.19424	3.27345	3.40731	3.29596	3.40018	3.38497	3.2837	2.96841	3.02562	3.24654	3.12313	2.93415	3.15168	3.03483	3.05347	3.43727	3.45059	3.22871	3.06293	3.10621	3.14411	3.369	3.28962	2.95081	3.03366	2.93953	3.14259	3.47021	3.4212	3.26146	3.06972	3.33512	3.05919	3.23973	3.24089	3.13144
1553395_a_at	4.64176	4.69364	4.75971	4.7901	4.88045	5.08545	4.66745	5.11647	4.85135	4.49088	4.69272	4.31787	4.83788	5.17612	4.60816	5.0693	4.91805	4.80283	5.00499	4.71764	5.1527	4.59319	4.63987	4.55173	4.66869	4.98183	4.93374	4.49097	5.16671	5.20999	4.91867	4.2896	4.6118	4.53693	4.9399	4.77174	4.70299	4.80612	4.5352	4.69701	5.00052	5.04525	4.56136	5.00214	5.18706	4.71082	4.95126	4.93178	4.96349
1553396_a_at	4.20574	4.41783	4.05784	5.06626	5.18373	4.59042	4.27895	4.87368	5.51159	5.06836	5.44255	4.10365	4.67243	4.80232	5.14041	4.88319	4.1729	5.05277	5.1829	5.16262	4.57679	4.24808	3.88085	4.43769	3.73054	5.1096	5.8233	5.01703	5.26251	5.44135	5.23686	5.05041	4.74314	5.05705	5.38516	5.11357	5.12008	4.49308	4.73432	3.83079	4.40231	4.19475	4.29125	4.27836	3.76545	4.47386	4.00936	4.92537	4.70383
1553397_at	6.40675	6.30486	6.42757	6.91001	6.52156	6.46742	6.28991	6.35408	6.07021	6.37123	6.17735	6.06784	6.38504	7.08536	6.60404	7.51316	7.12888	6.52192	6.60064	6.7655	6.79157	6.33601	6.12622	6.61239	6.30952	6.57842	6.51695	6.06195	6.24635	6.23032	6.6541	6.63162	6.26759	6.43142	6.26064	6.70162	6.65968	5.95827	5.92173	6.72335	6.66541	6.4625	6.8649	6.66958	6.88071	6.68103	6.81133	6.55422	6.24796
1553398_at	3.91908	3.77056	3.91022	4.26248	4.16924	3.83049	4.09277	3.77487	3.89047	3.87073	3.71807	3.62086	3.66532	4.05628	3.95944	3.95882	4.53521	3.71022	3.98386	4.08508	3.72624	3.68918	4.11777	3.93355	3.59735	3.83453	3.9426	4.00555	3.81637	3.81092	3.6913	3.90947	3.64312	3.8093	3.92611	3.82566	3.58682	3.93126	3.98098	4.12727	4.01005	3.96526	4.35771	3.89003	4.31001	3.84945	4.09895	3.72914	3.86176
1553399_a_at	6.30685	6.5795	6.227	6.59091	6.78889	6.38688	6.67785	7.08	6.84364	6.57432	7.22873	6.34489	6.57906	7.04067	6.98127	7.18806	6.65745	6.41287	6.32056	6.48066	6.37644	6.0925	6.45973	6.51563	6.18641	7.12529	7.37056	6.65795	6.78117	6.65202	6.86858	6.90542	6.79294	6.6697	6.926	6.73529	6.82989	6.65136	6.66631	6.46204	6.45448	6.98007	6.54152	6.32545	6.47363	6.31079	6.67367	7.04061	6.98424
1553400_a_at	5.01666	4.69916	4.5101	4.47645	4.34372	4.24178	4.16473	4.5859	4.44372	4.52134	4.22928	5.03677	4.92759	4.37768	4.59645	4.59156	5.14137	4.93045	4.45373	4.28834	4.15322	4.22898	4.55106	4.42334	4.49839	4.83462	4.51013	4.68808	4.56276	4.31389	4.50262	4.16369	4.52451	4.322	4.44486	4.56538	4.28199	4.25163	4.33797	4.73466	4.29532	4.78549	4.38428	4.32271	5.02809	4.60881	4.81147	4.46407	4.62133
1553401_at	4.34944	4.29831	4.26025	3.94032	4.03663	4.23248	4.01369	4.11819	4.25497	4.11946	4.42729	4.06414	4.22505	4.16715	3.94501	4.02257	4.53572	4.02696	3.90447	4.19802	4.33179	4.30633	3.99612	4.27244	4.26716	4.2327	4.39889	4.21479	4.22004	4.1456	3.94413	4.0924	4.10209	4.1124	4.22545	4.1634	4.38318	4.30607	4.08793	4.18779	4.06385	4.10753	4.14018	4.50602	4.2378	4.08154	4.21226	4.27728	4.28197
1553402_a_at	4.77307	5.01443	4.99503	4.79069	4.69187	5.14246	5.22701	5.58084	5.7432	5.36293	5.79455	4.77054	5.12374	4.89037	4.9506	4.90604	5.13962	4.94345	4.94774	4.89352	5.27402	5.63297	5.29839	5.49721	5.27396	5.8567	5.77273	5.66504	5.3982	6.21169	5.74369	5.9005	5.20164	5.86735	4.97804	5.11002	5.54755	5.33499	5.62295	4.8584	5.06155	5.17415	4.46865	4.85771	4.78178	4.94277	5.0904	5.16176	5.58743
1553403_at	4.51619	4.42554	4.44223	4.85583	4.55114	4.52877	4.45329	4.60351	4.0195	4.35017	4.83014	4.32411	4.84328	4.87532	4.63967	4.85347	4.81513	4.63344	4.91534	4.55952	4.78859	4.58024	4.62915	4.97756	4.67541	4.68136	4.47641	4.6926	4.68265	4.61059	4.44032	4.56881	4.51784	4.56664	4.50991	4.82636	4.53605	4.65611	4.24145	4.67298	5.05479	5.16254	4.79922	4.98421	4.90258	4.73597	5.26476	4.88401	4.68922
1553405_a_at	3.721	4.16962	3.92761	5.58259	5.65085	4.54719	4.83443	5.18286	3.99635	5.04082	4.27177	4.65267	3.72457	5.58967	5.75328	4.81719	4.75092	5.91106	5.77946	4.90778	4.9542	5.18867	5.75647	4.79634	4.75603	4.84026	5.09616	3.91847	3.97311	4.11457	4.80115	4.57971	4.73034	4.76775	3.97518	4.77302	4.74623	4.00263	3.96856	4.05402	4.48726	4.13541	4.66049	4.15509	4.32672	4.11722	4.34491	4.16186	4.01783
1553407_at	6.63456	7.05201	6.67731	7.03185	6.49756	5.8538	5.77907	5.24106	6.28078	5.84211	5.90251	5.36018	6.58681	6.72526	7.05482	6.97884	6.92392	6.52565	6.39299	6.38491	6.05438	5.83877	5.50765	6.18872	5.45444	5.27447	5.15054	6.17475	6.01678	6.12645	5.58077	5.91399	6.06421	5.33385	5.93853	5.75044	5.47289	6.48451	6.64669	7.53863	7.15161	7.1656	7.41278	6.07619	6.23082	5.93882	5.81788	5.96738	5.85398
1553409_at	2.97277	2.97199	3.09398	3.22538	3.37469	2.9372	3.26056	2.98611	2.74848	3.03394	2.7926	2.77163	3.09231	3.37949	3.27347	3.29145	3.05128	3.03343	2.98988	3.43554	3.09035	3.00366	3.06915	3.11742	2.88378	2.97215	2.92225	3.2476	2.91821	3.18822	2.99699	2.77508	2.94864	2.91227	3.00551	2.99819	3.09026	2.77762	2.8971	3.26423	3.3462	3.86382	3.29676	3.31988	3.1103	3.02007	2.94494	2.95579	2.86873
1553410_a_at	3.82227	3.55582	3.76501	3.73096	3.82068	4.20394	4.05965	3.88945	3.51958	3.56669	3.70784	3.63164	3.38009	4.05665	3.87944	4.18	3.82515	3.99585	3.58295	4.23845	4.08199	3.81719	3.92569	4.21875	3.84576	3.70649	3.90878	4.14655	4.36157	3.88703	3.97439	3.52182	3.5941	3.92692	4.28141	3.97934	4.00031	3.69713	3.77001	4.34512	4.34591	4.63452	4.21436	3.99688	4.06192	4.04949	3.94989	4.38747	4.03129
1553411_s_at	3.20419	3.21645	3.19188	3.56905	3.45601	3.09028	3.39813	3.48366	3.28607	3.22684	3.10134	3.35092	3.22135	3.8242	3.39935	3.6727	3.66292	3.63649	3.55618	3.8031	3.44823	3.36638	3.19902	3.35444	3.26134	3.50281	3.20132	3.32725	3.3265	3.50593	3.63423	3.22799	3.11034	3.37945	3.56203	3.35983	3.42608	2.99841	3.13995	3.38919	3.43714	3.68618	3.49988	3.24082	3.43444	3.60459	3.34274	3.37745	3.04466
1553412_at	4.62351	4.58998	4.30353	5.50368	5.21408	4.41723	4.81657	5.00356	4.36525	4.89525	5.19042	5.02984	4.93144	4.84085	5.39959	5.0246	5.36267	4.96106	5.25068	5.14052	5.09222	4.30753	4.41257	4.45431	5.25001	5.05046	5.4072	4.95839	4.73462	4.55165	5.2366	4.81031	5.02788	4.68216	4.81657	4.93121	5.29695	4.23064	4.79788	5.84917	5.2767	5.5625	5.84019	5.35218	5.10851	4.54081	5.07677	4.88713	4.97544
1553413_at	4.8332	5.13748	4.96629	4.14876	3.9332	4.56648	3.77551	8.53764	4.09111	4.00706	3.89699	7.98143	5.19465	4.30023	4.16453	4.16529	4.24818	4.04004	4.19352	4.38527	4.51814	3.96787	3.97065	4.14572	3.95054	5.60157	7.46262	4.1957	3.29234	3.83369	4.31031	3.93256	4.21357	4.05466	3.84026	7.16548	7.56425	4.08974	8.32042	4.34154	4.19908	3.98478	4.16857	3.6815	4.14414	3.8623	3.94146	4.16639	4.17368
1553415_at	3.21446	3.14419	2.85279	3.16389	3.27723	2.9652	3.05068	3.00966	3.12791	3.12388	3.08001	3.51901	3.3035	3.2345	2.99356	3.20738	3.38787	3.1802	3.53253	3.08212	3.47268	2.81529	3.24441	3.10607	3.17116	3.15124	3.2297	2.81087	3.15599	3.1456	3.1393	3.16841	2.95845	3.09561	3.2828	3.22701	2.99193	3.40649	3.13012	3.05669	3.17078	3.42748	3.24495	3.0569	3.33804	3.19238	3.24253	3.48468	3.39665
1553417_at	3.5843	2.79271	3.32134	3.75391	3.16816	3.62398	3.5146	3.4606	3.31413	3.37444	3.55215	3.26338	3.86508	3.90949	3.7898	3.60051	3.45218	3.45411	3.56591	3.97275	3.70614	3.75761	3.49141	3.93672	3.27322	3.5501	3.74735	3.53624	3.41383	3.15806	3.42009	3.51051	3.34715	3.40074	3.35083	3.36406	3.5482	3.22357	3.37855	3.80648	3.60693	3.8227	3.61875	3.6393	3.44596	3.79836	3.36967	3.40361	3.44399
1553418_a_at	3.74317	3.792	3.81908	3.84296	3.78118	3.62693	3.47178	3.64356	3.25798	3.38883	3.38525	3.81629	3.43471	3.93503	4.17071	4.29985	4.47313	4.08698	4.06607	4.01698	4.29862	3.79791	3.2846	3.69683	3.67859	3.69802	3.76055	3.60755	3.70066	3.59814	3.47342	3.60379	3.57113	3.5515	3.81887	3.93817	3.64231	3.45379	3.4075	4.11707	3.84292	4.17625	3.87154	3.69355	4.08231	4.03716	4.22866	3.63185	3.3185
1553420_at	3.24861	3.62803	3.16555	3.31898	3.14513	3.22489	3.02532	3.19642	3.17456	2.91542	3.20431	3.09593	3.15335	3.54744	3.12315	3.46777	3.68938	3.17443	2.95339	3.19856	3.20174	3.2253	3.1728	3.24872	3.04126	3.04752	2.84767	3.30164	3.48408	3.01568	2.89887	3.02717	2.87527	2.98221	3.12673	2.90682	3.20712	3.13238	2.89205	3.50472	3.61076	3.30421	3.40433	3.28052	3.34767	3.03571	3.06894	3.15127	2.8514
1553422_s_at	4.17837	4.30484	4.25715	5.28361	4.37114	4.69661	4.37309	4.76812	4.04585	4.42755	4.5441	4.98644	4.11974	4.36663	4.56592	5.23992	4.92454	4.21877	4.47316	4.87841	5.11824	4.14403	4.26415	4.32346	3.94551	4.41478	4.50474	4.42304	4.62471	4.55652	4.71909	4.5068	4.24859	4.22432	4.19613	4.46539	4.49715	4.46191	4.21661	4.71593	4.55343	4.64917	4.83647	4.24381	4.81998	4.50908	4.65417	4.79101	4.70389
1553423_a_at	4.32011	5.5164	6.46799	4.07313	4.23915	3.63497	3.93025	4.01691	3.83125	3.79237	3.77748	5.5014	3.52975	4.40206	4.44703	3.90101	4.09838	4.57321	4.42813	4.40046	4.45364	3.7355	3.84897	3.97801	3.691	3.76033	3.69211	4.15472	4.09764	3.85616	3.8301	3.85834	4.01568	3.52297	3.59409	4.70457	4.75749	4.03809	4.11131	4.1512	3.64678	4.02403	3.87616	3.79809	3.76298	3.8759	3.99692	3.69807	3.83456
1553424_at	3.55225	3.48856	3.43903	3.70025	3.81772	3.50937	3.68665	3.55187	3.44997	3.46434	3.54965	3.86328	3.73711	4.13605	3.88282	3.8438	3.70082	3.87556	3.98599	3.85984	4.05644	3.85741	3.71071	3.66298	3.53694	3.68486	3.68232	3.98677	3.42143	3.72978	3.72712	3.58089	3.40812	3.45829	3.99073	3.74351	3.58485	3.58887	3.85801	3.72263	3.72164	3.76668	3.90321	3.71894	4.14203	4.13113	3.86041	3.82705	3.41189
1553425_at	4.68684	4.64835	4.70223	5.19322	5.19964	4.55241	4.89279	4.91391	4.74504	4.63631	4.83016	4.93088	4.60733	4.84407	4.46369	4.76439	4.63346	4.71318	4.99135	4.856	4.77682	4.59114	4.96249	4.68603	4.56756	5.02284	5.23989	4.86579	4.95714	4.71385	4.92888	4.94391	4.69669	4.87791	4.86856	5.02314	4.91804	4.77901	4.7094	4.80587	4.74699	5.14081	5.35196	5.04579	5.01859	4.64063	5.10895	5.03204	4.67788
1553426_at	4.25942	4.18501	4.21384	4.51286	4.80339	4.58278	4.42967	4.32644	3.98466	4.2992	5.21624	4.02378	4.47458	4.45696	4.64326	4.68048	4.34104	4.50328	4.42372	4.25706	4.71467	4.23719	4.67837	4.42272	4.37666	4.51532	4.49001	4.34916	4.46716	4.53253	4.42008	4.68622	4.3338	4.31398	4.87891	4.37713	4.20272	4.53163	4.47939	4.38394	4.66243	4.0239	4.53659	4.31212	4.31952	4.31614	4.59982	4.63289	4.26958
1553427_at	4.42085	4.19924	4.09177	4.3968	4.45199	4.06368	4.28293	4.56708	4.52802	4.37729	4.60886	4.10863	4.62375	4.58259	4.74385	4.83056	4.74695	4.66172	4.23127	4.22768	4.73283	4.30862	4.25672	4.22387	4.02689	4.59442	4.54646	4.3597	4.41236	4.19151	4.70058	4.20231	4.30996	4.08098	4.51541	4.39861	4.23875	4.39706	4.3242	4.7111	4.44564	4.69075	4.30817	4.57541	4.40278	4.32119	4.41749	4.75904	4.36172
1553428_at	3.02978	2.74382	2.86992	3.03704	3.22103	2.66509	3.31777	3.00824	2.53412	2.64369	2.71928	2.98357	2.65372	3.16956	2.9759	2.79458	3.1196	2.85938	3.03729	3.13786	3.2695	2.93055	2.90234	2.96284	3.53139	2.82169	2.81608	2.7319	2.99155	2.86967	2.71626	2.78307	2.76889	2.82931	2.71486	2.75252	3.11027	2.8179	2.72913	3.43795	3.3264	2.90356	2.74165	2.66669	3.01732	2.82897	3.08372	2.97238	2.52005
1553429_at	4.51065	4.69947	4.60991	5.14327	4.65525	4.37211	4.45023	4.57501	4.5422	4.44157	4.8618	4.44707	4.64987	4.8383	4.92812	4.75554	5.22517	4.85171	4.8061	4.63031	4.90594	4.7436	4.63583	5.28801	4.42049	4.74143	4.89882	4.63583	4.59298	4.35739	4.83756	4.80665	4.56222	4.8434	4.87571	4.89739	4.53433	4.61986	4.77011	4.70986	4.79938	4.87508	5.21133	4.63245	4.63116	4.55318	4.76709	4.77202	4.74123
1553430_a_at	3.72328	3.70115	3.56691	3.98121	3.88711	3.89046	4.04464	3.98637	3.60829	3.62835	3.6828	3.45032	3.59682	4.44389	4.3807	4.72427	5.02626	3.75344	3.83345	4.35603	4.47766	3.65474	3.77219	3.9474	3.98723	3.87331	3.69563	3.86077	4.22921	3.77605	3.79115	3.68829	3.52109	3.5089	3.93197	3.67251	3.81235	3.46911	3.44653	3.75155	4.00819	4.01577	4.19094	3.83854	4.0131	3.80034	3.59998	4.00873	3.85917
1553432_s_at	5.0615	5.3305	4.86362	5.50405	5.01092	5.25515	4.77146	5.48975	5.22852	4.97958	5.01349	4.88211	5.01778	5.11697	5.25716	5.33315	5.39217	5.07581	4.97298	5.57734	5.24272	5.11324	4.94713	5.08117	5.00587	5.13129	5.14569	5.04827	5.23113	5.17212	5.22277	4.80847	5.04276	4.89328	5.03971	4.97599	5.2722	4.85747	4.99971	5.20652	5.00512	5.42606	5.41316	4.93247	5.24242	5.03242	5.21933	5.00597	5.12511
1553433_at	3.79422	3.82591	3.76004	4.1204	4.02076	3.45371	3.56351	3.62817	3.47439	3.62791	3.34714	3.44983	3.70129	3.97403	3.62945	3.80349	3.5129	3.64834	3.74341	3.83788	3.88583	3.39708	3.49966	3.5112	3.40425	3.38982	3.45704	3.44122	3.33579	3.38112	3.50121	3.67086	3.5225	3.56356	3.59692	3.50806	3.41111	3.4794	3.28393	4.10607	3.70809	3.93864	3.81178	3.78938	3.72803	3.68851	3.60916	3.54709	3.53607
1553434_at	3.6636	3.26956	3.38408	3.43104	3.61093	3.3077	3.82228	3.40593	3.5788	3.52156	3.86477	3.73523	3.44046	3.46828	3.55251	3.73629	3.81373	3.87933	3.49215	3.66068	3.46579	3.22775	3.68131	3.6155	3.51813	3.63702	3.80583	4.01752	3.56195	3.63377	3.58967	3.5722	3.52313	3.49712	3.48142	3.69407	3.75362	3.36948	3.42357	3.5329	3.51828	3.89676	3.47131	3.60283	3.95657	3.64058	3.68831	3.46579	3.64926
1553435_at	4.21709	4.37477	4.39097	4.87312	4.99967	4.47457	4.45351	4.42097	4.53322	4.35538	4.32468	4.27886	4.69456	5.12965	4.3704	5.07017	4.78405	4.85884	4.59738	4.72083	5.03165	4.73734	4.75427	4.79504	5.01969	4.55246	4.65035	4.62397	4.92117	4.46482	4.59962	4.5181	4.29953	4.2039	4.42439	4.43352	4.33932	4.57118	4.524	4.60928	4.69527	5.03352	4.59868	4.21163	4.9306	4.50843	4.43504	4.6404	4.46894
1553436_at	3.23254	2.83709	3.2549	3.63992	3.38827	3.21636	3.58851	3.41731	3.29805	3.33372	3.24895	8.34538	3.23238	3.42469	3.42147	3.81639	3.41953	3.63611	3.8368	3.76584	3.30579	3.61543	3.37155	3.45162	3.08783	3.52838	3.42367	3.17505	3.53769	3.55012	3.30848	3.2505	3.10351	3.23437	3.18218	7.28691	9.43054	2.92075	3.20753	3.50225	3.33356	3.56485	3.31559	3.28322	3.1546	3.50422	3.49514	3.48172	3.27588
1553437_at	4.14322	4.00277	3.97277	4.51875	4.51851	4.29057	4.17116	4.52771	4.68551	4.15116	4.30072	3.98236	3.89302	4.73222	4.59024	4.74528	4.73595	4.47334	4.15495	4.22765	5.08407	4.32159	4.13638	4.32013	4.17243	4.50574	4.59552	4.80672	4.33517	4.46485	4.45065	4.16501	4.20834	4.27608	4.54797	4.49359	4.65313	4.17432	4.44584	4.66773	4.32664	4.41399	4.70945	4.50551	4.92506	4.15695	4.34498	4.61408	4.16516
1553438_at	5.9365	5.78582	5.94105	6.05211	6.27329	6.07833	6.07622	6.12248	5.85433	5.84569	5.35014	5.62958	5.9555	6.24126	6.39421	6.70019	6.27269	5.8057	5.94818	6.53963	6.38515	6.38515	6.00098	6.26724	5.83743	6.01924	5.91821	6.04151	5.96004	6.16596	6.14604	6.1603	5.89357	6.20558	5.83137	6.0744	6.18734	5.9605	5.7677	6.02909	6.08373	6.34536	6.29087	6.63014	6.60669	6.45272	6.35343	6.01208	5.81029
1553439_at	4.29191	4.2682	4.73218	5.04161	5.24019	4.9627	5.12709	5.05756	4.53346	4.9627	5.08327	4.39796	5.2038	5.11407	4.8563	5.50513	4.72696	4.79952	4.94628	5.50447	5.1877	4.89242	4.9019	5.02843	5.04326	4.88882	5.21233	4.73119	4.84222	4.95913	4.92229	4.90904	4.5845	4.85628	4.88001	4.79802	4.64504	4.87031	4.6533	5.0459	4.98475	4.67766	4.85273	4.83838	5.11367	4.84773	4.9083	5.26497	5.10604
1553440_at	3.64754	3.73321	3.59296	3.45505	3.54955	3.74039	3.8017	3.5418	3.666	3.63092	3.70548	3.65599	3.82007	3.60875	3.88099	3.89617	3.70719	3.77205	3.41208	3.75155	3.75237	3.57991	3.84078	3.62483	3.61218	3.66903	3.72523	3.70626	3.76851	3.81042	3.73792	3.69343	3.49987	3.45849	3.67142	3.60543	3.57837	3.90837	3.61873	4.0143	4.31017	3.92081	4.25246	3.86445	3.79283	3.86302	3.79259	3.61423	3.69765
1553441_at	2.5038	2.59206	2.54512	3.03381	2.78457	2.4879	4.37185	3.47725	2.57349	3.07953	2.45636	3.72328	2.53691	3.05821	3.16932	2.85009	2.88568	2.85697	2.91894	2.57644	2.77089	3.3859	4.59034	3.08033	3.41789	3.59991	2.85329	2.48989	2.49804	2.5752	2.76914	3.01907	2.69166	2.86851	2.46854	2.85572	3.82013	2.50722	2.65073	2.88022	2.80495	2.59662	2.82496	2.57847	2.62488	2.55216	2.4848	2.68963	2.64213
1553442_a_at	3.95462	3.55429	3.73317	4.08518	4.14365	4.11653	4.2304	4.49402	3.87632	3.7896	3.41532	3.96915	3.53073	4.14086	3.92397	4.14429	4.39536	4.12923	4.16215	3.86582	4.09065	4.45188	4.4982	4.08263	3.98091	4.87427	4.113	3.84354	3.96199	3.90127	4.0418	4.16724	3.78957	3.92635	3.93364	3.9013	4.87212	3.51454	3.57241	3.692	4.19912	4.19132	3.98148	3.81036	4.01532	3.96775	4.02963	4.15929	4.05037
1553443_at	3.33405	3.39717	3.32886	3.45133	3.40306	3.58464	3.36096	3.5271	3.43707	3.43249	3.35334	3.2435	3.59624	3.63927	3.49213	3.46384	3.43218	3.52895	3.30475	3.47128	3.61963	3.38546	3.3015	3.57733	3.68637	3.35535	3.53189	3.50028	3.52144	3.41064	3.40009	3.58848	3.30741	3.2896	3.38214	3.66136	3.34953	3.43103	3.34	3.60182	3.43447	3.62511	3.84613	3.53999	3.42544	3.636	3.72591	3.64438	3.40533
1553444_a_at	5.98396	6.02997	5.84231	6.04301	6.16977	6.03453	5.98019	6.00415	5.83924	5.84878	5.62358	5.75471	5.66594	6.69358	6.71655	6.41462	6.48732	6.24067	6.27377	6.75319	6.43949	6.1599	5.75961	6.01105	5.42965	6.04764	6.30696	5.86566	6.19767	6.13005	6.39037	6.25232	5.89479	6.17257	5.8899	6.40454	6.30542	5.90922	6.01448	5.96941	6.18676	6.6479	6.41281	6.24362	5.96462	6.12805	6.06456	6.0895	5.75039
1553446_at	3.48178	3.51721	3.61136	3.54768	3.34027	3.7689	3.50251	3.80386	3.61683	3.48078	3.26264	3.73559	3.49809	3.62432	3.84185	3.84086	3.65656	3.64666	3.4724	3.5819	3.82774	3.63991	3.45559	3.34017	3.47426	3.68356	3.65193	3.45004	3.65631	3.70935	3.64503	3.53264	3.23642	3.45901	3.27794	3.80117	3.6349	3.42863	3.38946	3.88361	3.77727	3.75445	4.16151	3.64757	3.8386	3.83999	3.45469	3.6051	3.3388
1553447_at	3.44224	3.51434	3.48523	4.53138	3.87278	4.22459	3.75164	3.66082	3.49308	3.79059	3.65625	3.50625	3.94178	4.10016	3.77246	4.09533	3.98273	3.67106	4.00759	3.7123	4.32342	3.52497	3.38283	3.48434	3.75725	3.61784	3.67081	3.93542	3.62506	3.72772	3.66036	3.88699	3.6713	3.73626	3.58292	3.57615	3.99618	3.76745	3.65364	4.32383	3.89375	3.95085	3.9677	3.85615	4.02757	3.57206	3.85015	4.00049	3.54937
1553448_at	3.63223	3.54223	3.94658	4.65595	4.48245	3.62394	3.76778	3.52512	3.32598	3.49496	3.60366	3.59135	3.52708	4.0696	3.73667	4.09629	4.42996	4.63247	3.62901	4.26858	4.32254	3.76727	3.86765	3.85326	3.37225	3.53135	3.62322	3.48303	3.30188	3.43562	3.69579	4.03653	3.91774	3.60808	3.59612	3.78044	3.62423	3.3875	3.50113	3.72087	3.99981	3.95569	4.07667	4.38197	4.58105	4.82516	4.88303	4.57654	4.95803
1553449_at	3.77817	3.82056	3.68349	4.35669	3.72728	3.58271	3.73517	3.83794	3.91586	3.84665	4.35572	3.47001	3.77478	4.21828	4.10336	3.89957	3.72215	3.73889	3.68731	3.63457	3.61341	3.77636	3.51025	3.53678	3.63524	4.1375	4.11888	3.77328	3.86126	3.84677	4.12155	3.72255	3.69702	3.92342	4.19431	3.99549	4.01031	3.84393	3.96914	3.5427	3.559	4.24463	3.96878	3.61885	3.93794	3.71471	3.71766	4.00364	3.78423
1553450_s_at	3.44859	3.20282	3.29208	3.59015	3.61535	3.35049	3.68979	3.33804	3.28595	3.18556	3.26425	3.32163	3.01639	3.39492	3.30177	3.5709	3.66346	3.55997	3.17432	3.8114	3.55976	3.65165	3.68102	3.90264	3.86812	3.21931	3.52838	3.22395	3.54052	3.32393	3.37319	3.20694	3.23978	3.37376	3.14956	3.34475	3.31559	3.15158	3.14869	3.45542	3.36421	3.41527	3.64759	3.56105	3.38533	3.48947	3.38026	3.29656	3.22281
1553451_at	3.41352	3.28627	3.34765	3.8926	3.30151	3.73365	3.66512	3.09566	3.40126	3.43971	3.63851	3.00068	3.50771	3.24375	4.18846	4.14583	4.2541	3.39385	3.31385	3.67496	4.16894	3.62945	3.33552	3.7797	3.68815	3.58584	3.33356	3.60204	3.62457	3.61442	3.54645	3.2457	3.28733	3.57116	3.75757	3.41874	3.48999	3.23516	3.66141	3.44998	3.93833	4.01505	4.13436	3.72371	3.5872	3.29985	3.96591	3.53151	3.41948
1553452_at	3.38885	3.61627	3.50953	3.77054	3.42088	3.72446	3.40396	3.43673	3.92978	3.29236	3.46061	3.79477	3.6861	3.85555	3.51901	3.85376	3.43457	3.51365	3.51472	3.53019	3.79549	3.5495	3.77963	3.79925	3.55957	3.19429	3.49617	3.41792	3.6838	3.72861	3.76701	3.64629	3.44496	3.56687	3.76548	3.95903	3.56885	3.25195	3.58536	3.92978	3.9038	3.9304	3.6712	3.91173	3.84911	3.89709	3.59432	3.76611	3.92344
1553453_at	4.44864	4.39031	4.45549	4.82024	4.68817	4.63234	4.69591	4.54062	4.86356	4.45599	4.26782	4.46571	4.52002	4.82678	4.57053	4.8381	4.82799	4.49487	4.66382	4.73853	5.0971	4.53509	4.9472	4.40824	4.75066	4.67631	4.44717	4.54951	4.84634	4.66651	4.67349	4.30368	4.54547	4.69148	5.18681	4.90086	4.68057	4.48902	4.53109	4.65374	4.83519	4.81085	4.95008	4.62089	4.85368	4.4863	4.56117	4.57454	4.42691
1553454_at	2.93038	2.87263	2.81237	3.39632	2.87989	3.06491	3.07895	2.97749	2.88242	2.9481	2.95689	2.93573	3.06825	3.1914	3.21418	3.62153	3.32061	2.76431	3.23538	2.87174	3.1287	3.14524	3.22725	3.00723	2.76758	2.94865	2.85161	3.00104	3.07342	2.98729	3.21762	2.89863	2.74834	2.84693	3.12307	3.15364	2.79977	2.91283	3.06003	3.34549	2.77442	3.14127	3.22142	2.98649	3.15865	3.31682	3.05241	3.11777	3.15959
1553456_at	3.45766	3.47347	3.42664	3.64771	3.59455	3.74711	3.35627	3.31454	3.22452	3.39246	3.50847	3.42578	3.46186	3.56658	3.86531	3.94983	3.96983	3.29149	3.68323	3.6236	3.74939	3.27065	3.43765	3.40431	3.20395	3.33499	3.58611	3.3005	3.50671	3.68365	3.68857	3.39194	3.24782	3.36699	3.19961	3.32049	3.39458	3.40125	3.18507	3.64227	3.33142	4.15219	3.50867	3.38228	3.56822	3.49024	3.54476	3.31799	3.19369
1553457_at	5.18607	5.32982	5.44869	6.12213	5.48174	5.21993	5.34958	5.45491	5.23763	5.27678	5.33473	4.95564	5.33449	5.66378	5.43825	5.70351	5.6604	5.25217	5.5706	5.22334	5.70427	5.3879	5.67136	5.14581	5.62378	5.35822	5.71843	5.30987	5.51693	5.55067	5.39712	5.37686	5.07252	5.12016	5.80664	5.56773	5.45623	5.32118	5.43505	6.05406	5.49153	5.66473	5.6343	5.19465	5.49267	5.19559	5.25754	5.4131	5.39684
1553458_at	4.50148	4.65208	4.65851	5.34383	5.22228	4.82716	4.68487	4.82011	4.40152	4.57665	4.23842	4.04809	5.26634	5.36254	5.40526	5.75034	5.63171	5.30491	5.23998	5.21933	5.50841	4.94883	4.95361	5.34821	5.41201	4.68107	5.07892	4.4885	4.72557	4.80982	4.66241	4.56807	4.34993	4.65737	4.57764	4.80446	4.57747	4.41212	4.84546	5.26379	5.28658	5.70433	5.33628	4.74699	5.1747	5.00151	4.84922	4.66223	4.53952
1553459_at	4.33523	4.25282	4.5604	4.64662	4.40847	4.48985	4.34186	4.45768	4.28791	4.56718	4.19651	4.23243	4.86068	4.63099	5.13286	5.5942	5.11769	4.3591	4.70516	4.82317	5.26659	4.43651	4.80925	4.15754	4.47187	4.66048	4.53242	4.41471	4.55762	4.48637	4.25092	4.58538	4.35643	4.23541	4.33985	4.63075	4.38051	4.50714	4.24292	4.73832	4.24292	4.63896	5.02884	4.70346	4.31495	4.30433	4.55421	4.42574	4.33148
1553460_at	4.66276	4.53227	4.71024	5.49673	4.81075	4.85793	4.37719	4.64887	4.38995	4.56492	4.34576	4.60943	4.59079	4.51033	5.08405	5.55839	5.14445	4.89809	4.5291	5.27194	5.27166	4.77953	4.42343	4.75554	4.06855	4.5692	4.30464	4.96514	4.53546	4.41754	4.39371	4.30034	4.42981	4.71503	4.38175	4.82338	4.85637	4.47908	4.3345	5.06133	4.38171	5.08578	4.95686	4.71405	5.05629	4.90909	4.63698	4.35149	4.32617
1553461_at	3.29913	3.69921	3.40182	3.77632	3.80771	3.5552	3.59719	3.38561	3.40361	3.40998	3.50555	3.70001	3.97115	3.75221	3.8802	3.98316	3.3589	3.2507	3.88722	4.11574	3.66664	3.39298	3.48826	3.39775	3.85386	3.64542	3.48595	3.58383	3.60228	3.57838	3.52604	3.49635	3.58133	3.38162	3.6229	3.73268	3.7228	3.68583	3.90653	4.03561	3.82783	4.00171	4.77756	3.8557	3.69486	4.15828	4.23407	3.72435	3.65372
1553462_at	2.93528	3.27926	3.22119	3.44995	3.30228	3.22882	3.27744	3.26591	3.1159	3.29358	3.01798	3.34064	3.22061	3.64614	3.27468	3.53568	3.36496	3.47027	3.56853	3.47736	3.4206	3.17204	3.02774	3.35945	3.32376	3.31148	3.26117	3.40669	3.25717	3.45303	3.25536	3.35925	3.30718	3.34596	3.23043	3.25201	3.5279	3.18362	3.29036	3.47451	3.44683	3.35372	3.14903	3.30678	3.2182	3.31444	3.19023	3.42247	3.34384
1553464_at	5.71511	5.58656	5.85256	6.03852	6.15979	5.97644	5.75955	5.9568	5.89694	5.5805	5.37343	5.51093	5.66081	5.72167	6.61412	6.52044	6.26804	5.90951	6.12294	5.93716	5.94024	6.00557	5.60506	5.72427	5.86242	5.83274	5.77421	5.96727	5.70737	6.23985	5.79429	5.77074	5.6592	5.78	5.87231	5.95366	5.92432	5.69463	5.63161	5.98346	5.90985	6.2706	6.21493	6.05318	6.11391	6.01015	5.91107	5.93922	5.68581
1553465_a_at	4.99655	4.41194	4.49567	5.68391	6.37339	5.6318	5.33889	5.05695	5.33035	6.45863	5.93079	5.09193	5.03977	6.15633	6.2165	6.54658	6.17463	6.27998	6.46046	6.38824	6.42953	5.63595	4.93313	5.62298	5.5638	5.38697	5.34199	4.97816	5.02906	5.65607	7.10036	7.17699	6.23562	6.67966	5.89975	5.60317	5.53479	4.88059	5.09712	5.61265	5.28235	5.49855	5.65047	5.79908	5.86469	5.81078	5.23041	6.03769	5.6695
1553466_at	4.22578	4.6221	4.52518	5.1888	4.28811	4.64244	4.81715	4.74222	4.76282	4.55015	4.28574	4.53763	4.62414	4.68976	5.10094	5.6262	5.02884	4.32019	4.87479	5.16973	4.94312	5.1251	4.56637	4.89258	4.08859	4.5032	4.58818	4.93441	4.42936	4.60812	4.78632	5.04714	4.45944	5.79597	4.46	4.9899	5.38942	4.43762	4.3475	4.72116	4.53525	4.88494	5.15831	4.76034	4.78065	4.43102	4.607	4.69578	4.31043
1553467_at	3.7189	3.98537	3.94671	4.28227	3.58856	3.83757	3.97063	3.62614	3.71304	3.61155	3.67362	3.30776	3.79366	3.86906	3.99873	4.0016	3.63434	4.03135	3.75814	3.82124	3.96563	4.08195	3.93973	3.85289	3.76547	4.00953	3.67415	3.96194	3.83012	3.94899	3.58868	3.94867	3.61001	3.7279	3.96435	4.16796	3.93104	3.89984	4.02673	3.90986	3.86929	3.63704	4.04344	3.96192	4.12722	3.93709	4.18071	4.1296	3.71695
1553468_at	3.61555	3.37625	3.51197	4.00444	3.46629	3.43932	3.48183	3.80874	3.54648	3.52519	3.61683	3.18362	3.71379	4.14327	3.59801	3.8015	3.39064	3.63938	3.55053	3.60689	3.70736	3.69336	3.64326	3.63887	3.59383	3.9572	3.71545	3.6234	4.06378	3.64005	3.79874	3.69387	3.61683	3.88458	3.69382	3.47335	3.3221	3.47298	3.51807	3.4969	3.36036	4.16921	3.65932	3.45285	3.51623	3.25205	3.69843	3.67264	3.4701
1553470_at	3.72781	3.93418	3.76239	3.92957	3.95893	3.8494	4.0222	3.95953	3.90668	3.64321	4.03082	4.17368	3.87548	3.87863	3.82051	3.7788	3.45698	3.80658	4.07479	4.18264	4.01011	3.9333	3.81084	4.00433	3.44719	4.08425	4.15004	3.90657	4.21833	3.74964	3.76151	4.08533	3.68429	3.90328	3.85642	3.77791	3.93165	3.93753	3.8274	4.31371	4.07556	4.18079	3.86002	3.8772	4.06525	3.80596	3.7491	4.06326	4.15861
1553471_at	3.51779	3.82139	3.81186	4.03409	3.62981	3.63872	3.75309	3.57685	3.73236	3.67557	3.65138	3.55509	3.83693	3.67555	3.58764	3.31189	3.88482	3.64601	3.5014	3.85054	3.82747	3.5346	3.90274	3.81574	3.82173	3.93203	3.89407	3.86943	3.4497	3.57946	3.85196	3.67111	3.65166	3.70385	3.78286	3.5666	3.60118	3.61735	3.59873	3.99438	3.93595	3.54009	3.91607	3.65066	3.47112	3.83097	3.77079	3.83969	3.72765
1553472_at	3.79224	4.04628	4.05326	4.11923	4.10895	4.13932	4.02959	4.32788	4.28249	3.90955	3.97802	3.95108	4.20338	4.35225	4.2184	4.59996	4.15392	4.1818	4.24032	4.06168	4.384	4.17135	3.76805	4.19578	4.45529	4.32418	4.1254	4.17132	3.8433	4.2762	4.24384	4.11661	3.96405	4.10075	4.14731	4.13662	4.06884	3.76966	3.99608	3.96749	3.99385	4.14694	4.55373	4.43983	4.44834	4.04363	4.4639	4.21238	4.12634
1553474_at	2.71375	2.67936	2.79121	2.70257	3.05964	2.90562	2.79512	3.05687	2.81754	2.80056	2.97809	3.35098	2.76985	2.92619	2.80682	2.80252	2.88602	3.03574	2.8467	2.76869	2.95088	2.93218	2.75027	2.75966	3.02883	2.81581	2.85685	2.7474	2.80061	2.93292	2.73267	2.69476	2.76343	2.63987	2.84021	2.83985	2.85191	2.7315	3.13609	2.77318	2.81549	2.6674	2.78353	2.93231	2.93094	2.66841	3.00589	3.0237	2.78197
1553475_at	3.4553	3.28443	3.47003	4.06803	3.66049	3.72524	3.64082	3.50406	3.42668	3.32911	3.42756	3.15526	3.32264	3.77452	4.06125	3.77986	3.75959	4.17787	3.48905	3.90872	3.85706	3.50615	3.25183	3.60085	3.36069	3.35194	3.49634	3.71805	3.52179	3.64306	3.81583	3.21846	3.14688	3.48255	3.72951	3.52126	3.96341	3.54069	3.45462	4.11122	3.60521	4.02276	3.64057	3.54638	3.48547	3.66688	3.56639	3.58898	3.47509
1553478_at	3.34339	2.57663	3.55614	3.53193	3.7929	3.17452	3.33376	3.58799	3.1796	3.40191	3.64633	3.05456	3.7172	3.79044	3.95252	3.73134	3.39095	3.6749	3.71165	3.78601	3.88884	3.12209	3.34049	3.97435	3.42764	3.56491	3.88266	3.32351	3.4345	3.88479	3.78374	3.6208	3.38491	3.53904	3.89949	3.53097	3.53269	3.42051	3.52468	3.61735	3.74711	3.62938	3.68035	3.52862	4.02072	3.29469	4.00687	3.81289	3.57864
1553479_at	4.48021	4.38647	4.53832	5.04537	4.54575	4.77782	4.88681	4.41184	4.24506	4.31061	4.65444	4.51187	4.66997	4.68442	4.77588	4.87158	4.7787	4.69562	4.7343	5.08084	5.25664	4.60541	4.72998	4.57937	4.39768	4.303	4.48364	4.79944	4.36573	4.22988	4.47025	4.07315	4.51245	4.33403	4.95429	4.5131	4.57843	4.57885	4.24229	4.67335	4.61735	4.70888	4.53958	4.65104	5.03942	4.55072	4.43154	4.2667	4.42209
1553482_at	2.70815	2.84304	2.74917	2.8891	3.15055	3.19517	2.77421	2.98525	3.00372	2.97241	3.07651	2.61621	3.29019	3.01437	3.07379	2.75614	3.39395	3.23686	3.08544	3.17039	3.18416	2.96904	2.89618	2.90821	2.78049	3.01963	3.10472	2.92216	2.90597	3.20058	2.98171	3.0864	3.00294	2.94617	3.22015	2.97916	2.97803	2.8237	2.94156	3.33743	3.01549	2.83366	2.9373	2.88645	2.93226	2.89211	2.90678	3.18492	2.87731
1553483_at	4.80476	5.04841	5.30334	5.15338	5.46967	5.18246	5.1858	5.34597	5.12875	5.21594	5.07523	5.35011	5.09177	5.71206	5.5891	5.61453	5.63134	4.91585	5.04133	5.24898	5.81442	5.38171	5.24508	5.20356	5.25627	5.42372	5.52498	5.0195	5.42988	5.25839	4.98782	5.44956	5.10199	5.29793	5.01067	5.17037	5.11764	4.99458	5.023	4.75285	5.42372	5.51005	5.42323	5.05653	5.50085	5.05187	5.47169	5.25578	5.17605
1553484_at	3.44366	3.21234	3.23206	3.29248	3.42603	3.35216	3.34164	3.48305	3.26347	3.39212	3.54697	3.27173	3.49759	3.55106	3.86003	3.87685	3.32711	3.26117	3.47566	3.48781	3.62232	3.1795	3.30705	3.3392	3.15086	3.33574	3.30735	3.53577	3.25746	3.34584	3.85092	3.52454	3.37524	3.37044	3.4167	3.4167	3.30508	3.32268	3.29314	3.65047	3.44563	3.32373	3.78946	3.34386	3.68465	3.45496	3.4016	3.55255	3.41247
1553485_at	3.62117	3.71585	3.59113	3.58157	3.54655	3.50228	3.62917	3.40863	3.54367	3.6389	3.45983	3.45616	3.50913	3.96975	3.94698	3.87038	3.55391	3.54833	3.59251	3.91236	3.9479	3.6933	3.92514	3.50416	3.56827	3.59366	3.47759	3.84093	3.66716	3.80115	3.60796	3.37247	3.50924	3.58803	3.77764	3.70427	3.30827	3.21781	3.48245	3.72309	3.94328	3.79849	3.46973	3.48806	3.95843	4.00815	4.04447	3.59965	3.72804
1553486_a_at	3.92992	3.62499	3.6319	3.90903	3.63487	3.65672	3.66779	3.86843	3.52855	3.59521	3.88327	3.44198	3.75536	4.2043	3.79702	4.10869	3.97126	3.82743	3.99477	3.97076	3.96272	3.76977	3.86802	3.71235	3.61305	3.9294	3.91117	3.79696	3.74881	3.58107	3.6716	3.76771	3.82125	3.54258	3.90106	3.5217	3.71417	3.67446	3.59841	3.86533	3.97828	4.46704	3.72329	3.85188	3.81507	3.44922	3.76408	3.57382	3.62574
1553488_at	4.47289	4.40913	4.61253	4.69057	4.7817	4.60568	4.71279	4.89978	4.6019	4.73444	4.93933	4.91381	5.00783	4.76574	4.66609	4.89806	4.55703	4.86403	4.8365	4.8919	4.83414	4.60124	4.528	4.60889	4.33511	5.12878	5.19932	4.76351	4.936	5.07455	4.56615	5.04564	4.95961	4.79444	4.90815	4.94979	4.73123	4.7248	4.65655	4.8603	4.56718	4.85897	4.43092	4.4882	4.58157	4.45502	4.52234	4.92398	4.96297
1553489_a_at	3.82263	3.75623	3.72713	4.00346	3.87389	4.01013	4.02424	4.00119	4.43456	4.20926	4.00821	3.91987	4.5717	4.0179	3.80427	4.35747	3.95967	3.83592	3.75782	4.5325	3.92795	3.69772	3.81658	3.67642	3.85873	4.29272	4.13553	4.08237	3.95749	4.25526	3.87455	3.95351	3.80606	3.89334	4.30835	4.08289	3.87754	4.19361	3.75582	3.80526	3.7927	4.21861	3.94892	4.02435	3.99381	3.95151	3.83886	3.8844	4.08016
1553491_at	4.14909	3.60229	3.94722	3.88903	4.11311	3.79522	4.46814	4.20527	3.95142	3.86197	4.1165	3.39303	3.66602	4.28531	3.92301	4.24771	4.18984	3.8155	4.03501	4.04505	3.96822	3.95606	3.60446	3.96733	4.28657	4.17808	4.27492	4.05612	4.26107	3.92343	3.84064	3.98373	3.93175	3.8624	4.5268	3.88539	3.97278	4.00989	3.89161	4.14465	3.82374	4.27146	4.11193	4.43191	3.77284	3.95862	4.1889	4.04371	4.25277
1553492_a_at	3.63621	3.71584	3.46022	4.35146	4.2143	3.77183	3.7766	3.89105	3.60014	3.73845	3.68473	3.66267	3.80761	3.95052	3.85377	3.88051	4.25315	3.93131	4.28914	4.11566	4.39617	4.00369	3.66857	4.17423	3.82533	3.88697	3.85763	4.08151	4.06342	3.92043	3.87563	3.76598	3.60417	3.90634	4.05148	3.81806	3.90463	3.85086	3.61863	3.83056	3.65559	3.67289	3.84927	3.9027	4.22336	3.72475	4.2395	3.71334	3.58819
1553493_a_at	4.86835	4.46126	4.81299	5.51289	5.04986	4.67211	4.46887	4.77503	4.37585	4.84816	4.444	5.04267	5.28592	4.81535	4.97702	4.98329	5.11275	4.8306	4.99393	5.26266	4.91469	4.65169	4.58118	4.89387	4.78417	5.00286	5.1444	4.7786	4.67193	4.78111	4.74223	4.69914	4.54169	4.64846	4.49707	4.67201	4.68792	4.33079	4.43114	4.80065	4.6814	4.77558	5.26748	4.55804	4.75102	4.57807	5.06743	4.82176	4.50071
1553494_at	2.79398	2.92007	2.95752	3.06779	2.89988	2.86158	2.87428	2.83794	2.77465	2.88556	2.98402	3.22977	2.83219	2.98921	3.19884	2.83309	2.94203	2.8059	3.02529	2.94938	2.83599	2.93578	2.6848	2.75691	3.08984	3.03817	2.73554	2.78341	2.8145	2.80037	2.80911	2.84104	2.90973	2.86627	2.79761	2.77966	2.65843	2.8419	2.94124	3.05077	2.81986	3.08428	2.94256	2.95256	3.19457	2.9343	3.07585	2.88655	3.00155
1553497_at	2.85735	2.94341	2.95529	3.4122	2.89503	3.03369	2.93349	2.95625	2.80329	3.28988	2.73509	2.73008	2.81562	3.44205	2.95526	3.51118	2.81253	2.89408	3.06718	2.95935	2.93732	2.67645	2.92336	3.02352	2.81755	2.76451	2.96318	3.14423	2.92301	2.94097	2.96004	2.76998	2.92606	3.05001	2.88868	2.95272	2.92593	2.59775	2.79222	3.07362	3.13007	2.8084	3.16013	2.97365	3.13534	3.0546	3.14517	2.75881	2.68123
1553498_at	4.4469	4.73042	4.49516	4.89875	4.61105	4.77849	5.08507	4.57363	4.51019	4.23934	4.52156	4.54412	4.53871	5.3754	4.9936	5.40294	5.49138	5.0757	5.01799	5.1564	5.12466	4.6617	4.69009	4.83407	4.78998	4.65003	4.4563	4.65477	4.51577	4.55147	4.48259	4.50636	4.2455	4.47096	4.81736	4.49218	4.92058	4.37503	4.35595	4.88176	4.50625	5.2537	5.01153	4.96608	4.93687	4.90072	4.64051	4.40746	4.2748
1553499_s_at	5.88474	5.77825	5.64348	6.56771	6.34456	6.155	6.16108	6.02716	5.66125	5.65573	5.73114	5.28947	6.00373	6.93733	6.67551	7.07018	6.71771	6.3346	5.9936	6.57415	6.40391	5.92848	6.10901	6.19728	5.62493	5.96421	5.98112	6.15868	5.9264	6.30073	6.15858	5.86281	5.46466	6.06861	5.87141	6.20961	6.22919	5.89139	6.07628	6.44146	6.51264	6.63797	6.79649	5.94583	6.32219	5.80746	6.57193	5.97966	5.71758
1553500_at	4.30195	4.49291	4.17831	5.16696	4.81117	4.15594	4.33249	4.52143	4.15433	4.23577	4.37581	4.75703	4.31751	4.76815	4.30227	5.35099	5.13473	4.60523	4.76865	4.7141	4.81952	4.21527	4.04907	4.542	4.28819	4.34687	4.25303	4.1873	4.43956	4.40736	4.37226	4.36762	4.16789	4.49609	4.38461	4.50628	4.23502	4.13698	4.3128	4.71423	4.33249	4.35946	4.73007	4.55331	4.43247	4.10593	4.37803	4.49551	4.26538
1553502_a_at	4.27329	3.92367	3.97158	4.18391	4.37644	3.82624	4.39459	4.3864	4.38168	4.32977	4.39674	4.17931	4.1565	4.33602	4.06443	4.06374	4.14746	4.0877	4.00363	4.23051	4.47499	4.01139	4.27697	4.00053	4.15929	4.30476	4.29379	4.1439	4.1706	4.71699	4.64561	4.41789	4.37165	4.27212	4.43484	4.46865	4.37144	3.95451	4.43857	4.10558	4.50089	4.58285	4.61293	4.28131	4.5596	3.92516	4.43038	4.67979	4.42519
1553504_at	4.00805	3.98018	3.92201	4.21344	4.12428	4.05831	3.89375	4.15692	4.09353	3.98708	4.19772	3.99499	4.49584	4.32393	4.18486	3.9752	3.96285	4.40307	4.35214	5.03503	4.32853	4.10405	3.98647	4.15444	3.84193	4.06373	4.02263	4.26018	4.46919	4.19589	4.0395	3.91082	4.17194	4.07445	4.22968	4.0129	4.13033	4.2503	4.16515	4.11685	4.25937	4.3317	4.5197	4.18497	4.43413	4.01301	4.22144	4.15471	4.01133
1553505_at	4.08943	3.70938	3.92201	4.49696	4.03483	4.17379	4.06763	3.71468	3.63923	3.59531	3.52466	3.62673	3.66555	4.05737	4.17598	4.48873	3.62257	3.96534	4.0598	4.27058	4.42022	3.93157	4.41141	4.16391	4.1381	3.57856	3.52349	3.9008	3.71339	3.98673	3.78253	3.72961	3.48521	3.78337	3.6939	3.7728	3.82417	3.69464	3.65445	4.1329	4.0949	4.12981	4.54551	3.88448	4.03394	3.89223	3.80177	3.89609	3.4918
1553506_at	4.44726	4.74066	4.06505	4.70094	4.70476	4.6437	4.20155	4.59998	4.23584	5.02433	4.40958	4.03373	4.34796	4.54919	4.68574	4.55341	4.35458	4.58646	4.43784	4.78148	4.87504	4.64637	4.22643	4.38256	4.05417	4.74346	4.80424	5.06134	4.45169	4.44289	4.14862	4.45744	4.26845	4.48706	4.38333	4.50822	4.67479	4.45556	4.32901	5.00404	4.69837	4.75481	4.36172	4.39622	4.45739	4.43584	4.27326	4.35531	4.40647
1553507_a_at	4.6375	4.31326	4.78267	4.52683	5.11745	4.75179	4.5815	4.89694	4.68526	4.61138	4.30648	4.56982	4.86059	5.49325	4.69426	5.24197	5.33344	5.19596	5.17092	5.51693	5.3438	4.61277	4.53327	4.64618	4.77785	5.10873	5.09241	4.70518	4.70138	5.08531	4.88945	4.68819	4.50226	4.49713	4.5593	5.051	4.56612	4.48051	4.38392	4.85618	4.86887	5.2429	5.11302	5.1157	4.94076	4.77183	5.04469	4.82343	4.82189
1553508_at	3.98899	4.20643	3.89562	4.51221	4.31323	3.91694	4.5886	4.33386	3.99291	4.15638	3.9068	3.98798	3.87116	4.02851	4.03153	4.28228	4.49205	3.82003	3.96414	3.96324	4.22987	4.31464	3.98766	4.28038	4.22037	4.3618	4.05611	4.31743	4.13002	3.77131	4.02102	4.0659	4.05133	4.14034	4.21527	4.31384	4.21024	3.83226	3.89725	4.33712	4.18567	4.48819	4.16859	4.21371	4.01395	4.32641	4.23956	3.97638	3.90511
1553510_s_at	7.16885	7.94745	8.04582	5.82508	6.01556	7.30881	7.84228	8.56776	7.80857	7.07186	6.16299	7.58129	7.09274	6.14671	5.95834	6.3023	6.10121	5.80471	6.19293	6.66472	6.63022	7.5951	7.59962	7.44446	7.7874	8.7177	8.38803	7.63783	7.86275	7.68994	7.30123	7.49263	7.15358	7.96291	6.59468	6.47606	7.33614	7.22461	6.88505	6.40139	6.03881	6.37324	6.35753	6.79513	6.38346	6.78562	6.61359	6.49237	6.65594
1553511_at	5.21626	5.21599	5.17963	5.5829	5.37615	5.47151	5.3579	5.30304	5.03627	5.21136	5.03055	4.97062	5.24893	5.36918	5.72265	5.87955	5.36815	5.14059	5.24019	5.62304	5.48996	5.17706	5.03063	5.53863	4.92698	5.21085	5.40451	5.32624	5.19543	5.11085	5.72762	5.3965	5.13782	5.38125	5.36684	5.53134	5.45462	5.0268	5.28317	5.48358	5.25908	5.19217	5.32864	5.44098	5.58231	5.21046	5.48975	5.48387	5.14665
1553512_at	3.86692	3.8004	3.73924	4.47227	4.75901	3.71313	4.18084	4.27422	4.01993	4.16162	4.39167	4.36779	4.48084	4.54312	4.46334	4.05673	4.22649	4.28548	4.51156	4.54509	4.78166	3.93294	4.40866	3.95332	4.05519	4.30865	3.84783	4.13609	3.91301	4.32058	4.32464	4.13141	3.71095	4.0444	4.23578	3.95854	4.02339	3.99569	4.26428	4.43349	4.19567	4.83624	4.42391	4.13511	4.24144	3.81188	4.20242	4.16438	3.91881
1553513_at	4.34873	4.20385	3.82173	4.68103	4.08601	4.18402	4.24307	4.2483	4.19894	3.9263	4.24017	3.91459	4.26481	4.73817	4.47709	4.33439	4.11727	4.44668	4.20672	4.48082	4.26273	3.99623	4.03417	4.10055	4.05324	4.11699	3.79449	4.48764	4.78231	4.28821	4.09471	4.15635	4.21479	4.14109	4.35212	4.11914	4.15902	4.10669	4.04807	4.48595	4.38039	4.44798	4.5128	3.96176	4.30448	4.5802	4.16881	4.59069	4.35048
1553514_a_at	4.80833	4.91765	4.61692	4.84361	5.02384	4.68101	4.84362	5.0331	4.97083	4.63401	5.57224	4.71837	4.56913	4.86634	4.92994	5.0916	4.84879	4.90767	4.84534	4.94464	4.82117	4.62854	4.8545	4.81177	4.41502	5.46784	4.99577	6.11457	5.73726	5.10627	4.6704	4.52218	4.53786	4.80035	5.59079	4.777	4.88901	4.6642	4.53099	5.02357	5.18242	5.18124	5.08705	5.04069	5.21524	4.72764	4.64371	5.20477	5.3648
1553515_at	3.81307	3.76161	3.8146	4.36365	4.19798	3.92233	3.77468	4.03773	3.92639	3.95379	3.67255	3.49273	3.78943	4.01459	4.0427	3.87866	3.94089	4.2495	4.16003	3.67772	3.95752	3.77437	3.65954	3.77644	3.41993	3.94299	4.39766	4.09968	3.78495	4.13392	3.95211	3.86806	3.96542	3.94671	4.01171	3.78049	4.06244	3.90766	3.8091	3.90953	3.78441	3.70118	3.60656	3.86728	3.8262	3.88863	3.84093	4.25134	3.83697
1553517_at	4.04933	3.95335	3.97187	4.16241	4.33021	3.92326	4.17183	4.11575	3.60289	3.86415	3.8327	3.79551	3.95671	4.37293	4.88703	4.33758	4.39209	4.52753	4.20144	4.54798	4.181	4.14248	4.31741	4.09015	3.94275	4.09716	3.92953	3.78161	3.9598	3.90167	3.74804	4.0354	3.70488	3.75225	3.73616	3.91499	3.86384	3.4558	3.879	3.87043	3.97007	4.20407	4.44231	3.94402	4.10663	3.76709	3.99204	3.82931	3.70475
1553518_at	4.65149	4.09615	4.61398	4.59902	4.7832	4.64414	4.3536	4.55821	4.32055	4.0878	4.51684	4.28697	4.39763	4.91883	4.83872	5.14095	4.91568	4.95174	4.65378	4.69534	4.70732	4.8967	4.79413	4.89436	4.35013	4.80748	4.61433	4.63219	4.71368	4.64523	4.69103	4.04491	4.61327	4.35209	4.64513	4.81519	5.00442	4.63973	4.50163	4.86276	4.87742	5.01079	5.12562	4.94214	4.8284	4.74686	4.75573	4.9714	4.60111
1553519_at	2.71567	2.74085	2.6594	3.19003	2.7279	2.6092	2.64979	2.55334	2.75101	2.63921	2.5797	2.45237	2.74325	2.90324	3.08287	2.66542	2.70638	2.74559	2.74354	2.54578	2.72714	2.68852	2.85095	2.77281	2.83519	2.79353	2.56854	2.70829	2.72276	2.64819	2.75026	2.8455	2.74709	2.53514	2.75808	2.83315	2.72756	2.77145	2.67662	3.174	2.58619	2.76799	2.94584	2.5236	2.73912	2.60213	2.67716	2.58682	2.75187
1553521_at	3.49049	3.66749	3.91399	3.98744	3.82915	3.68652	3.6529	3.69347	3.77647	3.74044	3.8515	3.64151	3.91847	4.48085	3.78786	4.31288	3.92803	3.80787	3.63178	3.8322	3.94274	3.95523	3.88725	4.05831	3.62787	3.70638	3.80202	4.02313	3.90412	3.96871	3.63395	3.98059	3.53064	3.77291	3.91613	3.95177	3.91893	3.8434	3.67417	3.82944	3.50079	3.98354	3.85735	4.09824	4.1151	3.89487	3.9545	3.81805	3.71236
1553523_at	4.57294	4.7541	4.58759	5.02999	5.07641	4.66973	4.66505	4.95674	4.56721	5.33486	4.57996	4.4407	4.69923	4.97123	4.63847	5.02927	5.29946	4.92513	4.79635	4.7598	4.95954	4.61209	4.62545	4.6793	4.89492	4.6556	4.96767	4.66155	5.03341	4.84467	5.88983	6.18007	5.54126	6.03895	4.71537	4.77513	4.82463	4.7744	4.59807	5.08442	4.64477	5.19079	4.93478	5.17179	5.02686	5.21454	5.03126	4.69484	4.8976
1553524_at	3.32797	3.51667	3.46165	3.8246	3.20184	3.39145	3.84678	3.42583	3.34314	3.4355	3.41186	3.2725	3.31271	3.47993	3.58256	3.91385	3.47303	3.50818	3.54107	3.68539	3.65216	3.2825	3.81841	3.39836	3.15502	3.62442	3.42859	3.54365	3.36543	3.34329	3.97463	3.45537	3.38375	3.41816	3.18017	3.46512	3.50322	3.35067	3.30054	3.70146	3.65923	3.97132	3.63725	3.63024	3.34071	3.57829	3.53412	3.45886	3.26283
1553525_at	4.70266	5.48677	5.01099	4.96607	4.57381	4.77168	4.72791	4.90343	4.48599	4.38474	4.521	4.31675	4.65451	5.06835	4.61217	5.19682	4.91717	4.86447	4.86225	4.76889	5.26056	5.10596	5.04861	5.31863	4.52052	4.87941	5.13564	4.63398	4.97473	4.89749	4.69435	4.53624	4.64352	4.65615	4.70881	4.77372	4.92427	4.59107	4.37226	5.12078	4.91579	4.85608	4.83113	5.12255	5.09266	4.98382	4.69809	4.51686	4.49132
1553526_at	5.18452	5.22365	5.19918	5.36098	5.41181	5.3665	5.22948	5.24674	5.15094	5.52653	5.44416	5.05093	5.73681	5.32723	5.57141	5.89452	5.79074	5.35362	5.59217	5.90531	5.87805	5.43677	5.32396	5.3583	5.28168	5.2421	5.58578	5.35047	5.72704	5.5124	5.38499	5.47612	5.41491	5.50715	5.39936	5.72273	5.28718	5.5091	5.31787	5.7022	5.34972	5.87803	5.80518	5.51476	5.70592	5.28155	5.47158	5.45806	5.10317
1553527_at	4.59653	4.37402	4.6417	4.81574	4.33201	4.92885	4.55388	4.67265	4.43374	4.16908	4.10279	4.49724	4.4742	4.73443	4.86662	4.80661	5.18775	4.30405	4.49141	4.91532	4.4422	4.69331	4.6364	4.55083	4.50637	4.55257	4.54204	4.42922	4.43395	4.76521	4.45956	4.23937	3.96678	4.28835	4.3195	4.33762	4.6361	4.32192	4.33784	4.8003	4.35029	4.79316	4.72781	4.53277	4.71704	4.58753	5.00228	4.3296	4.42592
1553528_a_at	6.68508	6.65517	6.97929	7.55639	7.69405	7.39441	6.40104	7.91649	7.85327	7.40479	6.75785	8.27415	7.08479	7.59735	7.63003	7.25554	7.44796	7.67214	7.90377	7.50952	7.53242	6.32312	6.42312	6.27573	6.69436	7.90222	7.58346	6.61235	7.0967	7.64453	6.81688	7.16729	7.03876	7.26271	6.71216	7.2066	7.17244	6.95287	6.24158	6.44608	5.43619	5.976	6.61863	7.41113	6.90205	7.62468	6.90495	6.62232	6.98839
1553529_at	3.98819	3.85138	3.89269	3.9503	4.0333	3.7598	3.64756	3.82663	3.92167	3.76953	3.71964	3.77673	3.68071	4.97576	4.28523	4.26433	3.9117	3.84954	4.13859	4.2348	4.03432	4.03239	3.96602	4.06339	3.51939	3.9305	3.83048	3.70709	3.97365	3.9574	4.51824	3.73014	3.39788	3.61023	4.09487	3.82179	4.02792	3.82107	3.76169	4.28421	4.41955	4.20809	4.21117	3.99243	4.41058	4.12711	3.88693	4.03352	3.73318
1553530_a_at	9.82492	9.54397	10.4832	8.75042	10.0256	10.9113	9.86377	10.0916	11.0164	10.8766	11.0105	9.50036	10.4249	8.45066	8.20304	7.55538	8.30698	10.0826	9.44725	9.11897	9.37561	10.8558	9.88564	10.6463	9.809	9.96944	10.2052	10.4736	10.7665	10.8917	10.7394	10.7029	10.9938	10.6036	10.7974	10.4314	10.6934	10.5381	10.2111	8.62257	9.02568	9.37661	8.36481	10.4905	8.67568	10.3719	9.56632	10.3719	11.5219
1553531_at	4.84215	5.43596	4.66626	5.64735	5.95375	4.30816	4.78782	4.91425	4.67167	5.50108	5.45897	4.97875	5.44875	5.1506	4.94665	5.7321	5.24731	6.0855	5.92235	5.73673	5.05901	5.29943	5.01267	5.18649	5.4641	4.38556	5.48731	5.46081	5.01504	4.32672	5.92282	5.92133	5.39737	5.63932	4.95747	4.98429	4.85946	5.52024	5.10864	5.95303	5.48657	5.92493	6.16071	5.32803	5.37707	5.40343	5.1928	5.6661	4.94929
1553532_a_at	4.03891	3.89613	4.19214	3.95339	4.18079	4.21835	4.16255	4.003	4.02106	3.87473	4.28652	3.77203	4.11053	4.56737	4.03992	4.25949	4.17586	4.03003	4.19593	4.46347	4.35024	3.83101	4.06154	4.18268	3.60226	4.1161	4.58809	4.10892	4.39462	3.92407	3.83993	4.01169	3.73524	4.16291	4.11727	3.81397	4.13081	4.03955	3.93164	4.22007	3.92192	4.58306	4.11759	4.03212	4.24841	3.93722	4.47422	4.46259	4.22231
1553533_at	3.95567	4.05961	3.90941	4.72812	4.68415	4.2928	4.72174	4.49997	4.04988	4.21757	4.37137	4.28683	4.4473	4.35266	4.49025	5.24267	4.82544	4.53722	4.42031	4.39031	4.48183	4.41142	4.09667	4.14382	4.24558	4.60428	4.22836	4.35806	4.4518	4.63713	4.49842	4.20018	4.276	4.45999	4.39364	4.44477	4.11577	4.73548	4.10055	4.62556	4.47927	4.83008	4.79038	4.21976	4.29487	4.37021	4.54423	4.51542	4.43918
1553534_at	3.50868	3.07486	3.49483	3.44391	3.44513	3.54018	3.35219	3.47839	3.254	3.21347	3.08788	3.095	2.8696	3.67121	3.3395	4.02612	3.76165	3.77585	3.29575	3.4958	3.43762	3.39315	3.20525	3.39237	3.29532	3.50716	3.33223	3.43581	3.49318	3.38621	3.21693	3.31085	3.24046	3.22743	3.47179	3.4238	3.24796	2.8665	3.14312	3.71479	3.66125	3.67912	3.88478	3.2474	3.36391	3.69909	3.13499	3.50241	3.17606
1553535_a_at	6.30481	5.85819	6.62018	6.4338	5.88781	6.67971	6.10799	6.57586	6.87464	6.56129	6.27523	5.8607	7.19733	5.89153	5.74331	7.14129	6.07759	5.8421	6.5041	6.01956	6.78036	6.63405	6.41194	6.51728	6.37266	6.88479	6.748	6.62903	6.61683	6.99581	6.28731	6.46826	6.54281	6.55194	6.57486	6.60713	6.86318	6.85169	6.40339	6.49599	6.36552	6.45566	6.33572	6.70792	6.10042	6.52376	6.3641	6.34438	6.3957
1553536_at	5.80868	6.12008	5.5037	5.84	5.27334	5.90233	5.55523	5.51129	5.21921	5.36361	5.67761	4.98082	5.90478	5.21265	5.89625	6.23213	6.18915	5.37794	5.31954	5.11416	5.2095	5.35071	6.05593	5.6131	5.64139	5.2271	5.46426	5.23538	5.31619	5.49531	5.10049	5.12814	5.09413	5.28593	5.43765	5.37668	5.37907	5.41976	5.55482	7.22128	8.08532	7.79623	7.33052	6.18044	6.23316	6.07319	5.81538	5.12189	5.288
1553537_at	3.65812	3.68797	3.62388	3.64486	3.66595	3.5522	3.85892	3.65411	3.87962	3.55209	3.88069	3.73617	3.73454	3.61357	4.07017	3.78689	3.44517	3.79372	3.41224	3.48818	3.88447	3.77106	3.51822	3.72566	3.71426	3.64248	3.75041	3.64409	3.31612	3.81409	3.59035	3.62696	3.53187	3.54686	4.06626	3.77304	3.75283	3.93235	3.70303	3.50661	4.07312	3.68943	3.79035	3.6588	3.86542	3.78949	3.89098	3.7443	3.64108
1553538_s_at	15.0015	14.8587	15.118	14.9365	15.173	15.0443	14.0271	15.2311	15.0799	15.1505	14.8883	14.676	14.7291	15.0678	15.1144	14.3036	14.8096	15.1969	15.1957	15.0735	15.0806	15.0505	14.4541	15.0582	14.0768	15.2363	15.3218	14.8755	14.9734	14.9995	15.0615	15.181	15.083	15.1343	14.7939	14.9596	15.0033	14.851	14.902	15.16	15.227	15.1545	15.1562	14.9872	14.8397	14.9995	14.4555	15.1284	14.9181
1553539_at	4.92398	4.74427	4.93373	5.69948	5.43806	5.2558	4.81153	5.12477	5.20286	5.11911	5.30281	4.65636	5.25047	5.11192	5.42658	5.61825	5.41582	5.34725	5.49157	5.61477	5.45215	5.46869	5.40762	5.12815	5.13363	5.10162	5.3993	5.05737	5.03019	5.07618	5.34442	5.09105	4.9123	5.00208	5.55719	5.3815	5.4202	5.20585	5.24489	5.85876	5.18233	5.71817	4.6609	5.33869	5.13299	5.08299	5.09905	5.34468	5.52997
1553540_a_at	5.83094	4.81322	5.39814	5.16636	5.37933	5.24287	4.70156	5.30475	5.14868	4.86272	5.32677	4.74854	5.13822	4.97088	5.09318	5.4285	5.08949	5.44292	4.94165	4.98367	5.51204	5.0138	5.14185	5.43179	5.13164	5.23555	5.12454	4.95196	4.98999	5.20087	5.21408	5.00874	4.96756	5.15552	4.9825	5.56442	5.24596	5.5686	5.23195	5.18117	5.37963	5.39729	5.44536	5.28243	5.42019	5.4423	5.36235	5.5649	5.18082
1553541_at	3.30875	2.97893	2.91342	3.85476	3.37265	3.43101	3.13753	3.43805	3.08913	3.12078	3.3013	2.84363	3.13164	3.46239	3.23699	3.76548	3.76625	3.50245	3.60686	3.63324	3.64712	3.29378	3.31768	3.29832	3.30352	3.28718	3.48165	3.09153	3.57265	3.38436	3.13099	3.21042	2.99308	3.33918	3.54781	3.43632	3.33009	3.11248	3.20149	3.49401	3.46938	3.92057	3.71805	3.51972	3.22816	3.40151	3.60553	3.56562	3.16629
1553542_at	7.53334	7.74887	7.36449	7.28644	7.76006	6.38846	6.115	7.64496	6.97131	6.82974	8.61818	6.3057	7.74985	6.81247	7.69099	7.27634	6.89683	7.62699	7.59567	7.50735	7.20185	6.24834	6.40225	6.603	6.21625	7.44088	8.01251	7.17868	6.91261	6.9314	6.93373	7.07168	6.93729	7.07731	8.71806	6.79818	7.16154	7.8382	7.5749	7.19817	6.84136	7.53875	6.90502	7.36799	6.98943	7.19869	6.89251	7.28888	7.26237
1553544_at	4.74543	4.44028	4.63947	4.73416	4.52148	4.64859	4.46984	4.77638	4.51087	4.40767	4.69803	4.56394	4.20601	4.82266	4.82999	5.09343	4.92485	4.62372	4.48928	4.58944	5.02261	4.57304	4.37856	5.00662	4.21413	4.62571	4.98538	4.46719	4.79511	4.62808	4.97569	4.52414	4.49724	4.54224	4.41966	4.82543	4.75924	4.48831	4.48501	4.81958	5.12019	5.2802	5.23417	4.58939	4.69324	4.60448	4.78814	5.07031	4.67721
1553545_at	4.01125	3.94632	3.85991	4.83643	4.30405	4.42133	4.1035	4.42306	4.2869	4.33173	4.20617	4.12148	4.27237	4.65103	4.4123	4.84165	4.38693	4.22294	4.39921	4.52396	4.60751	4.31755	4.35996	4.22189	4.19065	4.66906	4.70182	4.34205	4.28977	4.33725	4.50048	4.58191	4.14695	4.47938	4.22642	4.45809	4.59201	4.13918	4.24284	4.29758	4.45335	4.51328	4.65473	4.4701	4.43287	4.32778	4.30912	4.60347	4.84391
1553546_at	3.77189	3.81068	3.82511	4.05419	3.89955	3.69401	3.94693	3.85209	3.91062	3.68406	3.9059	3.84436	3.76238	3.79448	4.13778	4.11666	4.12253	3.81034	3.6843	3.83589	3.85818	3.8915	3.8336	3.78575	4.03825	3.94198	3.93404	3.75666	3.77387	3.93297	3.77103	3.96368	3.78842	3.7599	3.89828	3.82695	3.83402	3.90017	3.79687	4.18381	3.86297	3.9485	3.8747	3.92423	3.94334	3.98724	3.85296	3.86113	3.72894
1553547_at	4.61548	4.69451	4.31873	4.30707	4.36024	4.27037	4.49698	4.03771	4.17468	4.03581	4.26016	4.39444	4.50031	4.10671	4.48128	4.59255	4.96857	4.57333	4.20907	4.12989	4.5231	4.43419	4.48376	4.33912	4.38053	4.55784	4.24263	4.27686	4.16049	4.242	4.36337	4.46642	3.89438	4.2492	4.23439	4.29445	4.44942	4.78944	4.22799	4.53117	4.53705	4.40708	4.1594	4.52393	4.45187	4.28485	4.56822	4.22017	4.08433
1553549_at	4.0085	3.84999	3.9808	4.32206	3.87076	3.69587	4.09088	3.51106	3.47655	3.70718	3.45936	3.24817	3.66147	4.01255	3.7839	3.92714	3.99871	3.9351	3.68904	4.09103	4.14357	3.74088	3.82774	3.95312	3.97318	3.82109	3.80472	3.90264	3.86288	3.71748	3.71359	3.90051	3.07601	3.71157	3.74675	3.82878	3.91831	3.36261	3.4091	3.94643	4.11821	4.1266	4.16857	3.81564	3.95188	3.71043	3.98079	3.80042	3.64922
1553550_at	3.65974	3.54379	3.93027	3.79174	3.51461	3.52816	3.64929	3.38195	3.45156	3.33253	3.72965	3.35436	3.5309	3.74094	4.014	3.98988	4.19583	3.4033	3.12261	3.65864	3.44328	3.4233	3.38754	3.42322	3.4109	3.13221	3.45921	3.60708	3.19599	3.73381	3.67816	3.04422	3.32798	3.26744	3.44431	3.39448	3.61237	3.16455	3.52869	3.75675	3.80165	4.00493	3.8882	3.79936	3.74051	3.93896	3.46814	3.60834	3.39123
1553551_s_at	13.4322	12.6513	13.5102	12.9581	14.387	13.7566	12.1955	14.0877	14.2946	14.6253	13.8707	13.0791	12.6477	14.1095	13.0914	12.2833	12.3609	14.107	14.1548	13.641	13.562	13.1199	12.5749	13.158	13.0701	13.9418	14.7465	13.314	13.5287	14.0253	14.8868	14.5287	14.0705	14.2876	13.7093	14.082	14.3982	13.0956	13.1469	13.6352	14.0193	14.0249	13.9674	13.5539	13.4812	13.4949	13.1345	13.7911	13.6989
1553552_at	4.49628	4.38999	4.41912	4.53675	4.29054	4.45795	4.61837	4.57727	4.52515	4.7063	4.1816	4.36716	4.32755	4.67512	4.83186	4.77996	4.3854	4.58079	4.44263	4.6063	4.80328	4.44594	4.55202	4.87089	4.54227	4.42892	4.51166	4.48879	4.49135	4.55091	4.84422	4.25352	4.26616	4.73158	4.43516	4.92977	4.39762	4.23768	4.55736	4.73859	4.46551	4.80718	4.92886	4.54254	4.64427	4.57222	4.51499	4.66288	4.45174
1553553_at	3.36098	3.21473	3.4453	3.73522	3.36913	3.56026	3.28117	3.44369	3.20404	3.30773	3.32116	3.09677	3.46501	3.94134	3.49409	3.53513	3.40367	3.67869	3.17207	3.27352	3.69215	3.68353	3.61707	3.33237	3.76398	3.29136	3.13648	3.59721	3.17816	3.21384	3.22342	3.15504	3.42458	3.18048	3.14365	3.47709	3.35333	3.35115	3.31741	3.33559	3.91319	3.56303	3.98276	3.67099	3.47715	3.65489	3.97182	3.35389	3.34642
1553555_at	4.07738	3.82837	4.0004	4.2044	3.71861	3.90644	3.90427	3.74913	3.88526	3.50225	4.03676	3.59598	3.80729	3.95484	4.24036	4.92528	4.40104	3.99068	3.76915	4.08238	3.9326	3.9091	3.96046	4.07528	4.00266	3.97368	4.00174	4.05766	4.17604	4.01479	4.17815	3.72728	3.71972	3.97782	4.21295	4.34976	4.263	3.67154	3.87692	4.05642	4.24717	4.10373	3.99394	3.97061	4.20515	4.13163	4.25797	4.00357	3.82479
1553556_at	3.594	3.01116	2.92335	3.42722	3.07367	3.07943	3.41623	2.94883	2.90269	2.98074	3.06888	2.96837	3.24758	3.37711	3.55582	3.29984	3.3097	3.53928	3.3975	3.24569	3.20043	3.11973	3.14526	2.98116	3.33494	3.01318	3.06402	2.8556	3.1423	3.16657	3.10849	3.03467	3.03993	3.02105	3.06851	3.02528	2.92401	2.98928	3.04182	3.22998	2.98411	3.44062	3.3175	3.30206	3.35182	3.221	2.87823	3.07352	2.87845
1553558_at	3.38392	3.40589	3.7461	3.34873	3.5136	3.82035	3.91087	3.71005	3.50723	3.5128	3.37676	3.29842	3.61226	3.58197	4.31225	4.179	3.69717	3.74824	3.81929	3.69211	3.84638	3.72146	3.67439	3.78151	3.61671	3.43722	3.50526	3.71496	3.69821	3.86226	4.06313	3.64888	3.52238	3.74838	3.70967	3.59737	3.76792	3.86889	3.55241	3.66434	3.77915	3.70728	4.07056	3.86806	3.916	4.20587	3.99248	3.76703	3.53114
1553559_at	4.36656	4.36604	4.80746	4.32558	4.42702	4.72719	4.56198	5.03451	5.20197	4.46882	4.74142	4.47966	4.82294	4.35941	4.77022	4.40888	4.74856	4.35963	4.55087	4.14862	4.50485	4.28925	4.57982	4.64637	4.15134	5.14506	5.74884	4.89246	4.58236	4.72787	4.55587	4.81128	4.54056	4.56638	4.90636	4.56661	4.37933	4.7972	4.29039	4.757	4.5187	4.27762	4.67906	4.74189	4.84801	4.74103	4.56769	4.60656	5.00452
1553560_at	4.13034	4.15707	3.9764	4.38579	3.89898	3.98345	3.96776	3.98025	3.64858	4.21908	3.44515	3.8494	3.84679	4.35503	4.27637	4.7753	4.88278	4.20035	4.28849	4.71691	4.50636	3.91775	4.00964	4.08354	3.78461	3.9036	3.67157	3.9777	4.04394	3.63289	4.13614	3.90869	3.6788	4.04404	3.89722	3.8742	3.80051	3.84141	3.64482	4.51399	3.82435	4.87828	4.25085	3.69386	4.39879	3.76906	4.30594	3.81095	3.65809
1553561_at	3.57302	3.62966	3.58444	3.85483	3.85726	3.58026	3.32864	3.64147	3.83714	3.71639	3.5697	3.26749	3.80253	3.77576	3.8509	3.578	3.9141	3.69504	3.51652	3.62552	3.65122	3.61244	3.38359	3.55342	3.50798	3.6127	3.67779	3.56538	3.7353	3.81214	3.85597	3.61443	3.66525	3.93702	3.59397	3.51935	3.82966	3.56014	3.65646	3.51867	3.43439	3.76143	3.58468	3.48165	3.67059	3.63126	3.83918	3.86845	3.62325
1553562_at	4.74471	4.17868	4.28648	4.78551	4.76642	4.48479	4.31809	4.59629	4.41221	4.56148	4.70669	4.29031	4.69472	5.13822	5.01331	4.69484	4.62163	4.6792	4.68397	4.79537	4.82679	4.22843	4.39089	4.42155	4.4971	4.79033	4.77562	4.67915	4.68602	4.81233	4.96553	4.81456	4.31313	5.10282	4.78971	4.54209	4.77586	4.65185	4.5139	4.78751	4.4817	4.44433	4.53134	4.21886	4.68399	4.682	4.44325	4.67588	4.82761
1553564_at	5.42338	4.72488	4.94554	5.77373	5.10357	4.62549	5.22412	4.95065	5.31929	4.24479	5.4247	7.22998	5.60581	5.0642	5.3923	5.63068	4.76437	5.38575	4.96772	5.21023	5.08889	5.05382	5.17452	5.01998	5.49099	5.34811	4.82774	5.60517	5.58232	5.52379	4.73412	4.62664	4.37935	4.47032	5.34691	5.71373	5.22708	5.07599	5.13957	5.07784	5.27605	4.98491	4.99469	5.39907	5.12447	5.42419	4.94275	5.16994	4.89921
1553565_s_at	6.09911	5.88434	5.76615	6.47828	5.84186	5.75635	5.75102	6.04814	6.04189	5.9816	6.2984	6.2926	6.20205	5.93202	6.01028	6.39124	6.0398	5.81219	5.98216	5.96582	5.78973	6.38175	5.8328	6.13108	5.80175	6.10506	6.13594	6.04567	5.81774	6.20081	6.1956	6.03576	6.02875	6.04753	6.36061	6.08321	6.14067	5.83016	6.00066	6.34932	6.41903	6.41694	6.27705	6.35703	5.98751	6.30396	6.46566	6.40473	6.13939
1553566_at	4.48512	4.45361	4.45326	4.94726	4.92227	4.77585	5.28237	5.0464	4.55538	4.76841	5.15015	4.25897	4.79689	5.3064	5.49324	5.39938	4.95497	4.6501	5.23302	5.2336	5.33974	4.48485	4.51184	4.79973	4.77784	4.79773	5.06267	4.80359	4.50071	4.8213	5.43141	4.90672	4.81743	5.03338	5.00335	4.85412	4.66311	4.66158	4.62344	4.88084	5.5338	5.13044	4.85238	4.63856	4.9159	4.76163	4.87695	4.82854	4.48419
1553567_s_at	13.3746	12.2873	13.5167	12.6152	15.0518	14.3493	11.9683	14.7811	14.8163	14.8132	14.9146	13.6934	13.3937	14.4988	11.7579	12.6884	12.0732	14.9468	14.9302	14.6988	14.4827	13.8837	12.352	13.8522	11.6717	14.7007	15.0315	14.0643	14.4053	14.7365	14.9025	14.8707	14.7075	14.7871	14.8334	14.8803	14.8163	13.7784	13.7463	13.4819	13.8816	13.3237	13.8166	14.224	12.985	14.2796	13.7282	14.7666	14.7812
1553568_a_at	3.92858	4.1061	4.19312	4.61376	4.00564	4.49843	3.97122	4.28508	4.07175	4.37347	3.85533	3.99339	4.29329	5.06642	4.14242	5.09592	4.14453	4.42922	4.54578	4.86211	4.66495	4.22076	3.90628	4.25789	4.33539	4.32683	4.41916	4.14547	4.39888	4.34631	3.92716	4.08544	3.91028	4.48516	4.06704	4.38521	4.27248	4.04239	3.87702	4.79448	4.13051	4.52738	4.26501	4.36625	4.55168	4.41833	4.23524	4.60352	4.04508
1553569_at	14.2497	13.3809	14.2382	13.7435	14.7861	14.2494	12.8947	15.1669	14.6196	14.8371	14.7387	13.6838	13.3851	14.4673	13.6717	13.0687	13.3925	14.8984	14.9336	14.3076	14.7161	12.8782	13.091	13.3667	12.8613	15.0957	15.2973	13.7676	13.912	14.6521	14.7988	14.8395	14.8057	14.5681	14.628	14.5266	14.4263	13.456	13.5559	14.1426	14.7388	14.2809	14.5454	13.7244	14.4116	13.7459	14.0628	14.8694	14.904
1553570_x_at	14.3244	13.4604	14.282	13.7405	14.7619	14.29	12.9641	15.1762	14.7248	14.8667	14.7248	13.7227	13.4555	14.5509	13.9124	13.1815	13.5187	14.8433	14.8923	14.3789	14.714	13.0836	13.2771	13.5131	12.9312	15.1095	15.2614	13.8551	13.973	14.698	14.7516	14.853	14.7819	14.5592	14.6484	14.5457	14.4474	13.5207	13.5945	14.2264	14.7089	14.3553	14.5673	13.7864	14.5195	13.8217	14.1838	14.8202	14.8906
1553572_a_at	6.14142	5.94696	5.94129	6.29787	6.51385	5.8352	5.79302	6.09856	5.91602	5.92856	5.87186	5.66237	6.28208	6.26106	6.49993	6.52695	6.30946	6.09233	6.05916	6.48038	6.40512	6.2152	5.88458	6.40735	6.31186	6.18543	6.15548	6.09326	6.18313	5.89066	6.27886	6.10057	6.01454	6.23808	5.96703	6.04824	6.05345	5.77004	6.02624	5.93805	6.20052	5.91618	6.40442	6.17415	6.30938	5.90569	6.22017	6.0215	6.08099
1553573_s_at	3.79683	3.60696	3.48776	3.67305	4.01031	3.44325	3.51658	3.88536	3.79527	3.65136	4.05635	3.52969	3.59783	3.93221	3.59523	3.94488	3.75155	3.62214	3.62756	3.99938	3.60385	3.7439	3.49892	3.54748	3.53868	3.62705	3.68755	3.67126	3.80467	3.69637	3.93628	3.70653	3.90774	3.86775	4.0787	3.80727	3.51386	3.72727	3.72766	3.64092	4.13895	3.90558	3.87668	3.47719	3.63252	3.736	4.12195	3.79245	3.72543
1553574_at	3.10427	2.87011	3.34762	3.26079	3.06381	3.15058	3.35551	3.32336	3.00315	3.12427	2.98637	3.03936	3.43236	3.21845	3.11013	3.35103	3.24314	2.86938	3.17158	3.33505	3.33963	3.07388	3.2894	3.51778	3.72202	3.23214	3.2703	2.96923	3.28918	3.17869	3.36449	3.34974	3.35962	3.17054	3.10898	3.12054	3.03288	2.92795	2.80685	3.34887	3.40615	3.78924	3.47835	2.84456	3.10708	3.18135	3.37848	3.23407	2.84369
1553575_at	11.9908	12.3579	12.1402	13.7032	10.6205	12.135	12.2936	9.92683	10.168	9.8382	10.3064	10.7688	10.2715	12.1108	13.8291	13.8393	13.7858	10.6882	10.0122	11.1571	10.1677	12.4193	11.289	12.8458	11.955	9.87988	9.86151	10.7549	10.6576	10.1915	9.79762	9.64386	9.68456	9.92687	10.5145	10.1518	10.4825	10.6328	10.5811	14.1522	13.3137	13.857	13.7065	12.7631	11.7435	12.8284	11.9856	10.4225	9.96069
1553579_a_at	3.09353	3.42347	3.50301	3.39284	3.47146	3.38104	3.65899	3.28356	3.23747	3.25744	3.26021	3.23891	3.40441	3.44689	3.70484	3.63134	4.0075	3.71291	3.5299	3.48217	3.75222	3.34082	3.31766	3.43875	3.48787	3.37727	3.49291	3.33199	3.37926	3.68762	3.37287	3.33369	3.31598	3.41497	3.45476	3.41553	3.45794	3.40937	3.34839	3.86491	3.47431	3.58014	3.5365	3.54221	3.53039	4.15467	3.51844	3.40202	3.31233
1553581_s_at	8.95603	8.75993	8.83665	8.7936	9.54077	8.06562	8.19411	9.21734	8.33453	8.07593	8.90992	9.40075	8.44663	8.6061	8.8121	8.63024	8.79902	9.02491	9.35067	9.47996	8.95404	8.25722	8.46355	8.02202	8.51653	8.86953	9.13019	8.56934	8.34952	8.33244	7.84467	7.83143	8.14026	7.95202	8.95386	8.43086	8.62789	8.39696	8.57941	8.33575	8.9799	8.10394	8.34761	7.55977	8.50938	7.88282	7.91562	8.22011	8.30076
1553582_a_at	3.47152	3.32126	3.2433	3.79505	3.57294	3.74904	3.78114	3.85993	4.05725	3.99671	4.17358	3.05688	3.52222	3.82528	3.55729	3.86402	3.68858	3.71384	3.68981	3.75228	3.79282	3.59748	4.02405	4.17025	3.45922	3.86807	4.04529	3.92692	3.7126	3.62927	3.66191	3.80923	3.55388	3.73393	3.85867	3.93897	3.62767	3.5571	3.69234	3.85685	3.70627	3.83652	3.77996	3.88192	3.74089	3.56235	3.65568	3.93274	3.88905
1553583_a_at	5.993	5.92419	5.86558	5.86757	6.09205	6.16877	6.20055	6.2531	6.35587	6.04821	6.26724	5.61186	5.78188	6.21842	6.07407	6.20083	6.46642	6.17734	6.11401	6.32569	6.23006	6.94288	6.40499	6.86643	6.81863	6.2411	6.48735	6.21068	6.11978	6.33314	6.2703	6.25164	6.27005	6.23969	6.04315	6.96881	7.31347	7.13168	6.02854	6.67312	6.44121	6.78476	6.36201	6.88761	6.383	6.51938	6.50475	6.97602	7.18699
1553584_at	4.42655	4.03682	4.42634	5.19418	4.82583	4.65773	4.77543	4.88541	4.56165	4.84551	4.3727	4.3369	4.91326	5.11128	5.298	4.69606	4.82972	4.81874	4.56937	5.25132	4.83274	4.35369	4.7246	4.65947	4.7674	4.53163	4.66786	4.47801	4.66234	4.59839	4.99882	4.45685	4.73916	4.77105	4.48816	4.8128	4.48831	4.53331	4.68605	4.58949	5.17908	5.12748	4.82583	4.81302	5.18819	5.16054	4.91489	4.92596	4.85058
1553585_a_at	4.19455	3.98014	3.85121	4.25789	4.1043	4.15436	4.1607	4.24975	3.75712	4.0541	4.16064	4.07569	4.14669	4.27384	4.51012	4.47603	4.03692	3.73156	4.2405	4.27922	4.32521	4.11444	4.10953	3.85599	4.16047	4.31422	4.4877	3.93801	4.05056	4.25546	4.25298	4.27014	3.95246	4.18229	4.29597	4.4176	4.00308	4.21538	3.95115	3.92749	4.02924	4.10947	4.32958	3.87227	4.21477	3.89807	4.26569	4.14528	4.14967
1553586_at	4.84332	4.88982	4.88085	5.28236	5.16157	5.16359	5.27016	5.25722	5.40673	4.95386	5.53837	4.92345	4.87832	5.40437	5.17183	5.51092	5.34917	4.78206	4.54218	5.43918	5.41543	4.89967	5.28172	5.14629	5.05468	5.1857	5.28107	5.3607	5.50336	5.41104	5.14943	5.13938	5.02885	5.07762	5.52004	5.01141	5.01231	5.05877	4.98998	5.04647	5.33338	5.27787	5.09259	5.13045	5.24051	4.8663	5.37969	5.39967	5.1614
1553587_a_at	6.73552	7.14192	7.77494	5.72166	5.00432	7.48779	7.07865	7.80965	6.58334	7.06058	6.93275	7.70115	6.86191	5.86033	5.58251	6.22955	5.5767	5.72113	6.17408	6.39158	6.65058	7.36478	7.12741	7.55831	6.88335	7.71411	7.21089	7.41529	6.96443	6.93864	6.98112	8.10259	7.6381	7.9103	6.81281	7.10943	7.55391	6.47018	7.21271	6.0549	6.56691	6.36604	5.74558	6.82898	6.3548	7.00054	6.39138	7.23285	7.55261
1553588_at	13.5489	12.7386	13.5175	12.5883	14.8538	14.6985	12.5819	15.0768	14.8208	15.1732	14.8609	14.6245	14.4141	13.3831	11.2892	12.6131	12.4198	14.5875	14.8687	14.5615	14.6869	12.6526	11.561	13.1394	12.1654	15.028	15.1795	14.6381	14.7337	14.9048	15.138	15.1959	15.1019	15.1482	14.7837	14.8971	14.9634	14.5609	14.714	12.2093	12.6462	12.3754	12.7262	13.3051	12.313	13.42	13.7078	15.1112	15.1139
1553589_a_at	9.05248	8.54997	9.22136	5.79152	5.69592	7.81581	4.4733	8.57009	9.76822	5.63683	5.52753	5.44154	9.4698	5.26804	5.08239	5.6113	5.6113	5.71109	5.4297	5.47762	5.56319	5.50294	5.74225	6.16488	5.6767	8.04284	5.97829	8.08656	8.56422	10.2731	5.47015	5.36461	5.73395	5.59403	5.44599	6.79889	8.26739	8.29487	8.86067	5.53823	5.37668	6.15736	6.12761	5.05291	5.57179	6.09386	5.62869	5.99092	7.3644
1553590_at	5.45597	5.5855	5.43288	5.54384	5.93848	5.37481	5.46319	5.56172	5.33063	5.4832	5.7339	5.36138	5.43221	5.8272	5.8573	5.90317	5.92512	5.663	5.60802	5.36108	5.69214	5.8135	5.40452	5.65589	5.27452	5.71291	5.68364	5.56989	5.30108	5.38057	5.34638	5.67868	5.39337	5.44647	5.52668	5.46047	5.40815	5.32155	5.33879	5.77979	5.90532	5.59292	5.52315	5.43803	5.57865	5.41404	5.52273	5.76384	5.73889
1553591_at	4.09699	4.08835	4.10684	4.31352	4.09805	4.16997	4.1763	4.29391	3.9847	4.03704	4.1933	3.94579	4.11277	4.02753	3.96307	4.3096	4.00556	4.2318	4.6312	4.20313	4.53318	4.02308	3.99002	4.12818	4.05586	4.57992	4.42912	4.34401	4.32859	4.37782	4.21975	4.27533	4.04578	4.53167	4.11324	4.32295	4.31318	4.24381	3.98106	3.90654	3.9786	4.54741	4.2293	4.21587	4.05612	3.94687	3.83126	4.1281	4.05802
1553592_x_at	3.94593	4.04399	3.93825	4.40619	4.18783	4.21531	4.18813	4.69588	4.33456	4.29281	4.2412	4.15946	4.48288	4.20309	4.2463	4.52034	4.10089	4.22049	4.27042	4.31261	4.61139	4.27221	4.10494	4.47307	4.09577	4.70798	4.75819	4.68837	4.3999	4.20667	4.26722	4.43373	4.27313	4.3814	4.25777	4.5813	4.68542	4.09753	4.17962	4.14719	4.14571	4.15187	4.31411	4.51221	4.37718	4.148	4.36709	4.17677	4.35459
1553593_a_at	4.59102	4.76456	4.62925	4.48753	5.0465	4.68546	4.96846	5.15676	4.34602	4.34316	4.23335	4.54986	4.53072	5.34259	5.04579	4.50952	4.64012	4.43891	4.90154	4.88018	4.60203	4.8724	4.97897	4.85904	4.83206	4.68133	4.93368	4.78676	4.8063	4.52452	4.56689	4.64862	4.44722	4.64185	4.42222	4.77464	4.77383	4.38679	4.74751	4.44411	4.7897	4.82521	4.7803	4.78399	5.06815	4.40978	4.42784	4.53498	4.34251
1553594_a_at	5.01419	5.24317	5.21607	5.25886	5.49018	5.73438	5.25634	5.55937	5.0091	5.46313	5.02516	5.2938	5.7009	5.35157	5.36329	5.56022	5.3799	5.38489	5.60674	5.8142	5.67506	5.54293	5.30543	5.53436	4.99305	5.72368	5.83154	5.57946	5.48258	5.28005	5.18914	5.63697	5.42818	5.71371	5.59747	5.61584	5.72809	5.20672	5.05847	5.47485	5.0904	5.52759	5.68007	5.71363	5.73241	5.44485	5.80019	5.52795	5.43747
1553599_a_at	3.96023	4.3288	4.27528	5.1334	4.31569	4.07726	4.13299	4.07085	4.30642	4.38156	4.03195	4.36901	4.2362	4.31066	5.36995	4.68632	4.66846	4.48345	4.49852	4.37703	4.55216	4.08491	4.7428	4.18075	4.65542	4.16326	4.32114	4.40817	4.90123	4.33222	4.46586	4.39101	4.04258	4.45635	4.43355	4.38958	4.50741	4.53144	4.22717	4.74574	4.76204	4.02689	4.92793	4.01505	4.37763	4.1102	4.50999	4.03443	4.2538
1553600_at	4.51311	4.39731	4.42866	5.15263	5.04652	4.50515	4.57439	4.72705	5.05187	4.53677	4.56281	4.65666	4.48456	4.71722	5.09992	5.2722	4.69865	4.81099	4.91314	4.60266	5.03808	4.61092	5.07779	4.72349	5.01696	4.70796	4.87996	4.9105	4.56092	4.93974	4.94526	4.6925	4.54551	4.79612	4.83268	4.76365	4.63189	4.49075	4.31003	4.94281	5.30118	4.9929	4.40408	4.70536	5.13952	4.63173	4.77456	4.85923	4.69345
1553601_a_at	3.78049	3.8303	3.72288	4.50139	4.14975	3.94108	3.94473	4.08365	6.43254	3.88036	3.71208	5.11079	4.00494	3.88521	4.37408	4.58576	4.15017	3.99949	4.26256	4.30453	4.08148	3.92016	4.14565	3.87454	3.70971	4.3277	3.66423	5.34068	4.96007	6.17213	4.1188	3.93626	3.99652	3.7493	3.98279	4.49603	3.78657	4.23319	3.5051	3.99274	4.19714	4.04793	4.44176	3.85758	4.0069	3.78545	4.46028	3.70446	3.76294
1553602_at	4.28214	3.73576	4.40271	4.83654	4.40004	5.13998	4.22745	4.42849	4.0056	4.0675	3.57457	4.44793	4.10415	4.96313	4.4701	4.95555	4.43955	4.68833	4.22371	4.4121	4.77243	4.55917	4.50036	4.48769	5.16962	4.30026	3.96576	4.31644	4.22532	4.00481	4.25422	3.89732	3.86426	4.23773	4.0667	4.30188	4.92552	3.9612	3.78587	4.78296	4.43871	5.13812	4.71741	4.42078	4.45757	4.6111	4.58753	4.19769	3.98321
1553603_s_at	6.37278	6.66586	6.40125	7.64417	7.40654	6.37255	7.35691	7.94734	6.17649	6.91577	6.26868	7.70829	6.57126	6.72273	7.15316	6.70228	7.49122	7.53716	7.51327	7.34385	7.01169	7.48943	7.35402	7.30023	6.7761	7.96552	7.83521	6.62051	6.62811	5.97639	7.44331	7.69467	6.69728	7.8597	6.35208	7.05806	7.66189	6.77364	6.89031	7.30767	6.97159	7.18699	7.14331	6.93113	6.67333	6.78838	6.32236	6.42451	6.80267
1553604_at	2.70511	2.73498	2.51281	2.77408	2.65474	2.65543	2.70188	4.22078	2.57547	2.63951	2.63775	4.17325	2.58778	2.56975	2.65581	2.66584	2.67504	2.79347	2.6426	2.55331	2.70311	2.632	2.83908	2.70355	2.68973	3.42251	3.3595	2.60473	2.6617	2.63904	2.47166	2.70164	2.75454	2.64247	2.54851	2.74388	3.66427	2.81347	2.70552	2.59918	2.58321	2.53394	2.62108	2.82651	2.68386	2.54802	2.52281	2.75454	2.78253
[truncated: 9 more rows]
[truncated: 347 more columns]
