# Supplementary material for: Feature selection with the Fisher score followed by the Maximal Clique Centrality algorithm can accurately identify the hub genes of hepatocellular carcinoma
Source: Sci Rep. 2019 Nov 21;9:17283. doi: 10.1038/s41598-019-53471-0 (PMC6872594; doi:10.1038/s41598-019-53471-0)
Supplement: Supplementary file 3 — Dataset 2 [file 41598_2019_53471_MOESM3_ESM.xlsx]

## Sheet: Sheet1
Title	Feature selection with the Fisher score followed by the Maximal Clique Centrality algorithm can accurately identify the hub genes of hepatocellular carcinoma
Authors	Li Chengzhang, Xu Jiucheng
Gene Name
CXCL14
ANGPTL6
FAM83D
OIT3
RSPO3
RACGAP1
GPR128
CAP2
FCN3
CLEC4G
CLEC1B
ASPM
CENPW
LIFR
ECM1
HMMR
FCN2
FAM65C
MELK
MSTO1
CXCL12
KIF20A
TBCE
TOP2A
MFSD2A
EPCAM
TTC36
CCNB1
PTH1R
ANLN
GPM6A
TACSTD2
MARCO
GCH1
MYO10
NDC80
HHIP
CHST4
PRC1
FIGNL1
LINC01093
CRHBP
CENPF
SPP2
KMO
LY6E
SLC25A47
EPHA2
BUB1B
FBP1
KIF14
FAM150B
C1orf112
PBK
GPR158
CDHR2
KIF4A
CD5L
TMEM106C
CTB-167B5.2
CETP
GBAP1
SAC3D1
CCBE1
CLDN10
KAZN
ZFP36
DCN
COG2
RP11-196G18.24
SRPX
RND3
CLEC4M
LOC344887
HAMP
NPY1R
NCAPG
NVL
NUF2
COLEC10
ID2
MT1E
EZH2
DROSHA
PLAC8
OLFML3
RBM24
TTK
UBAP2L
MT2A
C7
ZIC2
GNPAT
PSMD4
CDKN3
BAG2
EIF2D
DLGAP5
FOXM1
DACH1
NAAA
SUV39H1
MLEC
CSRNP1
GINS1
STIL
CPSF4
ZKSCAN5
VPS72
ZNF692
ADAMTS13
MAN1C1
CDKN2C
SETDB1
SNX27
ETS2
GADD45B
CDC20
ASS1
DNASE1L3
NME5
SMPX
SH3YL1
CCNA2
COLEC11
MT1F
RBMS3
FLVCR1
COA6
C11orf96
SGOL2
MT1HL1
TSPYL5
PTTG1
PPAPDC1A
HJURP
GGPS1
TMEM154
ATOH8
EFNA4
STEAP4
FOS
ITGA9
PDE7B
INMT
CDCA3
USP21
CPPED1
AP000525.9
GRAMD1C
NSUN5
PIGC
CFP
PAMR1
EPRS
MT1H
HAND2-AS1
TSNAX
SPDL1
TCF21
RP5-1136G13.2
UBE2T
CSTF2
SAP130
MT1X
C2orf44
E2F7
TARBP1
TCFL5
CLIC6
STAB2
CDK1
MRPS21
EGR1
HEATR1
BCO2
ZMYM3
FREM2
ZNF280C
SPSB2
ZNF691
PRKAR2B
HEXA
APOF
TOMM40L
MPC1
DUT
IGFBP3
LCAT
E2F8
GHR
GPSM2
HGF
NUSAP1
SIRT7
SF3B4
RRM2
DTL
GPR182
KRTCAP3
MT1M
GLS2
ANGPTL1
C1orf162
CR936796
MRC1
TMEM27
KIF11
UBQLN4
TK1
NTF3
KLRF1
PTK2
TIGD1
CCNB2
DNM3OS
TBC1D16
TSEN15
DPT
STX4
FDPS
ZSCAN21
NEK2
RAD51AP1
MCM3
FMO2
BGN
C1orf74
FAM83F
SRPK2
FOSB
ADAMTSL2
CIDEB
ECT2
KLHL12
PLEKHA8
UBE2C
RAB25
C9orf69
XPOT
LOC100310756
C8orf4
C5orf34
TRIP13
FANCG
KBTBD11
CASK
GOT1
RAD54B
ANXA3
C9
PPAP2B
ERLIN1
GAS1
NR2C2AP
CCDC34
DAPK1
MASP1
DLG5
HSD17B2
GPC3
ZNF789
ANK3
MTX1
CDH19
RNASEH2A
ANKRD27
IGJ
BROX
KRTCAP2
PTPRN2
PSMB4
LOC284926
BOLA1
ASL
CYR61
ANKRD55
LRRC8D
NAPSB
TRIM16
IL4R
LL22NC03-N14H11.1
ZNF30
ID4
CEP55
CYFIP2
THEM4
PITPNM3
KCNJ16
MPHOSPH9
NSMCE2
MRPL9
MCM8
AKIP1
FANCI
CRISPLD2
TULP3
ID1
THBS1
ZSCAN9
FOXO1
UGGT1
TBX15
RDH16
SLC38A6
CYP1A2
EDNRB
EHD3
GGT5
ZWINT
NSUN5P1
CDK5RAP2
RPAP1
DEPDC1
FASTK
CCNE2
LOC401068
LILRB5
HPS5
RRAGD
RNF125
EML6
HPS4
TMEM45A
LINC00623
ZG16
CA2
TDRKH
DUSP5
BDH2
POLG2
KIAA0101
TTC13
CD14
PEMT
CENPU
IRF8
ADAMTS1
SPATA6L
RMI1
DNAJC14
MYD88
RALBP1
SDS
SLC22A1
IPO9
GNMT
PGLYRP2
SMG5
HIST1H3E
KIF18B
MKI67
CCHCR1
FEN1
EIF5
JUNB
SPRYD4
RUSC1
DAP3
NCAPG2
C17orf75
MS4A6A
UBE2Q1
PRPSAP1
CWC27
PHYHIPL
TCF19
ZC3HC1
ZKSCAN3
NKIRAS2
SP5
F3
TMC4
SPINT2
FOXF1
PLOD3
SERPINB9
GPAA1
TMEM200C
CD1D
NGFR
SLC7A11
SIK1
DUXAP10
SKAP1
IL1RAP
PELI2
MYOM2
CYP2B6
CCDC77
BIRC5
TFPI2
TBXA2R
KDM8
ACBD6
CNTN4
ZFPM2
TCHP
C1orf27
KPNA2
TIMELESS
ANTXR2
RP11-96D1.11
ESM1
C1orf85
CD109
TMEM64
CCDC3
IL18R1
AHCTF1
C1orf131
HSPB11
STRA13
GOLPH3L
NECAB3
SFRP1
MAP4K4
MT1G
SLC4A2
THOC2
STOM
SLC38A2
ARMC1
PRCC
EFCAB2
HAO2
FITM2
SUCO
TTL
THRSP
AURKA
YY1AP1
RFC4
EPHA3
DIEXF
FAM50A
COX20
RBBP5
LRRN3
LOC101927330
CD160
HAL
NUPL2
DBH
IGLC1
SOCS2
SHPK
LHX4-AS1
ZNF623
VMO1
RP11-672L10.6
C14orf105
SQLE
GALNT3
CD69
UHRF1
MAP2
SPINK1
MCM7
GSTZ1
TIPIN
GABRP
MXRA5
ZBTB41
RP11-533E19.7
PLSCR4
PTGS2
ST6GAL2
CCDC68
LARS
OGG1
DUSP1
TNFRSF10D
PRKAR2A
TPX2
PLCXD3
FAM134A
SASS6
PIGM
MUT
GABARAPL1
HARS2
FASTKD3
EME1
GPRASP1
PCK1
CCL19
CYP4A11
CDCA5
HOXA13
SPATS2
CCDC138
XPO5
SMIM24
NFRKB
ZSCAN30
HSDL1
SHFM1
PARS2
CYP39A1
VIPR1
FLAD1
ZSWIM5
WDR66
PHF6
MEN1
SND1
PDLIM5
PDE2A
CDC37L1
DEDD
CDK5
STX6
BMP5
TDO2
RPS6KC1
RAB30-AS1
LOC102724017
PFKFB3
KIAA0907
SPC25
APOA5
BMPER
EXOC4
DONSON
SLC2A9
RAB20
ZBTB18
OIP5
CBFA2T3
ENO3
PRIM1
TRIM11
VPS45
LOC101930114
CHTF18
NALCN
CCDC170
CYP2B7P
SLCO1B3
CNOT11
JUN
CDH1
LYVE1
PARPBP
SERTAD1
SMC2
IGLL3P
CCDC137
TBC1D15
IER2
ZFP3
EGR2
PAXIP1
TP53I3
SIGLEC1
HRSP12
ILDR2
TUBE1
BORA
ARRB1
AGPAT2
TAF6
PCAT6
DUSP23
DUS4L
ATP8B4
SCRIB
LOC100507316
LINC00348
PCDH18
EMILIN1
AXL
P2RY13
LUM
RP11-295G20.2
P4HTM
CCDC132
PRICKLE1
WHSC1
NUP107
FXYD1
PRUNE
DDX19B
KIF15
RABIF
PI15
SMC4
CENPL
SLC16A1-AS1
SELP
GK
ANGEL2
ITGA6
PRELP
NSL1
CHEK1
TBC1D13
FANCF
STXBP6
NNMT
NDEL1
GNPNAT1
LPIN2
DUSP12
CASC5
LTBP4
AIFM2
TCTEX1D1
KIF23
C17orf58
ANAPC7
PDGFRA
LPL
FEZ1
TECPR1
KLF6
CENPK
CEP152
ANO3
IGFALS
TIMD4
AADAT
SPATA18
TRIM24
GOT2
TGFA
LIG3
PRR11
MTFR2
DLL1
KIF2C
CCT6A
ASPN
NTPCR
CLRN3
DESI2
PRSS8
NRG1
GRPEL2
HHAT
AKR1D1
TUBG1
SPIN3
LOC81691
ZWILCH
GNA14
LOC101927653
IL18RAP
ACTR5
DNMT3A
CFD
DHX57
NCSTN
PRRC2C
ETFDH
WDR53
GEM
DNAH12
LOC200772
C21orf91
TTC39B
METTL13
USP14
GATA6
SPRY2
ATF7
OXLD1
MS4A7
RFX5
TIGD7
NBEA
FBXO45
NAA40
FAM20B
PRR26
CCDC93
CHTOP
AVPI1
GREM2
TPP1
AFM
SLC4A1AP
NAGPA
ZNF667-AS1
ZNF318
PAGE4
CELF6
RUSC1-AS1
STAU2
FTSJ3
HES6
DDX39A
RP11-226L15.5
PPIP5K1
GALNT16
ZCCHC9
ROBO1
LARP1
GON4L
CCDC86
NPLOC4
DPY19L1P1
ZNF251
RHNO1
LRRC45
TPR
SRXN1
MTIF2
OSR2
CACYBP
CLK2
FAM19A5
ZNF398
CTC-338M12.4
FABP1
RP9
SLC7A2
XDH
CYP2R1
SLC5A1
FXYD2
TMEM69
TRMT6
CS
DYNC1I1
DIAPH3
CABLES2
MBL2
PTGIS
E4F1
FBLN5
WDR19
ANKS1A
LOC389834
CDCA2
ARFGEF2
ACTN2
NAA20
LOC100287896
SCAMP3
RASGEF1B
ABL2
PMF1
PKHD1
NFIL3
AVL9
AGBL5
AX747826
TROVE2
RGS4
ZNF174
RNF43
ZSCAN2
PXMP4
IGKC
CNIH4
MORC2
PLEKHA8P1
CFTR
SEC24B
NRAS
TMPRSS2
MAFG
RHBDD3
LOC100507311
CCRN4L
TMEM38B
TACC3
EPB41L4A
HEATR6
PALM2
FGFR2
C1QTNF3
CYP2A6
IRX3
BTG2
MED19
PIR
LAGE3
GEMIN6
DCUN1D3
YWHAG
C1orf43
POLQ
FNIP1
STEAP2
SH3BP5L
ATAD2
NUP133
ARHGEF39
DHX16
CLSTN2
MRO
THBD
IL7R
PI4KB
C8orf59
CENPE
FAM122B
CLN8
INTS8
FOXRED2
EVC
RBMX2
ZGPAT
IGF2BP3
TRIM45
CRNDE
SMYD3
RP11-38P22.2
RP11-469M7.1
SMAD9
ADAMTS2
NEIL3
C8B
MAD2L1
A2M
TRRAP
ACSL1
CNTN3
PGBD1
CTH
TMEM125
SUGP1
CYB5R1
CAND2
IP6K1
ST8SIA6-AS1
ATXN2
MYC
CCDC71L
HK3
LOC339803
AGTR1
DACT1
TMEM74
CPSF3
HEATR2
ATAD5
GPT2
ALDOB
COL24A1
HGS
CYP4F2
IGHM
WASF1
DTYMK
CIART
ZFP41
FAM134B
LOC102723864
TXNRD1
IGLV1-44
RNF180
GRAMD4
ACACA
ID3
LOC284513
GPR171
POP5
BCS1L
FAM133A
GGTLC1
TMEM56
FAM110C
CDA
OAT
APIP
LOC101928000
CENPM
RCAN1
PARP2
MFAP4
BRCA1
IL1RL1
SYNPO2
DNAJC3-AS1
CR1
STMN1
CCDC15
ADH4
LOC101928545
POLA1
GZMK
GATAD1
C15orf41
OLFM1
NAT2
C6orf89
ALLC
ISX
ASPA
C1orf35
SIK3
TAF1A
FAM189B
NOX4
CDCA8
PTN
BBS4
LURAP1L
GYS2
BRIP1
ACAA1
FAM149B1
FILIP1L
STAT4
LILRB2
CNBP
PXDC1
CKAP4
SMG7
SUCLG2
GCDH
ACADS
MEIS3P1
SLC25A15
INTS7
CHAF1A
NUDT5
POLR3F
ESRP1
ELF1
STEAP3
MAGEC2
PTPRS
SLC41A2
KNTC1
CYP2C18
KCNS3
MOGAT2
RP11-180N14.1
SOX13
LONRF1
PIAS3
COPA
CBX1
MAVS
SEC62
HMGXB4
SRD5A1
CCL21
TAPT1-AS1
VSIG10
LOC257396
RASD1
RP11-350F4.2
KLRB1
HGH1
MANEAL
PSMG3
HELLS
TMCO1
APTR
LOC100505851
CAMSAP2
SLC51A
AQP3
CYP4V2
SNRPE
ZSWIM6
PRKDC
DNAJC13
2018-03-01
ZSCAN25
FHIT
TMEM71
CEP162
NCAPD2
MAP2K4
GLDC
CHRM3
POC1A
MTR
SLC27A2
SLC25A14
OSGEPL1
BNIP2
PSPH
RP11-196G18.23
CCDC186
CREB3L4
FAM149A
YKT6
PIWIL4
TENM1
ZSCAN29
LYSMD4
ZNF836
FAM184A
C1RL
ABHD2
TAX1BP1
IRAK3
MTERF2
ADK
AK025288
KLF10
TKT
